# Supplementary material for: Isolation, engineering and ecology of temperate phages from the human gut
Source: Nature. 2025 Oct 15;647(8090):698–705. doi: 10.1038/s41586-025-09614-7 (PMC12629997; doi:10.1038/s41586-025-09614-7)
Supplement: Supplementary file 3 — Supplementary Tables 1–12. [file 41586_2025_9614_MOESM3_ESM.xlsx]

## Sheet: T1
Table S1. Bacterial Isolates.
Isolate	Tax.id	Phylum	dRep.Cluster	Predictions.High.Quality	ERS	Organism.Name	Induced.prophage.pure.culture	Included.in.synthetic.microbiome	Included.in.caco2.isolate.inductions
CC00002	1690244	Bacillota	22_0	2	ERS7634856	Enterococcus sp. RIT-PI-f	NA	NA	NA
CC00003	1432548	Pseudomonadota	6_3	6	ERS7634857	Escherichia coli IS25	2	Yes	Yes
CC00005	1432548	Pseudomonadota	6_8	3	ERS7634859	Escherichia coli IS25	NA	Yes	Yes
CC00008	53345	Bacillota	21_0	2	ERS7634860	Enterococcus durans	1	Yes	Yes
CC00009	584	Pseudomonadota	5_1	3	ERS7634861	Proteus mirabilis	1	Yes	NA
CC00010	584	Pseudomonadota	5_1	4	ERS7634862	Proteus mirabilis	2	NA	NA
CC00012	584	Pseudomonadota	5_1	4	ERS7634864	Proteus mirabilis	NA	NA	NA
CC00013	584	Pseudomonadota	5_1	4	ERS7634865	Proteus mirabilis	1	Yes	Yes
CC00015	584	Pseudomonadota	5_1	4	ERS7634867	Proteus mirabilis	NA	NA	NA
CC00016	584	Pseudomonadota	5_1	4	ERS7634868	Proteus mirabilis	1	Yes	NA
CC00017	562	Pseudomonadota	6_8	2	ERS7634869	Escherichia coli	1	Yes	NA
CC00018	1282	Bacillota	23_1	3	ERS7634870	Staphylococcus epidermidis	NA	NA	NA
CC00028	562	Pseudomonadota	6_2	6	ERS7634874	Escherichia coli	NA	NA	NA
CC00029	562	Pseudomonadota	6_2	10	ERS7634875	Escherichia coli	NA	NA	NA
CC00030	562	Pseudomonadota	6_2	8	ERS7634876	Escherichia coli	NA	NA	NA
CC00033	1432548	Pseudomonadota	6_4	7	ERS7634878	Escherichia coli IS25	1	Yes	Yes
CC00034	562	Pseudomonadota	6_7	5	ERS7634879	Escherichia coli	1	Yes	NA
CC00036	1335	Bacillota	14_0	1	ERS7634881	Streptococcus equinus	NA	NA	NA
CC00038	857292	Bacillota	16_0	2	ERS7634882	Streptococcus intermedius F0395	1	NA	NA
CC00043	1282	Bacillota	23_1	2	ERS7634883	Staphylococcus epidermidis	NA	NA	NA
CC00044	1354	Bacillota	20_1	2	ERS7634884	Enterococcus hirae	NA	NA	NA
CC00047	1354	Bacillota	20_1	2	ERS7634886	Enterococcus hirae	1	NA	NA
CC00048	562	Pseudomonadota	6_1	7	ERS7634887	Escherichia coli	3	NA	NA
CC00049	562	Pseudomonadota	6_1	7	ERS7634888	Escherichia coli	1	Yes	NA
CC00050	1354	Bacillota	20_1	2	ERS7634889	Enterococcus hirae	NA	NA	NA
CC00051	562	Pseudomonadota	6_1	4	ERS7634890	Escherichia coli	2	Yes	Yes
CC00052	562	Pseudomonadota	6_1	7	ERS7634891	Escherichia coli	1	Yes	Yes
CC00053	1432548	Pseudomonadota	6_7	4	ERS7634892	Escherichia coli IS25	NA	NA	NA
CC00054	1432548	Pseudomonadota	6_1	5	ERS7634893	Escherichia coli IS25	1	Yes	Yes
CC00055	1432548	Pseudomonadota	6_7	5	ERS7634894	Escherichia coli IS25	NA	NA	NA
CC00056	1432548	Pseudomonadota	6_7	4	ERS7634895	Escherichia coli IS25	NA	NA	NA
CC00057	1432548	Pseudomonadota	6_7	4	ERS7634896	Escherichia coli IS25	NA	NA	NA
CC00059	1442606	Bacillota	19_1	2	ERS7634898	Enterococcus faecium VRE1044	NA	NA	NA
CC00061	1442606	Bacillota	19_1	2	ERS7634900	Enterococcus faecium VRE1044	NA	NA	NA
CC00062	1442606	Bacillota	19_1	2	ERS7634901	Enterococcus faecium VRE1044	NA	NA	NA
CC00065	562	Pseudomonadota	6_2	6	ERS7634904	Escherichia coli	1	Yes	NA
CC00067	1432548	Pseudomonadota	6_6	5	ERS7634906	Escherichia coli IS25	NA	Yes	Yes
CC00071	537012	Bacteroidota	40_0	5	ERS7634909	Bacteroides cellulosilyticus DSM 14838	2	Yes	Yes
CC00072	820	Bacteroidota	37_1	5	ERS7634910	Bacteroides uniformis	NA	NA	NA
CC00073	820	Bacteroidota	37_5	5	ERS7634911	Bacteroides uniformis	3	Yes	Yes
CC00074	997873	Bacteroidota	33_1	5	ERS7634912	Bacteroides caccae CL03T12C61	2	Yes	NA
CC00075	997873	Bacteroidota	33_1	5	ERS7634913	Bacteroides caccae CL03T12C61	NA	NA	NA
CC00076	435590	Bacteroidota	36_2	3	ERS7634914	Phocaeicola vulgatus ATCC 8482	NA	NA	NA
CC00077	435590	Bacteroidota	36_2	2	ERS7634915	Phocaeicola vulgatus ATCC 8482	NA	NA	NA
CC00078	435590	Bacteroidota	36_2	3	ERS7634916	Phocaeicola vulgatus ATCC 8482	NA	NA	NA
CC00079	820	Bacteroidota	37_1	5	ERS7634917	Bacteroides uniformis	NA	NA	NA
CC00080	357276	Bacteroidota	36_1	4	ERS7634918	Phocaeicola dorei	2	Yes	NA
CC00081	435590	Bacteroidota	36_2	2	ERS7634919	Phocaeicola vulgatus ATCC 8482	NA	NA	NA
CC00082	357276	Bacteroidota	36_1	4	ERS7634920	Phocaeicola dorei	NA	NA	NA
CC00084	820	Bacteroidota	37_4	0	ERS7634922	Bacteroides uniformis	NA	NA	NA
CC00085	435590	Bacteroidota	36_2	2	ERS7634923	Phocaeicola vulgatus ATCC 8482	NA	NA	NA
CC00086	818	Bacteroidota	32_3	4	ERS7634924	Bacteroides thetaiotaomicron	4	Yes	NA
CC00087	435590	Bacteroidota	36_2	2	ERS7634925	Phocaeicola vulgatus ATCC 8482	NA	NA	NA
CC00089	573	Pseudomonadota	7_1	1	ERS7634926	Klebsiella pneumoniae	NA	NA	NA
CC00093	562	Pseudomonadota	6_5	4	ERS7634930	Escherichia coli	NA	Yes	NA
CC00099	562	Pseudomonadota	6_8	7	ERS7634936	Escherichia coli	NA	Yes	Yes
CC00101	573	Pseudomonadota	7_1	1	ERS7634938	Klebsiella pneumoniae	NA	NA	NA
CC00102	573	Pseudomonadota	7_1	1	ERS7634939	Klebsiella pneumoniae	NA	Yes	Yes
CC00109	1432548	Pseudomonadota	6_8	5	ERS7634946	Escherichia coli IS25	NA	NA	NA
CC00110	28037	Bacillota	15_0	1	ERS7634947	Streptococcus mitis	NA	Yes	Yes
CC00111	1442606	Bacillota	19_1	2	ERS7634948	Enterococcus faecium VRE1044	NA	NA	NA
CC00112	1432555	Pseudomonadota	6_5	4	ERS7634949	Escherichia coli ISC7	NA	NA	NA
CC00113	562	Pseudomonadota	6_5	4	ERS7634950	Escherichia coli	NA	Yes	NA
CC00116	1354	Bacillota	20_1	1	ERS7634952	Enterococcus hirae	NA	NA	NA
CC00118	562	Pseudomonadota	6_2	5	ERS7634954	Escherichia coli	1	Yes	NA
CC00119	562	Pseudomonadota	6_2	5	ERS7634955	Escherichia coli	1	Yes	NA
CC00120	562	Pseudomonadota	6_2	4	ERS7634956	Escherichia coli	NA	NA	NA
CC00122	562	Pseudomonadota	6_2	4	ERS7634958	Escherichia coli	1	Yes	NA
CC00129	1352	Bacillota	19_2	5	ERS7634965	Enterococcus faecium	4	Yes	NA
CC00130	51288	Pseudomonadota	8_0	1	ERS7634966	Kluyvera ascorbata	NA	Yes	NA
CC00131	1354	Bacillota	20_1	1	ERS7634967	Enterococcus hirae	NA	NA	NA
CC00134	562	Pseudomonadota	6_2	5	ERS7634970	Escherichia coli	NA	Yes	NA
CC00139	1077285	Bacteroidota	32_1	4	ERS7634975	Bacteroides faecis MAJ27	1	Yes	Yes
CC00140	1400822	Bacillota	19_4	0	ERS7634976	Enterococcus faecium UC8668	NA	NA	NA
CC00172	1432548	Pseudomonadota	6_4	6	ERS7635002	Escherichia coli IS25	NA	Yes	Yes
CC00176	1073386	Bacteroidota	35_1	2	ERS7635005	Bacteroides fragilis HMW 610	NA	NA	NA
CC00178	562	Pseudomonadota	6_1	6	ERS7635007	Escherichia coli	3	Yes	Yes
CC00182	1073386	Bacteroidota	35_1	3	ERS7635011	Bacteroides fragilis HMW 610	NA	Yes	Yes
CC00183	1073386	Bacteroidota	35_1	2	ERS7635012	Bacteroides fragilis HMW 610	NA	NA	NA
CC00184	547043	Actinomycetota	2_1	0	ERS7635013	Bifidobacterium pseudocatenulatum DSM 20438 = JCM 1200 = LMG 10505	NA	NA	NA
CC00186	357276	Bacteroidota	36_1	1	ERS7635015	Phocaeicola dorei	NA	Yes	NA
CC00188	818	Bacteroidota	34_1	3	ERS7635017	Bacteroides thetaiotaomicron	1	Yes	Yes
CC00189	1073386	Bacteroidota	35_1	2	ERS7635018	Bacteroides fragilis HMW 610	NA	NA	NA
CC00190	862962	Bacteroidota	35_2	3	ERS7635019	Bacteroides fragilis 638R	NA	Yes	NA
CC00191	562	Pseudomonadota	6_1	6	ERS7635020	Escherichia coli	1	Yes	Yes
CC00196	547043	Actinomycetota	2_1	0	ERS7635024	Bifidobacterium pseudocatenulatum DSM 20438 = JCM 1200 = LMG 10505	NA	NA	NA
CC00199	1232444	Bacillota	27_0	1	ERS13444512	Clostridiales bacterium VE202-15	NA	NA	NA
CC00201	817	Bacteroidota	35_1	4	ERS7635027	Bacteroides fragilis	1	NA	NA
CC00202	1680	Actinomycetota	3_10	1	ERS7635028	Bifidobacterium adolescentis	NA	NA	NA
CC00222	997885	Bacteroidota	34_3	10	ERS7635043	Bacteroides ovatus CL02T12C04	1	Yes	Yes
CC00237	562	Pseudomonadota	6_2	5	ERS7635054	Escherichia coli	NA	NA	NA
CC00240	310297	Bacteroidota	31_1	4	ERS7635055	Phocaeicola plebeius	NA	NA	NA
CC00243	435590	Bacteroidota	36_2	3	ERS7635058	Phocaeicola vulgatus ATCC 8482	2	Yes	NA
CC00246	310297	Bacteroidota	31_1	4	ERS7635061	Phocaeicola plebeius	1	Yes	Yes
CC00254	357276	Bacteroidota	36_1	5	ERS7635069	Phocaeicola dorei	3	Yes	Yes
CC00318	702446	Bacteroidota	36_2	4	ERS7635123	Phocaeicola vulgatus PC510	NA	NA	NA
CC00319	1235786	Bacteroidota	36_2	5	ERS7635124	Phocaeicola vulgatus dnLKV7	NA	Yes	Yes
CC00521	1680	Actinomycetota	3_5	1	ERS16252463	Bifidobacterium adolescentis	NA	NA	NA
CC01686	100886	Bacillota	12_1	2	ERS25359820	Catenibacterium mitsuokai	NA	NA	NA
CC00524	100886	Bacillota	12_1	2	ERS16252465	Catenibacterium mitsuokai	2	NA	NA
CC00525	367928	Actinomycetota	3_7	3	ERS16252453	Bifidobacterium adolescentis ATCC 15703	NA	NA	NA
CC00526	1502	Bacillota	9_2	1	ERS16252454	Clostridium perfringens	NA	NA	NA
CC00527	1351	Bacillota	18_1	2	ERS16252455	Enterococcus faecalis	NA	NA	NA
CC00528	1351	Bacillota	18_1	2	ERS16252456	Enterococcus faecalis	NA	NA	NA
CC00529	411903	Actinomycetota	29_2	2	ERS16252478	Collinsella aerofaciens ATCC 25986	NA	NA	NA
CC00530	1351	Bacillota	18_1	2	ERS16252457	Enterococcus faecalis	NA	NA	NA
CC00531	1400822	Bacillota	19_3	1	ERS16252458	Enterococcus faecium UC8668	NA	NA	NA
CC00533	289380	Bacillota	9_1	1	ERS16252459	Clostridium perfringens SM101	1	NA	NA
CC00535	1351	Bacillota	18_1	2	ERS16252460	Enterococcus faecalis	NA	NA	NA
CC00536	997873	Bacteroidota	33_1	5	ERS16252461	Bacteroides caccae CL03T12C61	3	Yes	Yes
CC00538	1680	Actinomycetota	3_7	1	ERS16252462	Bifidobacterium adolescentis	NA	NA	NA
CC00539	820	Bacteroidota	37_3	3	ERS16252468	Bacteroides uniformis	NA	NA	NA
CC00541	367928	Actinomycetota	3_2	0	ERS16252480	Bifidobacterium adolescentis ATCC 15703	NA	NA	NA
CC00542	411903	Actinomycetota	29_3	1	ERS16252489	Collinsella aerofaciens ATCC 25986	NA	NA	NA
CC00543	367928	Actinomycetota	3_9	1	ERS16252469	Bifidobacterium adolescentis ATCC 15703	NA	NA	NA
CC00544	367928	Actinomycetota	3_6	1	ERS16252476	Bifidobacterium adolescentis ATCC 15703	NA	NA	NA
CC00545	367928	Actinomycetota	3_9	2	ERS16252490	Bifidobacterium adolescentis ATCC 15703	NA	NA	NA
CC00546	451756	Bacillota	9_4	1	ERS16252470	Clostridium perfringens CPE str. F4969	2	NA	NA
CC00549	367928	Actinomycetota	3_9	2	ERS16252477	Bifidobacterium adolescentis ATCC 15703	1	NA	NA
CC00550	1351	Bacillota	18_1	2	ERS16252466	Enterococcus faecalis	NA	NA	NA
CC00551	411903	Actinomycetota	29_1	1	ERS16252471	Collinsella aerofaciens ATCC 25986	NA	NA	NA
CC00552	411903	Actinomycetota	29_3	1	ERS16252479	Collinsella aerofaciens ATCC 25986	NA	NA	NA
CC00553	1035817	Actinomycetota	1_1	3	ERS16252472	Bifidobacterium longum subsp. longum KACC 91563	NA	NA	NA
CC00554	411903	Actinomycetota	29_4	1	ERS16252473	Collinsella aerofaciens ATCC 25986	NA	NA	NA
CC00555	367928	Actinomycetota	3_4	3	ERS16252474	Bifidobacterium adolescentis ATCC 15703	NA	NA	NA
CC00556	1502	Bacillota	9_2	1	ERS16252475	Clostridium perfringens	1	NA	NA
CC00557	367928	Actinomycetota	3_2	0	ERS16252481	Bifidobacterium adolescentis ATCC 15703	NA	NA	NA
CC00558	367928	Actinomycetota	3_8	1	ERS16252491	Bifidobacterium adolescentis ATCC 15703	NA	NA	NA
CC00559	29348	Bacillota	11_0	2	ERS16252467	Thomasclavelia spiroformis	NA	NA	NA
CC00560	1680	Actinomycetota	3_3	1	ERS16252482	Bifidobacterium adolescentis	NA	NA	NA
CC00564	367928	Actinomycetota	3_1	3	ERS16252492	Bifidobacterium adolescentis ATCC 15703	NA	NA	NA
CC00565	216816	Actinomycetota	1_2	4	ERS16252493	Bifidobacterium longum	1	NA	NA
CC00566	604330	Actinomycetota	28_1	2	ERS16252503	Parafannyhessea umbonata	NA	NA	NA
CC00568	1907654	Actinomycetota	30_0	1	ERS16252494	Collinsella bouchesdurhonensis	1	Yes	NA
CC00571	1035817	Actinomycetota	1_1	3	ERS16252483	Bifidobacterium longum subsp. longum KACC 91563	1	Yes	Yes
CC00573	820	Bacteroidota	37_2	1	ERS16252484	Bacteroides uniformis	NA	NA	NA
CC00574	411903	Actinomycetota	29_1	1	ERS16252485	Collinsella aerofaciens ATCC 25986	NA	NA	NA
CC00575	1351	Bacillota	18_1	2	ERS16252486	Enterococcus faecalis	NA	NA	NA
CC00576	216816	Actinomycetota	1_1	4	ERS16252495	NA	1	Yes	Yes
CC00578	411903	Actinomycetota	29_1	2	ERS16252496	Collinsella aerofaciens ATCC 25986	NA	NA	NA
CC00579	367928	Actinomycetota	3_1	2	ERS16252497	Bifidobacterium adolescentis ATCC 15703	NA	NA	NA
CC00580	604330	Actinomycetota	28_1	0	ERS16252498	Parafannyhessea umbonata	NA	NA	NA
CC00581	1490	Bacillota	13_1	5	ERS16252499	Paraclostridium bifermentans	NA	NA	NA
CC00582	1490	Bacillota	13_1	4	ERS16252500	Paraclostridium bifermentans	NA	NA	NA
CC00584	1351	Bacillota	18_1	2	ERS16252487	Enterococcus faecalis	NA	NA	NA
CC00586	367928	Actinomycetota	3_7	2	ERS16252513	Bifidobacterium adolescentis ATCC 15703	1	NA	NA
CC00587	411903	Actinomycetota	29_5	0	ERS16252514	Collinsella aerofaciens ATCC 25986	NA	NA	NA
CC00588	997873	Bacteroidota	33_1	4	ERS16252515	Bacteroides caccae CL03T12C61	2	Yes	NA
CC00590	367928	Actinomycetota	3_11	3	ERS16252501	Bifidobacterium adolescentis ATCC 15703	NA	NA	NA
CC00591	1035817	Actinomycetota	1_1	3	ERS16252502	Bifidobacterium longum subsp. longum KACC 91563	NA	NA	NA
CC00592	216816	Actinomycetota	1_1	4	ERS16252488	Bifidobacterium longum	NA	NA	NA
CC00594	88431	Bacillota	25_0	3	ERS16252504	Dorea longicatena	NA	NA	NA
CC00595	39482	Bacillota	26_0	2	ERS16252516	Faecalicatena contorta	2	Yes	NA
CC00596	289380	Bacillota	9_1	1	ERS16252517	Clostridium perfringens SM101	1	NA	NA
CC00597	367928	Actinomycetota	3_1	3	ERS16252505	Bifidobacterium adolescentis ATCC 15703	NA	NA	NA
CC00598	451640	Bacillota	12_1	1	ERS16252518	Catenibacterium mitsuokai DSM 15897	NA	NA	NA
CC00599	451640	Bacillota	12_2	1	ERS16252519	Catenibacterium mitsuokai DSM 15897	NA	NA	NA
CC00602	289380	Bacillota	9_2	0	ERS16252520	Clostridium perfringens SM101	NA	NA	NA
CC00603	451640	Bacillota	12_1	2	ERS16252506	Catenibacterium mitsuokai DSM 15897	NA	NA	NA
CC00604	1680	Actinomycetota	3_5	1	ERS16252507	Bifidobacterium adolescentis	NA	NA	NA
CC00605	1680	Actinomycetota	3_5	1	ERS16252521	Bifidobacterium adolescentis	NA	NA	NA
CC00606	1351	Bacillota	18_1	2	ERS16252522	Enterococcus faecalis	NA	NA	NA
CC00607	1351	Bacillota	18_1	2	ERS16252508	Enterococcus faecalis	NA	NA	NA
CC00608	451756	Bacillota	9_3	1	ERS16252509	Clostridium perfringens CPE str. F4969	NA	NA	NA
CC00609	1502	Bacillota	9_2	1	ERS16252510	Clostridium perfringens	NA	NA	NA
CC00610	1400822	Bacillota	19_3	1	ERS16252511	Enterococcus faecium UC8668	NA	NA	NA
CC00611	1351	Bacillota	18_1	2	ERS16252512	Enterococcus faecalis	NA	NA	NA
CC00613	565042	Actinomycetota	1_5	6	ERS16252523	Bifidobacterium longum subsp. longum JCM 1217	NA	NA	NA
CC00614	1363	Bacillota	17_0	4	ERS16252524	Lactococcus garvieae	NA	NA	NA
CC00615	997873	Bacteroidota	33_1	4	ERS16252525	Bacteroides caccae CL03T12C61	NA	NA	NA
CC00765	818	Bacteroidota	32_2	7	ERS16252378	Bacteroides thetaiotaomicron	1	Yes	NA
CC00768	33039	Bacillota	24_0	1	ERS16252379	[Ruminococcus] torques	NA	NA	NA
CC00793	818	Bacteroidota	32_2	7	ERS16252377	Bacteroides thetaiotaomicron	NA	Yes	NA
CC00795	1432548	Pseudomonadota	6_4	4	ERS16252376	Escherichia coli IS25	NA	NA	NA
CC00806	818	Bacteroidota	32_2	7	ERS16252452	Bacteroides thetaiotaomicron	2	Yes	NA
CC00870	1432548	Pseudomonadota	6_4	5	ERS16252527	Escherichia coli IS25	NA	Yes	Yes
CC00872	216816	Actinomycetota	1_3	2	ERS16252528	Bifidobacterium longum	NA	NA	NA
CC00980	46506	Bacteroidota	38_1	1	ERS16252526	Bacteroides stercoris	NA	NA	NA
CC01024	46506	Bacteroidota	38_1	1	ERS16252374	Bacteroides stercoris	1	NA	NA
CC01027	46506	Bacteroidota	38_1	1	ERS16252375	Bacteroides stercoris	NA	NA	NA
CC01187	46506	Bacteroidota	38_1	1	ERS16252382	Bacteroides stercoris	NA	NA	NA
CC01253	216816	Actinomycetota	1_4	1	ERS16252399	Bifidobacterium longum	NA	NA	NA
CC01266	46506	Bacteroidota	38_1	1	ERS16252380	Bacteroides stercoris	NA	NA	NA
CC01371	46506	Bacteroidota	38_1	1	ERS16252381	Bacteroides stercoris	NA	NA	NA
CC01372	46506	Bacteroidota	38_1	1	ERS16252389	Bacteroides stercoris	NA	NA	NA
CC01373	46506	Bacteroidota	38_1	1	ERS16252390	Bacteroides stercoris	1	NA	NA
CC01374	46506	Bacteroidota	38_1	1	ERS16252385	Bacteroides stercoris	NA	NA	NA
CC01375	216816	Actinomycetota	1_4	1	ERS16252386	Bifidobacterium longum	NA	NA	NA
CC01376	216816	Actinomycetota	1_3	2	ERS16252387	Bifidobacterium longum	NA	NA	NA
CC01377	216816	Actinomycetota	1_4	1	ERS16252392	Bifidobacterium longum	NA	NA	NA
CC01378	46506	Bacteroidota	38_1	1	ERS16252388	Bacteroides stercoris	NA	NA	NA
CC01379	216816	Actinomycetota	1_3	2	ERS16252391	Bifidobacterium longum	NA	Yes	Yes
CC01380	46506	Bacteroidota	38_1	1	ERS16252393	Bacteroides stercoris	NA	NA	NA
CC01381	216816	Actinomycetota	1_4	1	ERS16252394	Bifidobacterium longum	NA	NA	NA
CC01382	46506	Bacteroidota	38_1	1	ERS16252397	Bacteroides stercoris	NA	NA	NA
CC01383	46506	Bacteroidota	38_1	1	ERS16252395	Bacteroides stercoris	NA	NA	NA
CC01384	46506	Bacteroidota	38_1	1	ERS16252396	Bacteroides stercoris	NA	NA	NA
CC01385	46506	Bacteroidota	38_1	1	ERS16252398	Bacteroides stercoris	NA	NA	NA
CC01386	997873	Bacteroidota	33_1	4	ERS16252449	Bacteroides caccae CL03T12C61	1	Yes	NA
CC01387	67854	Pseudomonadota	4_1	1	ERS16252447	Actinobacillus succinogenes	NA	NA	NA
CC01388	823	Bacteroidota	41_0	4	ERS16252438	Parabacteroides distasonis	NA	NA	NA
CC01389	997873	Bacteroidota	33_1	4	ERS16252419	Bacteroides caccae CL03T12C61	NA	NA	NA
CC01390	997873	Bacteroidota	33_1	5	ERS16252433	Bacteroides caccae CL03T12C61	3	Yes	NA
CC01391	997873	Bacteroidota	33_1	3	ERS16252420	Bacteroides caccae CL03T12C61	NA	NA	NA
CC01392	1432548	Pseudomonadota	6_1	4	ERS16252429	Escherichia coli IS25	NA	NA	NA
CC01393	1432548	Pseudomonadota	6_1	5	ERS16252431	Escherichia coli IS25	NA	NA	NA
CC01394	997873	Bacteroidota	33_1	5	ERS16252432	Bacteroides caccae CL03T12C61	3	Yes	NA
CC01395	1432548	Pseudomonadota	6_1	4	ERS16252434	Escherichia coli IS25	NA	NA	NA
CC01396	1432548	Pseudomonadota	6_1	4	ERS16252436	Escherichia coli IS25	1	NA	NA
CC01397	484018	Bacteroidota	31_2	4	ERS16252437	Phocaeicola plebeius DSM 17135	2	NA	NA
CC01398	1432548	Pseudomonadota	6_1	4	ERS16252439	Escherichia coli IS25	NA	NA	NA
CC01399	484018	Bacteroidota	31_2	3	ERS16252440	Phocaeicola plebeius DSM 17135	1	NA	NA
CC01400	817	Bacteroidota	35_1	3	ERS16252441	Bacteroides fragilis	1	Yes	NA
CC01401	997873	Bacteroidota	33_1	4	ERS16252448	Bacteroides caccae CL03T12C61	2	Yes	Yes
CC01402	1432548	Pseudomonadota	6_1	5	ERS16252442	Escherichia coli IS25	NA	NA	NA
CC01403	67854	Pseudomonadota	4_1	1	ERS16252450	Actinobacillus succinogenes	2	Yes	NA
CC01404	997873	Bacteroidota	33_1	5	ERS16252443	Bacteroides caccae CL03T12C61	3	Yes	NA
CC01405	997873	Bacteroidota	33_1	4	ERS16252451	Bacteroides caccae CL03T12C61	3	Yes	NA
CC01406	997873	Bacteroidota	33_1	4	ERS16252446	Bacteroides caccae CL03T12C61	2	Yes	NA
CC01407	997873	Bacteroidota	33_1	6	ERS16252444	Bacteroides caccae CL03T12C61	2	Yes	NA
CC01408	817	Bacteroidota	35_1	3	ERS16252445	Bacteroides fragilis	2	Yes	NA
CC01409	997885	Bacteroidota	34_2	4	ERS16252417	Bacteroides ovatus CL02T12C04	3	Yes	NA
CC01410	1432548	Pseudomonadota	6_1	4	ERS16252435	Escherichia coli IS25	NA	NA	NA
CC01411	997873	Bacteroidota	33_1	4	ERS16252418	Bacteroides caccae CL03T12C61	2	Yes	NA
CC01412	1077285	Bacteroidota	32_1	6	ERS16252421	Bacteroides faecis MAJ27	3	NA	NA
CC01413	483216	Bacteroidota	39_0	4	ERS16252416	Bacteroides eggerthii DSM 20697	3	Yes	NA
CC01414	1077285	Bacteroidota	32_1	6	ERS16252428	Bacteroides faecis MAJ27	2	Yes	Yes
CC01415	435590	Bacteroidota	36_2	2	ERS16252430	Phocaeicola vulgatus ATCC 8482	1	Yes	NA
CC01416	562	Pseudomonadota	6_3	2	ERS16252422	Escherichia coli	NA	NA	NA
CC01417	1077285	Bacteroidota	32_1	6	ERS16252424	Bacteroides faecis MAJ27	2	NA	NA
CC01418	562	Pseudomonadota	6_3	4	ERS16252425	Escherichia coli	NA	NA	NA
CC01419	562	Pseudomonadota	6_3	2	ERS16252426	Escherichia coli	NA	NA	NA
CC01420	702447	Bacteroidota	34_1	4	ERS16252427	Bacteroides xylanisolvens SD CC 1b	1	NA	NA
CC01421	856	Fusobacteriota	10_0	3	ERS16252423	Fusobacterium varium	1	Yes	Yes
CC01422	821	Bacteroidota	36_2	0	ERS16252401	Phocaeicola vulgatus	NA	NA	NA
CC01423	997873	Bacteroidota	33_1	4	ERS16252403	Bacteroides caccae CL03T12C61	2	Yes	NA
CC01424	604330	Actinomycetota	28_1	2	ERS16252407	Parafannyhessea umbonata	NA	NA	NA
CC01425	821	Bacteroidota	36_2	0	ERS16252383	Phocaeicola vulgatus	NA	NA	NA
CC01426	997873	Bacteroidota	33_1	4	ERS16252410	Bacteroides caccae CL03T12C61	NA	NA	NA
CC01427	997873	Bacteroidota	33_1	4	ERS16252414	Bacteroides caccae CL03T12C61	NA	Yes	NA
CC01428	997873	Bacteroidota	33_1	4	ERS16252415	Bacteroides caccae CL03T12C61	NA	Yes	NA
CC01429	821	Bacteroidota	36_2	0	ERS16252406	Phocaeicola vulgatus	NA	NA	NA
CC01430	821	Bacteroidota	36_2	0	ERS16252404	Phocaeicola vulgatus	NA	NA	NA
CC01431	997873	Bacteroidota	33_1	4	ERS16252411	Bacteroides caccae CL03T12C61	NA	Yes	NA
CC01432	997873	Bacteroidota	33_1	4	ERS16252408	Bacteroides caccae CL03T12C61	2	Yes	NA
CC01433	821	Bacteroidota	36_2	0	ERS16252405	Phocaeicola vulgatus	NA	NA	NA
CC01434	821	Bacteroidota	36_2	0	ERS16252400	Phocaeicola vulgatus	NA	NA	NA
CC01435	997873	Bacteroidota	33_1	4	ERS16252402	Bacteroides caccae CL03T12C61	NA	NA	NA
CC01436	367928	Actinomycetota	3_7	2	ERS16252412	Bifidobacterium adolescentis ATCC 15703	2	NA	NA
CC01437	997873	Bacteroidota	33_1	5	ERS16252384	Bacteroides caccae CL03T12C61	1	Yes	NA
CC01438	997873	Bacteroidota	33_1	4	ERS16252409	Bacteroides caccae CL03T12C61	NA	NA	NA
CC01439	367928	Actinomycetota	3_7	2	ERS16252413	Bifidobacterium adolescentis ATCC 15703	NA	NA	NA

## Sheet: T2
Table S2. Sequnced Samples
Isolate	Sample.ID	Sequenced	DNA_over_cut	Condition
CC00806	S0003	Yes	Yes	Standard Media
CC00073	S0526	No	No	Standard Media
CC01024	S0011	No	No	Standard Media
CC00003	S0509	Yes	Yes	Standard Media
CC01420	S0018	Yes	Yes	Standard Media
CC00588	S0120	Yes	Yes	Standard Media
CC01418	S0016	Yes	Yes	Standard Media
CC01398	S0049	No	No	Standard Media
CC00176	S0546	Yes	Yes	Standard Media
CC01432	S0033	Yes	Yes	Standard Media
CC00030	S0122	No	No	Standard Media
CC01384	S0030	No	No	Standard Media
CC00074	tube13	Yes	Yes	Standard Media
CC01423	S0024	No	No	Standard Media
CC01429	S0032	Yes	Yes	Standard Media
CC01374	S0007	Yes	Yes	Standard Media
CC01437	S0037	Yes	Yes	Standard Media
CC01379	S0008	No	No	Standard Media
CC00079	S0127	No	No	Standard Media
CC01407	S0055	No	No	Standard Media
CC01389	S0042	No	No	Standard Media
CC01430	S0029	Yes	Yes	Standard Media
CC01386	S0041	Yes	Yes	Standard Media
CC00134	S0544	No	No	Standard Media
CC00533	S0116	No	No	Standard Media
CC00034	S0518	Yes	Yes	Standard Media
CC00067	S0875	Yes	Yes	Standard Media
CC01415	S0021	Yes	Yes	Standard Media
CC01382	S0010	Yes	Yes	Standard Media
CC00182	S0548	Yes	Yes	Standard Media
CC01417	S0015	No	No	Standard Media
CC01433	S0036	Yes	Yes	Standard Media
CC00038	S0123	No	Yes	Standard Media
CC01416	S0014	Yes	Yes	Standard Media
CC00082	S0529	No	No	Standard Media
CC00172	S0545	Yes	Yes	Standard Media
CC00765	tube26	Yes	Yes	Standard Media
CC01387	S0039	No	No	Standard Media
CC00048	tube23	Yes	Yes	Standard Media
CC01406	S0059	No	No	Standard Media
CC00795	S0004	Yes	Yes	Standard Media
CC01413	S0019	Yes	Yes	Standard Media
CC01390	S0047	No	No	Standard Media
CC01425	S0025	Yes	Yes	Standard Media
CC00102	S0536	Yes	Yes	Standard Media
CC00110	S0537	Yes	Yes	Standard Media
CC01400	S0051	No	No	Standard Media
CC01427	S0028	Yes	Yes	Standard Media
CC01404	S0053	Yes	Yes	Standard Media
CC01399	S0050	Yes	Yes	Standard Media
CC00005	S0510	Yes	Yes	Standard Media
CC00526	S0115	No	No	Standard Media
CC00178	S0547	Yes	Yes	Standard Media
CC01401	S0052	No	No	Standard Media
CC00113	S0539	Yes	Yes	Standard Media
CC00089	S0533	Yes	Yes	Standard Media
CC00076	S0527	No	Yes	Standard Media
CC00596	S0121	Yes	Yes	Standard Media
CC00009	S0871	Yes	Yes	Standard Media
CC00183	S0549	Yes	Yes	Standard Media
CC00051	S0522	Yes	Yes	Standard Media
CC01412	S0013	No	Yes	Standard Media
CC00033	S0517	Yes	Yes	Standard Media
CC01431	S0034	Yes	Yes	Standard Media
CC00052	S0124	Yes	Yes	Standard Media
CC00008	S0511	No	No	Standard Media
CC00028	S0515	Yes	Yes	Standard Media
CC00539	S0118	No	No	Standard Media
CC00053	S0125	Yes	Yes	Standard Media
CC01411	S0058	Yes	Yes	Standard Media
CC01428	S0027	Yes	Yes	Standard Media
CC00085	S0531	No	Yes	Standard Media
CC00129	S0543	Yes	Yes	Standard Media
CC01422	S0023	Yes	Yes	Standard Media
CC00054	S0523	Yes	Yes	Standard Media
CC00140	S0876	No	No	Standard Media
CC00010	S0512	Yes	Yes	Standard Media
CC00793	S0005	No	No	Standard Media
CC01421	S0045	Yes	Yes	Standard Media
CC01394	S0046	Yes	Yes	Standard Media
CC01383	S0009	No	No	Standard Media
CC00013	S0872	Yes	Yes	Standard Media
CC01419	S0017	Yes	Yes	Standard Media
CC01405	tube4	Yes	Yes	Standard Media
CC00015	S0873	Yes	Yes	Standard Media
CC00012	S0513	No	No	Standard Media
CC00254	S0877	Yes	Yes	Standard Media
CC01409	S0057	No	No	Standard Media
CC00029	S0516	No	No	Standard Media
CC00189	S0552	Yes	Yes	Standard Media
CC00556	S0119	No	No	Standard Media
CC00065	S0524	Yes	Yes	Standard Media
CC00186	S0550	Yes	Yes	Standard Media
CC00524	S0114	Yes	Yes	Standard Media
CC00122	S0542	Yes	Yes	Standard Media
CC00190	S0553	Yes	Yes	Standard Media
CC00081	S0528	Yes	Yes	Standard Media
CC00318	S0554	No	No	Standard Media
CC00093	S0534	Yes	Yes	Standard Media
CC01376	S0012	No	No	Standard Media
CC00017	S0514	Yes	Yes	Standard Media
CC01426	S0026	Yes	Yes	Standard Media
CC00055	S0869	Yes	Yes	Standard Media
CC01408	S0056	Yes	Yes	Standard Media
CC00112	S0538	Yes	Yes	Standard Media
CC00049	S0521	Yes	Yes	Standard Media
CC01397	S0048	Yes	Yes	Standard Media
CC00222	S0555	No	No	Standard Media
CC00016	S0874	Yes	Yes	Standard Media
CC00191	tube12	Yes	Yes	Standard Media
CC00084	S0530	Yes	Yes	Standard Media
CC00071	S0525	Yes	Yes	Standard Media
CC00119	S0541	Yes	Yes	Standard Media
CC00072	S0126	No	No	Standard Media
CC00536	S0117	No	No	Standard Media
CC00086	S0532	Yes	Yes	Standard Media
CC00237	S0556	Yes	Yes	Standard Media
CC00109	S0914_S93	Yes	Yes	Standard Media
CC00243	S0558	No	No	Standard Media
CC00188	S0551	No	No	Standard Media
CC00057	S0913_S89	Yes	Yes	Standard Media
CC00099	S0535	Yes	Yes	Standard Media
CC01414	S0020	No	No	Standard Media
CC01391	S0043	No	No	Standard Media
CC00033	Ca_006	Yes	Yes	DMEM
CC00571	Ca_027	Yes	Yes	DMEM
CC00099	Ca_013	Yes	Yes	DMEM
CC00139	Ca_016	No	No	DMEM
CC00536	Ca_026	Yes	Yes	DMEM
CC00005	Ca_002	Yes	Yes	DMEM
CC00576	Ca_028	Yes	Yes	DMEM
CC00172	Ca_017	Yes	Yes	DMEM
CC00246	Ca_023	Yes	Yes	DMEM
CC00008	Ca_003	Yes	Yes	DMEM
CC00110	Ca_015	No	No	DMEM
CC01401	Ca_032	No	No	DMEM
CC00067	Ca_010	Yes	Yes	DMEM
CC00073	Ca_012	Yes	Yes	DMEM
CC00178	Ca_018	Yes	Yes	DMEM
CC00182	Ca_019	Yes	Yes	DMEM
CC00254	Ca_024	Yes	Yes	DMEM
CC00052	Ca_008	Yes	Yes	DMEM
CC00191	Ca_021	Yes	Yes	DMEM
CC00319	Ca_025	Yes	Yes	DMEM
CC01421	Ca_034	Yes	Yes	DMEM
CC00188	Ca_020	Yes	Yes	DMEM
CC01379	Ca_031	Yes	Yes	DMEM
CC00222	Ca_022	Yes	Yes	DMEM
CC01414	Ca_033	Yes	Yes	DMEM
CC00102	Ca_014	Yes	Yes	DMEM
CC00054	Ca_009	Yes	Yes	DMEM
CC00051	Ca_007	Yes	Yes	DMEM
CC00003	Ca_001	Yes	Yes	DMEM
CC00013	Ca_004	Yes	Yes	DMEM
CC00870	Ca_030	Yes	Yes	DMEM
CC00071	Ca_011	Yes	Yes	DMEM
CC00028	S0686	No	No	Hydrogen Peroxide
CC01427	S0383	No	No	Hydrogen Peroxide
CC00237	S0728	No	No	Hydrogen Peroxide
CC01430	S0384	No	No	Hydrogen Peroxide
CC01405	S0396	Yes	Yes	Hydrogen Peroxide
CC01432	S0856	Yes	Yes	Hydrogen Peroxide
CC01384	S0370	No	No	Hydrogen Peroxide
CC01399	S0392	Yes	Yes	Hydrogen Peroxide
CC01390	S0391	Yes	Yes	Hydrogen Peroxide
CC00017	S0685	Yes	Yes	Hydrogen Peroxide
CC00243	S0731	Yes	Yes	Hydrogen Peroxide
CC01381	S0369	No	No	Hydrogen Peroxide
CC00080	S0701	Yes	Yes	Hydrogen Peroxide
CC01431	S0385	No	No	Hydrogen Peroxide
CC01389	S0388	No	No	Hydrogen Peroxide
CC00074	S0699	Yes	Yes	Hydrogen Peroxide
CC01401	S0394	Yes	Yes	Hydrogen Peroxide
CC00038	S0496	No	No	Hydrogen Peroxide
CC01415	S0377	Yes	Yes	Hydrogen Peroxide
CC00134	S0716	No	No	Hydrogen Peroxide
CC01376	S0368	No	No	Hydrogen Peroxide
CC00071	S0697	Yes	Yes	Hydrogen Peroxide
CC01425	S0380	No	No	Hydrogen Peroxide
CC00033	S0687	Yes	Yes	Hydrogen Peroxide
CC00524	S0491	Yes	Yes	Hydrogen Peroxide
CC01408	S0398	No	No	Hydrogen Peroxide
CC00870	S0366	Yes	Yes	Hydrogen Peroxide
CC01024	S0371	No	No	Hydrogen Peroxide
CC00588	S0494	Yes	Yes	Hydrogen Peroxide
CC00084	S0703	Yes	Yes	Hydrogen Peroxide
CC00048	S0690	Yes	Yes	Hydrogen Peroxide
CC00119	S0714	No	Yes	Hydrogen Peroxide
CC00082	S0702	No	No	Hydrogen Peroxide
CC00240	S0730	No	Yes	Hydrogen Peroxide
CC01424	S0381	No	No	Hydrogen Peroxide
CC01433	S0387	No	No	Hydrogen Peroxide
CC01421	S0389	No	Yes	Hydrogen Peroxide
CC00005	S0679	Yes	Yes	Hydrogen Peroxide
CC00054	S0693	Yes	Yes	Hydrogen Peroxide
CC01422	S0378	Yes	Yes	Hydrogen Peroxide
CC00049	S0691	No	Yes	Hydrogen Peroxide
CC00087	S0705	No	No	Hydrogen Peroxide
CC00051	S0692	No	Yes	Hydrogen Peroxide
CC01406	S0401	No	No	Hydrogen Peroxide
CC00089	S0706	Yes	Yes	Hydrogen Peroxide
CC01404	S0395	Yes	Yes	Hydrogen Peroxide
CC00246	S0732	Yes	Yes	Hydrogen Peroxide
CC00078	S0700	No	Yes	Hydrogen Peroxide
CC00073	S0698	Yes	Yes	Hydrogen Peroxide
CC00120	S0715	No	Yes	Hydrogen Peroxide
CC01426	S0382	No	No	Hydrogen Peroxide
CC00086	S0704	Yes	Yes	Hydrogen Peroxide
CC01414	S0376	Yes	Yes	Hydrogen Peroxide
CC00016	S0684	No	Yes	Hydrogen Peroxide
CC00099	S0708	Yes	Yes	Hydrogen Peroxide
CC00182	S0721	No	No	Hydrogen Peroxide
CC00122	S0912	No	Yes	Hydrogen Peroxide
CC01417	S0373	No	No	Hydrogen Peroxide
CC00533	S0492	Yes	Yes	Hydrogen Peroxide
CC01411	S0400	No	No	Hydrogen Peroxide
CC00139	S0717	Yes	Yes	Hydrogen Peroxide
CC01423	S0379	No	No	Hydrogen Peroxide
CC01400	S0393	No	No	Hydrogen Peroxide
CC01027	S0372	No	No	Hydrogen Peroxide
CC00101	S0709	No	Yes	Hydrogen Peroxide
CC00118	S0713	Yes	Yes	Hydrogen Peroxide
CC00186	S0722	Yes	Yes	Hydrogen Peroxide
CC00536	S0493	Yes	Yes	Hydrogen Peroxide
CC00793	S0367	Yes	Yes	Hydrogen Peroxide
CC01419	S0375	No	No	Hydrogen Peroxide
CC00012	S0682	No	Yes	Hydrogen Peroxide
CC00795	S0364	Yes	Yes	Hydrogen Peroxide
CC00172	S0718	No	Yes	Hydrogen Peroxide
CC00188	S0723	Yes	Yes	Hydrogen Peroxide
CC01418	S0374	Yes	Yes	Hydrogen Peroxide
CC00057	S0694	No	No	Hydrogen Peroxide
CC00102	S0710	No	Yes	Hydrogen Peroxide
CC00189	S0724	No	Yes	Hydrogen Peroxide
CC00013	S0910	No	Yes	Hydrogen Peroxide
CC00176	S0719	Yes	Yes	Hydrogen Peroxide
CC00109	S0711	No	Yes	Hydrogen Peroxide
CC01394	S0390	No	No	Hydrogen Peroxide
CC00190	S0725	Yes	Yes	Hydrogen Peroxide
CC00596	S0495	Yes	Yes	Hydrogen Peroxide
CC00065	S0695	Yes	Yes	Hydrogen Peroxide
CC00110	S0712	Yes	Yes	Hydrogen Peroxide
CC00178	S0720	No	Yes	Hydrogen Peroxide
CC00008	S0681	No	No	Hydrogen Peroxide
CC00093	S0707	No	No	Hydrogen Peroxide
CC00254	S0733	Yes	Yes	Hydrogen Peroxide
CC00015	S0683	No	Yes	Hydrogen Peroxide
CC01409	S0399	No	No	Hydrogen Peroxide
CC01407	S0397	Yes	Yes	Hydrogen Peroxide
CC00067	S0696	Yes	Yes	Hydrogen Peroxide
CC00112	S0911	No	Yes	Hydrogen Peroxide
CC00201	S0726	Yes	Yes	Hydrogen Peroxide
CC00034	S0688	Yes	Yes	Hydrogen Peroxide
CC00222	S0727	Yes	Yes	Hydrogen Peroxide
CC00254	Ca_058	Yes	Yes	Caco2 monolayer
CC00051	Ca_041	Yes	Yes	Caco2 monolayer
CC00870	Ca_064	Yes	Yes	Caco2 monolayer
CC01414	Ca_067	Yes	Yes	Caco2 monolayer
CC01401	Ca_066	Yes	Yes	Caco2 monolayer
CC00067	Ca_044	Yes	Yes	Caco2 monolayer
CC00536	Ca_060	Yes	Yes	Caco2 monolayer
CC00005	Ca_036	Yes	Yes	Caco2 monolayer
CC00052	Ca_042	Yes	Yes	Caco2 monolayer
CC00008	Ca_037	Yes	Yes	Caco2 monolayer
CC00571	Ca_061	Yes	Yes	Caco2 monolayer
CC00071	Ca_045	Yes	Yes	Caco2 monolayer
CC00110	Ca_049	Yes	Yes	Caco2 monolayer
CC00102	Ca_048	Yes	Yes	Caco2 monolayer
CC00182	Ca_053	Yes	Yes	Caco2 monolayer
CC00172	Ca_051	Yes	Yes	Caco2 monolayer
CC00319	Ca_059	Yes	Yes	Caco2 monolayer
CC01379	Ca_065	Yes	Yes	Caco2 monolayer
CC00222	Ca_056	Yes	Yes	Caco2 monolayer
CC00139	Ca_050	Yes	Yes	Caco2 monolayer
CC00099	Ca_047	Yes	Yes	Caco2 monolayer
CC00054	Ca_043	Yes	Yes	Caco2 monolayer
CC00191	Ca_055	Yes	Yes	Caco2 monolayer
CC00188	Ca_054	Yes	Yes	Caco2 monolayer
CC01421	Ca_068	Yes	Yes	Caco2 monolayer
CC00073	Ca_046	Yes	Yes	Caco2 monolayer
CC00178	Ca_052	Yes	Yes	Caco2 monolayer
CC00576	Ca_062	Yes	Yes	Caco2 monolayer
CC00013	Ca_038	Yes	Yes	Caco2 monolayer
CC00003	Ca_035	Yes	Yes	Caco2 monolayer
CC00246	Ca_057	Yes	Yes	Caco2 monolayer
CC00033	Ca_040	Yes	Yes	Caco2 monolayer
CC00099	S0814	Yes	Yes	Carbon depletion 50%
CC01384	S0416	No	No	Carbon depletion 50%
CC00005	S0792	Yes	Yes	Carbon depletion 50%
CC00016	S0798	No	Yes	Carbon depletion 50%
CC00054	S0806	Yes	Yes	Carbon depletion 50%
CC01417	S0422	Yes	Yes	Carbon depletion 50%
CC00765	S0403	No	No	Carbon depletion 50%
CC00793	S0405	No	No	Carbon depletion 50%
CC01401	S0446	No	No	Carbon depletion 50%
CC01412	S0421	Yes	Yes	Carbon depletion 50%
CC00120	S0821	No	No	Carbon depletion 50%
CC01428	S0431	No	Yes	Carbon depletion 50%
CC01426	S0430	No	Yes	Carbon depletion 50%
CC01382	S0863	No	Yes	Carbon depletion 50%
CC00052	S0506	No	No	Carbon depletion 50%
CC00112	S0818	No	Yes	Carbon depletion 50%
CC00049	S0804	No	Yes	Carbon depletion 50%
CC01385	S0417	No	Yes	Carbon depletion 50%
CC00182	S0827	No	Yes	Carbon depletion 50%
CC00089	S0812	No	Yes	Carbon depletion 50%
CC00795	S0861	Yes	Yes	Carbon depletion 50%
CC01383	S0415	No	Yes	Carbon depletion 50%
CC00119	S0820	No	Yes	Carbon depletion 50%
CC01421	S0441	No	Yes	Carbon depletion 50%
CC01390	S0443	Yes	Yes	Carbon depletion 50%
CC00609	S0504	No	Yes	Carbon depletion 50%
CC01373	S0411	Yes	Yes	Carbon depletion 50%
CC01419	S0865	No	Yes	Carbon depletion 50%
CC01415	S0427	Yes	Yes	Carbon depletion 50%
CC01409	S0453	Yes	Yes	Carbon depletion 50%
CC00072	S0507	No	No	Carbon depletion 50%
CC01413	S0425	Yes	Yes	Carbon depletion 50%
CC00067	S0808	Yes	Yes	Carbon depletion 50%
CC01432	S0436	Yes	Yes	Carbon depletion 50%
CC01378	S0407	No	Yes	Carbon depletion 50%
CC01394	S0442	Yes	Yes	Carbon depletion 50%
CC01389	S0440	No	No	Carbon depletion 50%
CC01027	S0419	No	Yes	Carbon depletion 50%
CC00870	S0404	Yes	Yes	Carbon depletion 50%
CC01397	S0444	Yes	Yes	Carbon depletion 50%
CC00010	S0795	Yes	Yes	Carbon depletion 50%
CC01403	S0447	Yes	Yes	Carbon depletion 50%
CC00254	S0836	Yes	Yes	Carbon depletion 50%
CC01371	S0410	No	No	Carbon depletion 50%
CC01406	S0455	No	No	Carbon depletion 50%
CC01374	S0862	Yes	Yes	Carbon depletion 50%
CC01427	S0866	No	Yes	Carbon depletion 50%
CC01405	S0449	Yes	Yes	Carbon depletion 50%
CC01420	S0424	No	No	Carbon depletion 50%
CC00806	S0860	Yes	Yes	Carbon depletion 50%
CC01418	S0423	Yes	Yes	Carbon depletion 50%
CC01404	S0448	No	No	Carbon depletion 50%
CC01266	S0409	No	Yes	Carbon depletion 50%
CC00176	S0825	Yes	Yes	Carbon depletion 50%
CC00074	S0809	No	Yes	Carbon depletion 50%
CC01429	S0435	No	Yes	Carbon depletion 50%
CC00201	S0832	Yes	Yes	Carbon depletion 50%
CC00029	S0800	No	Yes	Carbon depletion 50%
CC01187	S0420	No	Yes	Carbon depletion 50%
CC01423	S0429	No	Yes	Carbon depletion 50%
CC00030	S0505	No	Yes	Carbon depletion 50%
CC01408	S0452	Yes	Yes	Carbon depletion 50%
CC00122	S0822	No	Yes	Carbon depletion 50%
CC00051	S0805	No	Yes	Carbon depletion 50%
CC00033	S0801	Yes	Yes	Carbon depletion 50%
CC01414	S0426	Yes	Yes	Carbon depletion 50%
CC01431	S0867	No	Yes	Carbon depletion 50%
CC01430	S0434	No	Yes	Carbon depletion 50%
CC00093	S0813	No	No	Carbon depletion 50%
CC00101	S0815	No	Yes	Carbon depletion 50%
CC00080	S0810	No	No	Carbon depletion 50%
CC00109	S0817	No	Yes	Carbon depletion 50%
CC00190	S0831	Yes	Yes	Carbon depletion 50%
CC00533	S0499	Yes	Yes	Carbon depletion 50%
CC00048	S0803	Yes	Yes	Carbon depletion 50%
CC01416	S0864	Yes	Yes	Carbon depletion 50%
CC01433	S0868	No	Yes	Carbon depletion 50%
CC00980	S0414	No	Yes	Carbon depletion 50%
CC01411	S0454	No	No	Carbon depletion 50%
CC00524	S0497	No	No	Carbon depletion 50%
CC00118	S0819	Yes	Yes	Carbon depletion 50%
CC00186	S0829	No	No	Carbon depletion 50%
CC00243	S0835	Yes	Yes	Carbon depletion 50%
CC01372	S0408	No	No	Carbon depletion 50%
CC01407	S0451	No	No	Carbon depletion 50%
CC00237	S0834	No	Yes	Carbon depletion 50%
CC00188	S0830	Yes	Yes	Carbon depletion 50%
CC00590	S0502	No	No	Carbon depletion 50%
CC00588	S0501	Yes	Yes	Carbon depletion 50%
CC00102	S0816	No	Yes	Carbon depletion 50%
CC00065	S0807	Yes	Yes	Carbon depletion 50%
CC00172	S0824	No	Yes	Carbon depletion 50%
CC00079	S0508	No	No	Carbon depletion 50%
CC01422	S0428	Yes	Yes	Carbon depletion 50%
CC00526	S0498	No	No	Carbon depletion 50%
CC00015	S0797	No	Yes	Carbon depletion 50%
CC01379	S0412	No	No	Carbon depletion 50%
CC00082	S0811	No	Yes	Carbon depletion 50%
CC01399	S0445	Yes	Yes	Carbon depletion 50%
CC00178	S0826	No	Yes	Carbon depletion 50%
CC00596	S0503	Yes	Yes	Carbon depletion 50%
CC00183	S0828	No	No	Carbon depletion 50%
CC00013	S0796	No	Yes	Carbon depletion 50%
CC00139	S0823	No	No	Carbon depletion 50%
CC01380	S0413	No	Yes	Carbon depletion 50%
CC01386	S0439	Yes	Yes	Carbon depletion 50%
CC00009	S0794	No	Yes	Carbon depletion 50%
CC00008	S0793	No	Yes	Carbon depletion 50%
CC00536	S0500	Yes	Yes	Carbon depletion 50%
CC00017	S0799	Yes	Yes	Carbon depletion 50%
CC00222	S0833	Yes	Yes	Carbon depletion 50%
CC01024	S0418	No	Yes	Carbon depletion 50%
CC01266	S0199	Yes	Yes	Mitomycin C 0.3 ug/ml
CC01423	S0222	Yes	Yes	Mitomycin C 0.3 ug/ml
CC01417	S0214	Yes	Yes	Mitomycin C 0.3 ug/ml
CC01401	S0249	No	No	Mitomycin C 0.3 ug/ml
CC00077	S0615	No	Yes	Mitomycin C 0.3 ug/ml
CC00055	S0166	Yes	Yes	Mitomycin C 0.3 ug/ml
CC00048	S0610	Yes	Yes	Mitomycin C 0.3 ug/ml
CC00134	S0629	Yes	Yes	Mitomycin C 0.3 ug/ml
CC00870	S0195	Yes	Yes	Mitomycin C 0.3 ug/ml
CC01404	S0250	No	No	Mitomycin C 0.3 ug/ml
CC01024	S0208	Yes	Yes	Mitomycin C 0.3 ug/ml
CC00073	S0614	No	No	Mitomycin C 0.3 ug/ml
CC00010	S0886	Yes	Yes	Mitomycin C 0.3 ug/ml
CC00085	S0618	No	No	Mitomycin C 0.3 ug/ml
CC01412	S0212	Yes	Yes	Mitomycin C 0.3 ug/ml
CC01373	S0201	Yes	Yes	Mitomycin C 0.3 ug/ml
CC00009	S0602	Yes	Yes	Mitomycin C 0.3 ug/ml
CC01407	S0252	No	No	Mitomycin C 0.3 ug/ml
CC00012	S0887	Yes	Yes	Mitomycin C 0.3 ug/ml
CC01431	S0231	Yes	Yes	Mitomycin C 0.3 ug/ml
CC00586	S0157	Yes	Yes	Mitomycin C 0.3 ug/ml
CC00178	S0632	Yes	Yes	Mitomycin C 0.3 ug/ml
CC01432	S0230	Yes	Yes	Mitomycin C 0.3 ug/ml
CC00033	S0608	Yes	Yes	Mitomycin C 0.3 ug/ml
CC01416	S0213	Yes	Yes	Mitomycin C 0.3 ug/ml
CC01400	S0248	Yes	Yes	Mitomycin C 0.3 ug/ml
CC01425	S0223	Yes	Yes	Mitomycin C 0.3 ug/ml
CC01027	S0209	No	No	Mitomycin C 0.3 ug/ml
CC01408	S0253	Yes	Yes	Mitomycin C 0.3 ug/ml
CC01385	S0207	No	No	Mitomycin C 0.3 ug/ml
CC01409	S0254	No	No	Mitomycin C 0.3 ug/ml
CC01389	S0241	No	No	Mitomycin C 0.3 ug/ml
CC00872	S0203	No	No	Mitomycin C 0.3 ug/ml
CC01426	S0224	Yes	Yes	Mitomycin C 0.3 ug/ml
CC00016	S0604	Yes	Yes	Mitomycin C 0.3 ug/ml
CC00008	S0601	No	No	Mitomycin C 0.3 ug/ml
CC00243	S0640	No	No	Mitomycin C 0.3 ug/ml
CC00806	S0192	Yes	Yes	Mitomycin C 0.3 ug/ml
CC01413	S0218	Yes	Yes	Mitomycin C 0.3 ug/ml
CC01414	S0219	No	No	Mitomycin C 0.3 ug/ml
CC01382	S0206	Yes	Yes	Mitomycin C 0.3 ug/ml
CC01387	S0239	No	No	Mitomycin C 0.3 ug/ml
CC00017	S0605	Yes	Yes	Mitomycin C 0.3 ug/ml
CC00793	S0196	No	No	Mitomycin C 0.3 ug/ml
CC00072	S0168	No	No	Mitomycin C 0.3 ug/ml
CC00588	S0158	No	No	Mitomycin C 0.3 ug/ml
CC00119	S0626	Yes	Yes	Mitomycin C 0.3 ug/ml
CC00028	S0606	Yes	Yes	Mitomycin C 0.3 ug/ml
CC00113	S0623	Yes	Yes	Mitomycin C 0.3 ug/ml
CC01430	S0228	Yes	Yes	Mitomycin C 0.3 ug/ml
CC00099	S0892	Yes	Yes	Mitomycin C 0.3 ug/ml
CC00795	S0193	Yes	Yes	Mitomycin C 0.3 ug/ml
CC00201	S0637	No	No	Mitomycin C 0.3 ug/ml
CC01419	S0216	Yes	Yes	Mitomycin C 0.3 ug/ml
CC00015	S0888	Yes	Yes	Mitomycin C 0.3 ug/ml
CC01384	S0205	No	No	Mitomycin C 0.3 ug/ml
CC01399	S0247	Yes	Yes	Mitomycin C 0.3 ug/ml
CC00246	S0641	No	No	Mitomycin C 0.3 ug/ml
CC01422	S0221	Yes	Yes	Mitomycin C 0.3 ug/ml
CC01394	S0244	No	No	Mitomycin C 0.3 ug/ml
CC01437	S0236	Yes	Yes	Mitomycin C 0.3 ug/ml
CC00051	S0889	Yes	Yes	Mitomycin C 0.3 ug/ml
CC00139	S0630	No	No	Mitomycin C 0.3 ug/ml
CC00550	S0152	No	Yes	Mitomycin C 0.3 ug/ml
CC01436	S0237	No	No	Mitomycin C 0.3 ug/ml
CC00555	S0153	No	No	Mitomycin C 0.3 ug/ml
CC00049	S0611	Yes	Yes	Mitomycin C 0.3 ug/ml
CC01397	S0246	Yes	Yes	Mitomycin C 0.3 ug/ml
CC00112	S0893	No	No	Mitomycin C 0.3 ug/ml
CC00254	S0894	Yes	Yes	Mitomycin C 0.3 ug/ml
CC00172	S0631	Yes	Yes	Mitomycin C 0.3 ug/ml
CC00005	S0599	Yes	Yes	Mitomycin C 0.3 ug/ml
CC00182	S0633	No	No	Mitomycin C 0.3 ug/ml
CC01439	S0238	No	No	Mitomycin C 0.3 ug/ml
CC00081	S0616	Yes	Yes	Mitomycin C 0.3 ug/ml
CC01383	S0204	No	No	Mitomycin C 0.3 ug/ml
CC00596	S0160	Yes	Yes	Mitomycin C 0.3 ug/ml
CC00549	S0151	Yes	Yes	Mitomycin C 0.3 ug/ml
CC00129	S0628	Yes	Yes	Mitomycin C 0.3 ug/ml
CC00054	S0890	Yes	Yes	Mitomycin C 0.3 ug/ml
CC00615	S0161	No	No	Mitomycin C 0.3 ug/ml
CC01434	S0234	No	No	Mitomycin C 0.3 ug/ml
CC01421	1_Laura	Yes	Yes	Mitomycin C 0.3 ug/ml
CC00122	S0627	Yes	Yes	Mitomycin C 0.3 ug/ml
CC00084	S0617	No	No	Mitomycin C 0.3 ug/ml
CC00102	S0622	No	No	Mitomycin C 0.3 ug/ml
CC00030	S0162	No	No	Mitomycin C 0.3 ug/ml
CC00237	S0638	Yes	Yes	Mitomycin C 0.3 ug/ml
CC01433	S0235	Yes	Yes	Mitomycin C 0.3 ug/ml
CC00056	S0167	No	No	Mitomycin C 0.3 ug/ml
CC00071	S0613	Yes	Yes	Mitomycin C 0.3 ug/ml
CC00183	S0634	No	No	Mitomycin C 0.3 ug/ml
CC00029	S0607	Yes	Yes	Mitomycin C 0.3 ug/ml
CC01380	S0202	No	No	Mitomycin C 0.3 ug/ml
CC00013	S0603	Yes	Yes	Mitomycin C 0.3 ug/ml
CC00065	S0612	Yes	Yes	Mitomycin C 0.3 ug/ml
CC00079	S0169	No	No	Mitomycin C 0.3 ug/ml
CC00189	S0635	No	No	Mitomycin C 0.3 ug/ml
CC01187	S0210	No	No	Mitomycin C 0.3 ug/ml
CC01428	S0225	Yes	Yes	Mitomycin C 0.3 ug/ml
CC01429	S0229	No	No	Mitomycin C 0.3 ug/ml
CC00568	S0156	Yes	Yes	Mitomycin C 0.3 ug/ml
CC00565	S0155	Yes	Yes	Mitomycin C 0.3 ug/ml
CC00240	S0639	No	No	Mitomycin C 0.3 ug/ml
CC01427	S0227	Yes	Yes	Mitomycin C 0.3 ug/ml
CC01391	S0242	No	No	Mitomycin C 0.3 ug/ml
CC01390	S0245	No	No	Mitomycin C 0.3 ug/ml
CC00067	S0891	Yes	Yes	Mitomycin C 0.3 ug/ml
CC01415	S0220	Yes	Yes	Mitomycin C 0.3 ug/ml
CC00765	S0194	No	No	Mitomycin C 0.3 ug/ml
CC00533	S0148	Yes	Yes	Mitomycin C 0.3 ug/ml
CC00087	S0620	Yes	Yes	Mitomycin C 0.3 ug/ml
CC00101	S0621	No	No	Mitomycin C 0.3 ug/ml
CC00053	S0165	No	No	Mitomycin C 0.3 ug/ml
CC00546	S0150	Yes	Yes	Mitomycin C 0.3 ug/ml
CC00052	S0164	No	No	Mitomycin C 0.3 ug/ml
CC00118	S0625	Yes	Yes	Mitomycin C 0.3 ug/ml
CC01418	S0215	Yes	Yes	Mitomycin C 0.3 ug/ml
CC00556	S0154	No	No	Mitomycin C 0.3 ug/ml
CC00595	S0159	Yes	Yes	Mitomycin C 0.3 ug/ml
CC00524	S0146	No	No	Mitomycin C 0.3 ug/ml
CC00526	S0147	No	No	Mitomycin C 0.3 ug/ml
CC01405	S0251	No	No	Mitomycin C 0.3 ug/ml
CC01411	S0918	No	Yes	Mitomycin C 0.3 ug/ml
CC00038	S0163	No	No	Mitomycin C 0.3 ug/ml
CC01371	S0200	No	No	Mitomycin C 0.3 ug/ml
CC00191	S0636	Yes	Yes	Mitomycin C 0.3 ug/ml
CC00057	S0916	Yes	Yes	Mitomycin C 0.3 ug/ml
CC00086	S0619	Yes	Yes	Mitomycin C 0.3 ug/ml
CC01386	S0240	No	No	Mitomycin C 0.3 ug/ml
CC00536	S0149	Yes	Yes	Mitomycin C 0.3 ug/ml
CC01374	S0198	Yes	Yes	Mitomycin C 0.3 ug/ml
CC01420	S0217	Yes	Yes	Mitomycin C 0.3 ug/ml
CC01390	S0100	No	No	Mitomycin C 3 ug/ml
CC00237	S0594	No	No	Mitomycin C 3 ug/ml
CC00806	S0855	Yes	Yes	Mitomycin C 3 ug/ml
CC00085	S0578	No	No	Mitomycin C 3 ug/ml
CC00017	S0567	Yes	Yes	Mitomycin C 3 ug/ml
CC01401	S0104	No	No	Mitomycin C 3 ug/ml
CC00240	S0596	No	No	Mitomycin C 3 ug/ml
CC00595	S0139	No	No	Mitomycin C 3 ug/ml
CC01415	S0075	Yes	Yes	Mitomycin C 3 ug/ml
CC00013	S0878	Yes	Yes	Mitomycin C 3 ug/ml
CC00539	S0133	No	No	Mitomycin C 3 ug/ml
CC01432	S0086	Yes	Yes	Mitomycin C 3 ug/ml
CC00120	S0586	No	No	Mitomycin C 3 ug/ml
CC01422	S0076	Yes	Yes	Mitomycin C 3 ug/ml
CC01427	S0083	No	No	Mitomycin C 3 ug/ml
CC00049	S0884	Yes	Yes	Mitomycin C 3 ug/ml
CC00112	S0582	No	No	Mitomycin C 3 ug/ml
CC00571	S0137	Yes	Yes	Mitomycin C 3 ug/ml
CC01404	S0105	No	No	Mitomycin C 3 ug/ml
CC01394	S0099	Yes	Yes	Mitomycin C 3 ug/ml
CC01386	S0097	Yes	Yes	Mitomycin C 3 ug/ml
CC01419	S0072	No	No	Mitomycin C 3 ug/ml
CC00178	S0882	Yes	Yes	Mitomycin C 3 ug/ml
CC01384	S0068	No	No	Mitomycin C 3 ug/ml
CC01433	S0090	Yes	Yes	Mitomycin C 3 ug/ml
CC00190	S0593	Yes	Yes	Mitomycin C 3 ug/ml
CC01439	S0095	No	No	Mitomycin C 3 ug/ml
CC01407	S0108	No	No	Mitomycin C 3 ug/ml
CC00980	S0067	Yes	Yes	Mitomycin C 3 ug/ml
CC00009	S0562	Yes	Yes	Mitomycin C 3 ug/ml
CC01400	S0103	No	No	Mitomycin C 3 ug/ml
CC01389	S0098	Yes	Yes	Mitomycin C 3 ug/ml
CC00524	S0129	Yes	Yes	Mitomycin C 3 ug/ml
CC01430	S0084	Yes	Yes	Mitomycin C 3 ug/ml
CC01429	S0085	Yes	Yes	Mitomycin C 3 ug/ml
CC01431	S0087	Yes	Yes	Mitomycin C 3 ug/ml
CC01387	S0096	No	No	Mitomycin C 3 ug/ml
CC00765	S0061	No	No	Mitomycin C 3 ug/ml
CC01420	S0073	Yes	Yes	Mitomycin C 3 ug/ml
CC00028	S0568	Yes	Yes	Mitomycin C 3 ug/ml
CC01436	S0093	Yes	Yes	Mitomycin C 3 ug/ml
CC00012	S0564	Yes	Yes	Mitomycin C 3 ug/ml
CC00086	S0579	No	Yes	Mitomycin C 3 ug/ml
CC00189	S0592	No	No	Mitomycin C 3 ug/ml
CC01418	S0071	No	No	Mitomycin C 3 ug/ml
CC00029	S0569	No	Yes	Mitomycin C 3 ug/ml
CC00254	S0883	Yes	Yes	Mitomycin C 3 ug/ml
CC00067	S0885	Yes	Yes	Mitomycin C 3 ug/ml
CC00119	S0585	Yes	Yes	Mitomycin C 3 ug/ml
CC00084	S0577	No	Yes	Mitomycin C 3 ug/ml
CC00596	S0140	Yes	Yes	Mitomycin C 3 ug/ml
CC00065	S0575	No	No	Mitomycin C 3 ug/ml
CC01416	S0070	Yes	Yes	Mitomycin C 3 ug/ml
CC00005	S0560	Yes	Yes	Mitomycin C 3 ug/ml
CC00048	S0573	Yes	Yes	Mitomycin C 3 ug/ml
CC01423	S0077	No	No	Mitomycin C 3 ug/ml
CC00129	S0588	Yes	Yes	Mitomycin C 3 ug/ml
CC01409	S0110	Yes	Yes	Mitomycin C 3 ug/ml
CC00015	S0565	Yes	Yes	Mitomycin C 3 ug/ml
CC00038	S0141	Yes	Yes	Mitomycin C 3 ug/ml
CC01397	S0101	Yes	Yes	Mitomycin C 3 ug/ml
CC00122	S0587	Yes	Yes	Mitomycin C 3 ug/ml
CC01413	S0074	Yes	Yes	Mitomycin C 3 ug/ml
CC00793	S0063	No	No	Mitomycin C 3 ug/ml
CC01402	tube5	Yes	Yes	Mitomycin C 3 ug/ml
CC01421	2_Laura	Yes	Yes	Mitomycin C 3 ug/ml
CC01411	S0111	No	No	Mitomycin C 3 ug/ml
CC01437	S0091	No	No	Mitomycin C 3 ug/ml
CC00870	S0062	Yes	Yes	Mitomycin C 3 ug/ml
CC00118	S0584	Yes	Yes	Mitomycin C 3 ug/ml
CC01376	S0066	No	No	Mitomycin C 3 ug/ml
CC00183	S0591	Yes	Yes	Mitomycin C 3 ug/ml
CC01399	S0102	Yes	Yes	Mitomycin C 3 ug/ml
CC00243	S0597	No	No	Mitomycin C 3 ug/ml
CC01382	S0069	Yes	Yes	Mitomycin C 3 ug/ml
CC00034	S0571	Yes	Yes	Mitomycin C 3 ug/ml
CC00074	S0921	Yes	Yes	Mitomycin C 3 ug/ml
CC01374	S0065	Yes	Yes	Mitomycin C 3 ug/ml
CC00246	tube28	No	No	Mitomycin C 3 ug/ml
CC01405	S0106	No	No	Mitomycin C 3 ug/ml
CC01408	S0109	No	No	Mitomycin C 3 ug/ml
CC01425	S0078	Yes	Yes	Mitomycin C 3 ug/ml
CC00546	S0134	Yes	Yes	Mitomycin C 3 ug/ml
CC01438	S0092	No	No	Mitomycin C 3 ug/ml
CC00176	S0589	Yes	Yes	Mitomycin C 3 ug/ml
CC00079	S0144	No	No	Mitomycin C 3 ug/ml
CC00182	S0590	No	No	Mitomycin C 3 ug/ml
CC00109	tube20	Yes	Yes	Mitomycin C 3 ug/ml
CC01434	S0089	No	No	Mitomycin C 3 ug/ml
CC00010	S0563	Yes	Yes	Mitomycin C 3 ug/ml
CC00536	S0132	Yes	Yes	Mitomycin C 3 ug/ml
CC00565	S0136	Yes	Yes	Mitomycin C 3 ug/ml
CC00099	S0581	Yes	Yes	Mitomycin C 3 ug/ml
CC00586	S0138	Yes	Yes	Mitomycin C 3 ug/ml
CC00036	S0572	Yes	Yes	Mitomycin C 3 ug/ml
CC01426	S0079	Yes	Yes	Mitomycin C 3 ug/ml
CC00795	S0060	Yes	Yes	Mitomycin C 3 ug/ml
CC00033	S0570	Yes	Yes	Mitomycin C 3 ug/ml
CC00533	S0131	Yes	Yes	Mitomycin C 3 ug/ml
CC00071	S0576	Yes	Yes	Mitomycin C 3 ug/ml
CC00008	S0561	No	No	Mitomycin C 3 ug/ml
CC00526	S0130	No	No	Mitomycin C 3 ug/ml
CC00054	S0881	No	No	Mitomycin C 3 ug/ml
CC00003	S0559	Yes	Yes	Mitomycin C 3 ug/ml
CC01406	S0112	No	No	Mitomycin C 3 ug/ml
CC00113	S0583	Yes	Yes	Mitomycin C 3 ug/ml
CC00072	S0143	No	No	Mitomycin C 3 ug/ml
CC00016	S0566	Yes	Yes	Mitomycin C 3 ug/ml
CC01428	S0080	No	No	Mitomycin C 3 ug/ml
CC00051	S0574	Yes	Yes	Mitomycin C 3 ug/ml
CC00093	S0580	Yes	Yes	Mitomycin C 3 ug/ml
CC00556	S0135	No	No	Mitomycin C 3 ug/ml
CC00795	S0303	Yes	Yes	SCFA depletion 100%
CC01187	S0322	No	Yes	SCFA depletion 100%
CC01415	S0857	Yes	Yes	SCFA depletion 100%
CC00533	S0181	Yes	Yes	SCFA depletion 100%
CC00089	S0763	Yes	Yes	SCFA depletion 100%
CC01383	S0316	No	Yes	SCFA depletion 100%
CC00038	S0189	No	No	SCFA depletion 100%
CC00191	S0786	Yes	Yes	SCFA depletion 100%
CC01423	S0332	No	Yes	SCFA depletion 100%
CC01394	S0351	No	No	SCFA depletion 100%
CC01373	S0313	Yes	Yes	SCFA depletion 100%
CC00182	S0782	No	No	SCFA depletion 100%
CC01416	S0325	Yes	Yes	SCFA depletion 100%
CC00536	S0182	Yes	Yes	SCFA depletion 100%
CC00172	S0779	No	Yes	SCFA depletion 100%
CC00076	S0758	No	Yes	SCFA depletion 100%
CC00237	S0789	No	Yes	SCFA depletion 100%
CC00134	S0778	No	Yes	SCFA depletion 100%
CC00119	S0774	No	Yes	SCFA depletion 100%
CC01425	S0333	No	Yes	SCFA depletion 100%
CC00243	S0790	No	No	SCFA depletion 100%
CC00029	S0744	No	Yes	SCFA depletion 100%
CC00806	S0302	No	No	SCFA depletion 100%
CC01409	S0362	Yes	Yes	SCFA depletion 100%
CC00118	S0773	Yes	Yes	SCFA depletion 100%
CC01385	S0319	No	Yes	SCFA depletion 100%
CC00054	S0751	Yes	Yes	SCFA depletion 100%
CC00033	S0745	Yes	Yes	SCFA depletion 100%
CC01382	S0318	No	Yes	SCFA depletion 100%
CC00122	S0776	No	No	SCFA depletion 100%
CC01407	S0360	No	No	SCFA depletion 100%
CC00110	S0769	Yes	Yes	SCFA depletion 100%
CC00015	S0740	No	Yes	SCFA depletion 100%
CC00067	S0754	Yes	Yes	SCFA depletion 100%
CC00176	S0780	No	No	SCFA depletion 100%
CC00254	S0791	Yes	Yes	SCFA depletion 100%
CC01430	S0338	No	Yes	SCFA depletion 100%
CC00074	S0757	No	No	SCFA depletion 100%
CC01386	S0347	No	No	SCFA depletion 100%
CC00016	S0741	No	Yes	SCFA depletion 100%
CC00093	S0764	No	Yes	SCFA depletion 100%
CC00188	S0783	No	Yes	SCFA depletion 100%
CC01378	S0310	No	Yes	SCFA depletion 100%
CC01431	S0341	No	Yes	SCFA depletion 100%
CC01411	S0363	Yes	Yes	SCFA depletion 100%
CC00113	S0771	Yes	Yes	SCFA depletion 100%
CC01433	S0343	No	Yes	SCFA depletion 100%
CC00086	S0762	Yes	Yes	SCFA depletion 100%
CC01429	S0339	No	Yes	SCFA depletion 100%
CC00057	S0752	Yes	Yes	SCFA depletion 100%
CC01389	S0348	No	No	SCFA depletion 100%
CC01422	S0331	Yes	Yes	SCFA depletion 100%
CC00765	S0305	No	No	SCFA depletion 100%
CC00048	S0748	Yes	Yes	SCFA depletion 100%
CC01371	S0312	No	Yes	SCFA depletion 100%
CC00109	S0768	No	Yes	SCFA depletion 100%
CC00588	S0185	No	Yes	SCFA depletion 100%
CC01427	S0337	No	Yes	SCFA depletion 100%
CC00102	S0767	No	Yes	SCFA depletion 100%
CC01420	S0329	Yes	Yes	SCFA depletion 100%
CC01412	S0324	No	No	SCFA depletion 100%
CC01397	S0355	Yes	Yes	SCFA depletion 100%
CC00005	S0735	Yes	Yes	SCFA depletion 100%
CC01024	S0320	No	Yes	SCFA depletion 100%
CC00049	S0749	No	Yes	SCFA depletion 100%
CC01418	S0327	Yes	Yes	SCFA depletion 100%
CC01374	S0309	Yes	Yes	SCFA depletion 100%
CC01413	S0330	Yes	Yes	SCFA depletion 100%
CC00556	S0183	Yes	Yes	SCFA depletion 100%
CC01408	S0361	Yes	Yes	SCFA depletion 100%
CC00065	S0753	Yes	Yes	SCFA depletion 100%
CC01438	S0859	No	Yes	SCFA depletion 100%
CC01437	S0344	No	Yes	SCFA depletion 100%
CC01417	S0326	Yes	Yes	SCFA depletion 100%
CC01404	S0358	No	No	SCFA depletion 100%
CC00082	S0760	No	No	SCFA depletion 100%
CC01398	S0356	No	Yes	SCFA depletion 100%
CC00609	S0188	No	No	SCFA depletion 100%
CC00130	S0777	Yes	Yes	SCFA depletion 100%
CC00080	S0759	Yes	Yes	SCFA depletion 100%
CC01027	S0321	No	Yes	SCFA depletion 100%
CC01399	S0357	Yes	Yes	SCFA depletion 100%
CC00013	S0739	No	Yes	SCFA depletion 100%
CC01428	S0858	No	Yes	SCFA depletion 100%
CC00319	S0787	Yes	Yes	SCFA depletion 100%
CC00870	S0306	Yes	Yes	SCFA depletion 100%
CC01390	S0352	No	No	SCFA depletion 100%
CC00222	S0788	Yes	Yes	SCFA depletion 100%
CC00793	S0307	No	No	SCFA depletion 100%
CC01380	S0314	No	Yes	SCFA depletion 100%
CC01421	S0350	No	Yes	SCFA depletion 100%
CC00084	S0761	Yes	Yes	SCFA depletion 100%
CC01405	S0359	Yes	Yes	SCFA depletion 100%
CC00056	S0870	No	Yes	SCFA depletion 100%
CC00028	S0743	Yes	Yes	SCFA depletion 100%
CC00526	S0180	No	No	SCFA depletion 100%
CC00189	S0784	No	Yes	SCFA depletion 100%
CC00120	S0775	No	Yes	SCFA depletion 100%
CC00980	S0315	No	Yes	SCFA depletion 100%
CC00190	S0785	Yes	Yes	SCFA depletion 100%
CC01384	S0317	No	Yes	SCFA depletion 100%
CC00178	S0781	No	Yes	SCFA depletion 100%
CC00073	S0756	Yes	Yes	SCFA depletion 100%
CC00592	S0186	Yes	Yes	SCFA depletion 100%
CC01396	S0354	Yes	Yes	SCFA depletion 100%
CC00596	S0187	Yes	Yes	SCFA depletion 100%
CC00101	S0766	No	Yes	SCFA depletion 100%
CC01426	S0334	No	Yes	SCFA depletion 100%
CC00112	S0770	No	Yes	SCFA depletion 100%
CC00568	S0184	No	Yes	SCFA depletion 100%
CC01419	S0328	No	Yes	SCFA depletion 100%
CC00099	S0765	Yes	Yes	SCFA depletion 100%
CC00071	S0755	No	No	SCFA depletion 100%
CC01410	S0353	No	Yes	SCFA depletion 100%
CC00009	S0736	No	Yes	SCFA depletion 100%
CC01432	S0340	Yes	Yes	SCFA depletion 100%
CC01266	S0311	No	Yes	SCFA depletion 100%
CC00012	S0738	No	Yes	SCFA depletion 100%
CC00051	S0750	No	Yes	SCFA depletion 100%
CC00017	S0742	Yes	Yes	SCFA depletion 100%
CC00010	S0737	Yes	Yes	SCFA depletion 100%
CC00008	Ca_071	Yes	Yes	Caco2 lysate
CC00178	Ca_086	Yes	Yes	Caco2 lysate
CC00005	Ca_070	Yes	Yes	Caco2 lysate
CC00033	Ca_074	Yes	Yes	Caco2 lysate
CC00191	Ca_089	Yes	Yes	Caco2 lysate
CC00003	Ca_069	Yes	Yes	Caco2 lysate
CC00536	Ca_094	Yes	Yes	Caco2 lysate
CC00054	Ca_077	Yes	Yes	Caco2 lysate
CC00102	Ca_082	Yes	Yes	Caco2 lysate
CC00576	Ca_096	Yes	Yes	Caco2 lysate
CC01421	Ca_102	Yes	Yes	Caco2 lysate
CC00172	Ca_085	Yes	Yes	Caco2 lysate
CC00246	Ca_091	Yes	Yes	Caco2 lysate
CC01414	Ca_101	Yes	Yes	Caco2 lysate
CC00110	Ca_083	Yes	Yes	Caco2 lysate
CC00319	Ca_093	Yes	Yes	Caco2 lysate
CC01379	Ca_099	Yes	Yes	Caco2 lysate
CC00013	Ca_072	Yes	Yes	Caco2 lysate
CC00139	Ca_084	Yes	Yes	Caco2 lysate
CC00073	Ca_080	Yes	Yes	Caco2 lysate
CC01401	Ca_100	Yes	Yes	Caco2 lysate
CC00099	Ca_081	Yes	Yes	Caco2 lysate
CC00254	Ca_092	Yes	Yes	Caco2 lysate
CC00052	Ca_076	Yes	Yes	Caco2 lysate
CC00188	Ca_088	Yes	Yes	Caco2 lysate
CC00222	Ca_090	Yes	Yes	Caco2 lysate
CC00182	Ca_087	Yes	Yes	Caco2 lysate
CC00071	Ca_079	Yes	Yes	Caco2 lysate
CC00870	Ca_098	Yes	Yes	Caco2 lysate
CC00067	Ca_078	Yes	Yes	Caco2 lysate
CC00571	Ca_095	Yes	Yes	Caco2 lysate
CC00051	Ca_075	Yes	Yes	Caco2 lysate
CC01437	S0287	No	Yes	Stevia 3.7 mg/ml
CC01386	S0289	No	No	Stevia 3.7 mg/ml
CC01413	S0273	No	No	Stevia 3.7 mg/ml
CC01415	S0275	Yes	Yes	Stevia 3.7 mg/ml
CC00533	S0172	Yes	Yes	Stevia 3.7 mg/ml
CC00806	S0255	No	No	Stevia 3.7 mg/ml
CC01426	S0279	No	No	Stevia 3.7 mg/ml
CC00085	S0660	No	No	Stevia 3.7 mg/ml
CC01412	S0268	No	No	Stevia 3.7 mg/ml
CC01419	S0271	No	Yes	Stevia 3.7 mg/ml
CC00003	S0909	Yes	Yes	Stevia 3.7 mg/ml
CC01404	S0295	No	No	Stevia 3.7 mg/ml
CC01401	S0294	No	No	Stevia 3.7 mg/ml
CC00093	S0905	No	Yes	Stevia 3.7 mg/ml
CC00008	S0642	No	No	Stevia 3.7 mg/ml
CC01382	S0264	No	Yes	Stevia 3.7 mg/ml
CC01409	S0299	Yes	Yes	Stevia 3.7 mg/ml
CC00076	S0656	No	No	Stevia 3.7 mg/ml
CC01399	S0292	Yes	Yes	Stevia 3.7 mg/ml
CC00051	S0653	No	Yes	Stevia 3.7 mg/ml
CC01438	S0288	No	No	Stevia 3.7 mg/ml
CC01428	S0280	No	Yes	Stevia 3.7 mg/ml
CC01433	S0286	No	Yes	Stevia 3.7 mg/ml
CC00596	S0177	Yes	Yes	Stevia 3.7 mg/ml
CC01400	S0293	No	Yes	Stevia 3.7 mg/ml
CC01416	S0269	Yes	Yes	Stevia 3.7 mg/ml
CC00038	S0178	No	No	Stevia 3.7 mg/ml
CC00010	S0644	Yes	Yes	Stevia 3.7 mg/ml
CC01414	S0274	No	No	Stevia 3.7 mg/ml
CC00101	S0662	No	No	Stevia 3.7 mg/ml
CC00034	S0649	No	No	Stevia 3.7 mg/ml
CC00080	S0657	Yes	Yes	Stevia 3.7 mg/ml
CC00036	S0901	No	No	Stevia 3.7 mg/ml
CC00119	S0666	No	No	Stevia 3.7 mg/ml
CC00172	S0671	No	Yes	Stevia 3.7 mg/ml
CC00073	S0655	No	No	Stevia 3.7 mg/ml
CC01408	S0298	Yes	Yes	Stevia 3.7 mg/ml
CC01411	S0300	Yes	Yes	Stevia 3.7 mg/ml
CC00067	S0904	Yes	Yes	Stevia 3.7 mg/ml
CC01420	S0272	Yes	Yes	Stevia 3.7 mg/ml
CC00029	S0648	No	Yes	Stevia 3.7 mg/ml
CC01422	S0276	Yes	Yes	Stevia 3.7 mg/ml
CC01373	S0262	No	No	Stevia 3.7 mg/ml
CC01430	tube1	Yes	Yes	Stevia 3.7 mg/ml
CC01406	S0301	No	No	Stevia 3.7 mg/ml
CC00526	S0171	No	No	Stevia 3.7 mg/ml
CC00178	S0672	No	Yes	Stevia 3.7 mg/ml
CC01374	S0260	No	No	Stevia 3.7 mg/ml
CC00033	S0900	Yes	Yes	Stevia 3.7 mg/ml
CC00129	S0669	Yes	Yes	Stevia 3.7 mg/ml
CC01427	S0281	No	Yes	Stevia 3.7 mg/ml
CC00795	S0256	Yes	Yes	Stevia 3.7 mg/ml
CC00118	S0665	Yes	Yes	Stevia 3.7 mg/ml
CC00099	S0906	Yes	Yes	Stevia 3.7 mg/ml
CC00254	S0908	Yes	Yes	Stevia 3.7 mg/ml
CC00130	S0907	Yes	Yes	Stevia 3.7 mg/ml
CC00586	S0175	No	No	Stevia 3.7 mg/ml
CC01187	S0267	No	Yes	Stevia 3.7 mg/ml
CC00765	S0257	Yes	Yes	Stevia 3.7 mg/ml
CC00134	S0670	No	Yes	Stevia 3.7 mg/ml
CC00081	S0658	Yes	Yes	Stevia 3.7 mg/ml
CC00870	S0258	Yes	Yes	Stevia 3.7 mg/ml
CC01431	S0284	No	Yes	Stevia 3.7 mg/ml
CC00015	S0646	No	Yes	Stevia 3.7 mg/ml
CC00082	S0659	No	Yes	Stevia 3.7 mg/ml
CC01425	S0278	No	Yes	Stevia 3.7 mg/ml
CC00057	S0928	Yes	Yes	Stevia 3.7 mg/ml
CC01372	S0261	No	Yes	Stevia 3.7 mg/ml
CC00017	S0899	No	Yes	Stevia 3.7 mg/ml
CC00054	S0903	Yes	Yes	Stevia 3.7 mg/ml
CC01394	S0291	No	No	Stevia 3.7 mg/ml
CC01418	S0270	Yes	Yes	Stevia 3.7 mg/ml
CC01024	S0266	No	No	Stevia 3.7 mg/ml
CC00065	S0654	Yes	Yes	Stevia 3.7 mg/ml
CC01396	tube6	No	No	Stevia 3.7 mg/ml
CC00028	S0647	Yes	Yes	Stevia 3.7 mg/ml
CC00009	S0643	No	Yes	Stevia 3.7 mg/ml
CC01405	S0296	No	No	Stevia 3.7 mg/ml
CC00240	S0678	No	No	Stevia 3.7 mg/ml
CC00183	S0674	No	Yes	Stevia 3.7 mg/ml
CC00189	S0675	No	No	Stevia 3.7 mg/ml
CC01393	S0290	No	No	Stevia 3.7 mg/ml
CC00182	S0673	No	No	Stevia 3.7 mg/ml
CC01384	S0263	No	No	Stevia 3.7 mg/ml
CC00047	S0651	No	No	Stevia 3.7 mg/ml
CC01429	S0282	No	No	Stevia 3.7 mg/ml
CC01432	S0283	Yes	Yes	Stevia 3.7 mg/ml
CC00005	S0895	Yes	Yes	Stevia 3.7 mg/ml
CC01423	S0277	No	Yes	Stevia 3.7 mg/ml
CC01407	S0297	No	No	Stevia 3.7 mg/ml
CC00013	S0645	No	Yes	Stevia 3.7 mg/ml
CC00109	tube22	No	Yes	Stevia 3.7 mg/ml
CC00120	S0667	No	Yes	Stevia 3.7 mg/ml
CC00049	S0652	No	Yes	Stevia 3.7 mg/ml
CC00102	S0663	No	Yes	Stevia 3.7 mg/ml
CC00048	S0902	Yes	Yes	Stevia 3.7 mg/ml
CC01385	S0265	No	No	Stevia 3.7 mg/ml
CC00113	S0664	Yes	Yes	Stevia 3.7 mg/ml
CC00237	S0677	No	Yes	Stevia 3.7 mg/ml
CC00074	tube16	No	No	Stevia 3.7 mg/ml
CC00536	S0173	Yes	Yes	Stevia 3.7 mg/ml
CC00546	S0174	No	No	Stevia 3.7 mg/ml
CC00122	S0668	No	Yes	Stevia 3.7 mg/ml
CC00201	S0676	No	No	Stevia 3.7 mg/ml
CC00086	S0661	Yes	Yes	Stevia 3.7 mg/ml
CC00053	S0179	No	No	Stevia 3.7 mg/ml
CC00012	S0897	No	Yes	Stevia 3.7 mg/ml
CC00588	S0176	Yes	Yes	Stevia 3.7 mg/ml
CC00016	S0898	No	Yes	Stevia 3.7 mg/ml
CC01382	S0462	No	Yes	Stevia 37 mg/ml
CC00080	S0846	Yes	Yes	Stevia 37 mg/ml
CC01419	S0466	No	Yes	Stevia 37 mg/ml
CC00765	S0458	No	No	Stevia 37 mg/ml
CC01406	S0489	Yes	Yes	Stevia 37 mg/ml
CC01431	S0476	No	Yes	Stevia 37 mg/ml
CC00008	S0838	Yes	Yes	Stevia 37 mg/ml
CC00048	S0844	Yes	Yes	Stevia 37 mg/ml
CC01423	S0472	No	Yes	Stevia 37 mg/ml
CC01401	S0484	No	Yes	Stevia 37 mg/ml
CC01379	S0461	Yes	Yes	Stevia 37 mg/ml
CC01420	S0467	Yes	Yes	Stevia 37 mg/ml
CC00190	S0852	Yes	Yes	Stevia 37 mg/ml
CC00176	S0851	Yes	Yes	Stevia 37 mg/ml
CC00028	S0841	Yes	Yes	Stevia 37 mg/ml
CC00254	S0854	Yes	Yes	Stevia 37 mg/ml
CC01024	S0463	No	Yes	Stevia 37 mg/ml
CC01405	S0485	Yes	Yes	Stevia 37 mg/ml
CC00576	S0191	Yes	Yes	Stevia 37 mg/ml
CC00047	S0843	Yes	Yes	Stevia 37 mg/ml
CC01374	S0460	Yes	Yes	Stevia 37 mg/ml
CC01427	S0474	No	Yes	Stevia 37 mg/ml
CC01413	S0468	Yes	Yes	Stevia 37 mg/ml
CC01390	S0482	Yes	Yes	Stevia 37 mg/ml
CC01438	S0479	No	Yes	Stevia 37 mg/ml
CC00793	S0459	No	No	Stevia 37 mg/ml
CC00093	S0848	No	Yes	Stevia 37 mg/ml
CC00005	S0837	Yes	Yes	Stevia 37 mg/ml
CC01415	S0470	Yes	Yes	Stevia 37 mg/ml
CC01428	S0473	No	Yes	Stevia 37 mg/ml
CC01418	S0465	Yes	Yes	Stevia 37 mg/ml
CC01407	S0486	No	No	Stevia 37 mg/ml
CC01408	S0487	Yes	Yes	Stevia 37 mg/ml
CC01027	S0464	No	Yes	Stevia 37 mg/ml
CC01394	S0481	Yes	Yes	Stevia 37 mg/ml
CC00129	S0850	Yes	Yes	Stevia 37 mg/ml
CC00086	S0847	Yes	Yes	Stevia 37 mg/ml
CC00015	S0840	No	Yes	Stevia 37 mg/ml
CC00067	S0845	Yes	Yes	Stevia 37 mg/ml
CC00113	S0849	Yes	Yes	Stevia 37 mg/ml
CC01422	S0471	Yes	Yes	Stevia 37 mg/ml
CC01409	S0488	Yes	Yes	Stevia 37 mg/ml
CC01388	S0480	No	No	Stevia 37 mg/ml
CC01414	S0469	Yes	Yes	Stevia 37 mg/ml
CC00806	S0456	Yes	Yes	Stevia 37 mg/ml
CC01430	S0475	No	Yes	Stevia 37 mg/ml
CC01400	S0483	No	Yes	Stevia 37 mg/ml
CC00222	S0853	Yes	Yes	Stevia 37 mg/ml
CC00009	S0839	No	Yes	Stevia 37 mg/ml
CC01433	S0478	No	Yes	Stevia 37 mg/ml

## Sheet: TS3
Table S3. Prophage summary
Assembly.name	Group_species	Species.name	Length	Isolate	Phylum	Species	No.Variable.Regions	Avd.Protein	Rverse.transcriptase	Integrase	Major.Capsid.Protein	Portal.Protein	Terminase.Large.subunit	Transposase	DGR	VC.cluster	Genus	Family	Class	Description	Ave_FA	n	Ave.viromes	Condition	ERR
AUSP0001	5	Bifidobacterium phage Sheba	63369	CC01436	Actinomycetota	Bifidobacterium adolescentis	NA	NA	NA	1	1	1	1	1					Caudoviricetes		NA	NA	NA	Mitomycin C 3 ug/ml	ERR11820051
AUSP0002	15	Bacteroides phage Soofa	50820	CC01024	Bacteroidota	Bacteroides stercoris	NA	NA	NA	1	1	1	1	1		705			Caudoviricetes	Hankyvirus	NA	NA	NA	Mitomycin C 0.3 ug/ml	ERR11820097
AUSP0003	15	Bacteroides phage Soofa	50820	CC01373	Bacteroidota	Bacteroides stercoris	NA	NA	NA	1	1	1	1	1		705			Caudoviricetes	Hankyvirus	NA	NA	NA	SCFA depletion 100%	ERR11820125
AUSP0004	18	Clostridium phage Sable	48073	CC00556	Bacillota	Clostridium perfringens	NA	NA	NA	1	1	1	1	1		126			Caudoviricetes		NA	NA	NA	SCFA depletion 100%	ERR11855161
AUSP0005	22	Catenibacterium phage Goni	45831	CC00524	Bacillota	Catenibacterium mitsuokai	1	NA	1	1	1	1	1	1	Yes	1114			Caudoviricetes		NA	NA	NA	Mitomycin C 3 ug/ml;Hydrogen Peroxide 0.5 mM;Standard Media	ERR11820063;ERR11820166;ERR11820058
AUSP0006	50	Phocaeicola phage Selma	36224	CC00246	Bacteroidota	Phocaeicola plebeius	NA	NA	NA	1	1	1	1	1					Caudoviricetes		NA	NA	NA	Hydrogen Peroxide 0.5 mM;Caco2 lysate;Caco2 monolayer	ERR11855268;ERR13667085;ERR13665799
AUSP0007	55	Escherichia phage Heidi	34560	CC00017	Pseudomonadota	Escherichia coli	NA	NA	NA	1	1	1	1	1		2	multiple	Peduoviridae	Caudoviricetes		9.56698E-05	1	0.000805802	Mitomycin C 3 ug/ml;Hydrogen Peroxide 0.5 mM;Carbon depletion 50%	ERR11820191;ERR11820211;ERR11820240
AUSP0008	56	Clostridium phage Reggie	33779	CC00546	Bacillota	Clostridium perfringens	NA	NA	NA	1	1	1	1	1		Overlap(11/12)			Caudoviricetes		NA	NA	NA	Mitomycin C 0.3 ug/ml;Mitomycin C 3 ug/ml	ERR11820074;ERR11820066
AUSP0009	58	Bacteroides phage Umi	33271	CC01411	Bacteroidota	Bacteroides caccae	NA	NA	NA	1	1	1	1	1					Caudoviricetes		1.10322E-06	2	0.0016116	SCFA depletion 100%;Standard Media;Stevia 3.7 mg/ml	ERR11820138;ERR11820033;ERR11820121
AUSP0010	58	Bacteroides phage Umi	33270	CC01404	Bacteroidota	Bacteroides caccae	NA	NA	NA	1	1	1	1	1					Caudoviricetes		NA	NA	NA	Hydrogen Peroxide 0.5 mM	ERR11820145
AUSP0011	58	Bacteroides phage Umi	32112	CC01394	Bacteroidota	Bacteroides caccae	NA	NA	NA	1	1	1	1	1					Caudoviricetes		NA	NA	NA	Stevia 37 mg/ml	ERR11855190
AUSP0012	58	Bacteroides phage Umi	32112	CC01405	Bacteroidota	Bacteroides caccae	NA	NA	NA	1	1	1	1	1					Caudoviricetes		NA	NA	NA	Stevia 37 mg/ml	ERR11855192
AUSP0013	58	Bacteroides phage Umi	32111	CC01390	Bacteroidota	Bacteroides caccae	NA	NA	NA	1	1	1	1	1					Caudoviricetes		NA	NA	NA	Stevia 37 mg/ml	ERR11855191
AUSP0014	58	Bacteroides phage Umi	32111	CC01406	Bacteroidota	Bacteroides caccae	NA	NA	NA	1	1	1	1	1					Caudoviricetes		NA	NA	NA	Stevia 37 mg/ml	ERR11855195
AUSP0015	59	Clostridium phage Sueki	33264	CC00533	Bacillota	Clostridium perfringens	NA	NA	NA	1	1	1	1	1		Overlap(11/12)			Caudoviricetes		NA	NA	NA	SCFA depletion 100%;Carbon depletion 50%;Stevia 3.7 mg/ml;Mitomycin C 3 ug/ml;Hydrogen Peroxide 0.5 mM;Mitomycin C 0.3 ug/ml	ERR11820086;ERR11820171;ERR11820082;ERR11820064;ERR11820167;ERR11820072
AUSP0016	59	Clostridium phage Sueki	33264	CC00596	Bacillota	Clostridium perfringens	NA	NA	NA	1	1	1	1	1		Overlap(11/12)			Caudoviricetes		NA	NA	NA	Mitomycin C 0.3 ug/ml;Hydrogen Peroxide 0.5 mM;Standard Media;Stevia 3.7 mg/ml;Carbon depletion 50%;SCFA depletion 100%;Mitomycin C 3 ug/ml	ERR11820080;ERR11820170;ERR11820060;ERR11820085;ERR11820174;ERR11820088;ERR11820070
AUSP0017	61	Siphoviridae sp. Ctekg1	30534	CC00129	Bacillota	Enterococcus faecium	NA	NA	NA	1	1	1	1	1					Caudoviricetes		NA	NA	NA	Stevia 3.7 mg/ml;Stevia 37 mg/ml;Mitomycin C 0.3 ug/ml;Standard Media;Mitomycin C 3 ug/ml	ERR11820209;ERR11855299;ERR11820200;ERR11820187;ERR11820196
AUSP0018	1	Bacteroides phage Saffi	113690	CC01413	Bacteroidota	Bacteroides eggerthii	2	NA	1	1	1	1	1	NA	Yes	1089			Caudoviricetes		0.000998826	31	0.0249799	SCFA depletion 100%;Stevia 37 mg/ml;Mitomycin C 3 ug/ml;Carbon depletion 50%;Mitomycin C 0.3 ug/ml;Standard Media	ERR11820129;ERR11855186;ERR11820041;ERR11820151;ERR11820102;ERR11820013
AUSP0019	1	Bacteroides phage Saffi	113089	CC00086	Bacteroidota	Bacteroides thetaiotaomicron	2	NA	1	1	1	1	1	NA	Yes	1089			Caudoviricetes		NA	NA	NA	Stevia 37 mg/ml	ERR11855297
AUSP0020	2	Escherichia phage Lilou	95015	CC00034	Pseudomonadota	Escherichia coli	NA	NA	NA	1	1	1	1	NA		47	Punavirus		Caudoviricetes		NA	NA	NA	Hydrogen Peroxide 0.5 mM;Mitomycin C 3 ug/ml	ERR11855255;ERR11855222
AUSP0021	3	Bacteroides phage LoVEphage	71478	CC00086	Bacteroidota	Bacteroides thetaiotaomicron	2	NA	1	1	1	1	1	NA	Yes	571			Caudoviricetes	LoVE	0.00517889	97	0.0781628	Stevia 3.7 mg/ml;Standard Media;Hydrogen Peroxide 0.5 mM	ERR11820206;ERR11820182;ERR11820216
AUSP0022	3	Bacteroides phage LoVEphage	71431	CC00080	Bacteroidota	Phocaeicola dorei	2	NA	1	1	1	1	1	NA	Yes	571			Caudoviricetes	LoVE	NA	NA	NA	Hydrogen Peroxide 0.5 mM	ERR11820214
AUSP0023	3	Bacteroides phage LoVEphage	71258	CC00243	Bacteroidota	Phocaeicola vulgatus	2	NA	1	1	1	1	1	NA	Yes	571			Caudoviricetes	LoVE	NA	NA	NA	Hydrogen Peroxide 0.5 mM;Carbon depletion 50%	ERR11855267;ERR11855288
AUSP0024	4	Bacteroides phage Sombra	70158	CC00765	Bacteroidota	Bacteroides thetaiotaomicron	1	NA	1	1	NA	1	1	NA	Yes	1137			Caudoviricetes		0.000352872	5	0.00402901	Stevia 3.7 mg/ml	ERR11820110
AUSP0025	4	Bacteroides phage Sombra	68883	CC00806	Bacteroidota	Bacteroides thetaiotaomicron	1	NA	1	1	NA	1	1	NA	Yes	1137			Caudoviricetes		NA	NA	NA	Standard Media;Mitomycin C 0.3 ug/ml	ERR11820005;ERR11820090
AUSP0026	4	Bacteroides phage Sombra	64328	CC01409	Bacteroidota	Bacteroides ovatus	1	NA	1	1	NA	1	1	NA	Yes	1137			Caudoviricetes		NA	NA	NA	Stevia 37 mg/ml	ERR11855194
AUSP0027	6	Phocaeicola phage Tali	61283	CC00243	Bacteroidota	Phocaeicola vulgatus	NA	NA	NA	1	1	1	1	NA		567			Caudoviricetes		2.8925E-06	1	0.000805802	Hydrogen Peroxide 0.5 mM	ERR11855267
AUSP0028	7	Bacteroides phage Melody	59338	CC00201	Bacteroidota	Bacteroides fragilis	NA	NA	NA	1	1	1	1	NA		567			Caudoviricetes		NA	NA	NA	Hydrogen Peroxide 0.5 mM	ERR11855265
AUSP0029	8	Bacteroides phage Oyuki	58443	CC01409	Bacteroidota	Bacteroides ovatus	NA	NA	NA	1	1	1	1	NA		567			Caudoviricetes		NA	NA	NA	Stevia 3.7 mg/ml;Stevia 37 mg/ml	ERR11820120;ERR11855194
AUSP0030	9	Phocaeicola phage Xerxe	58268	CC01415	Bacteroidota	Phocaeicola vulgatus	NA	NA	NA	1	1	1	1	NA		711			Caudoviricetes		1.08588E-05	6	0.00483481	Hydrogen Peroxide 0.5 mM;Mitomycin C 3 ug/ml;Mitomycin C 0.3 ug/ml;Standard Media;Stevia 3.7 mg/ml	ERR11820142;ERR11820042;ERR11820103;ERR11820014;ERR11820115
AUSP0031	10	Bacteroides phage Shia	57951	CC00071	Bacteroidota	Bacteroides cellulosilyticus	2	NA	1	1	1	1	1	NA	Yes	Overlap(573/691)			Caudoviricetes		0.000633375	35	0.0282031	Hydrogen Peroxide 0.5 mM;Standard Media;Mitomycin C 0.3 ug/ml;Mitomycin C 3 ug/ml;Caco2 monolayer;Caco2 lysate	ERR11855259;ERR11855202;ERR11855244;ERR11855225;ERR13665446;ERR13666926
AUSP0032	11	Phocaeicola phage Jodie	56643	CC01397	Bacteroidota	Phocaeicola plebeius	NA	NA	NA	1	1	1	1	NA		567			Caudoviricetes		NA	NA	NA	Mitomycin C 3 ug/ml;Mitomycin C 0.3 ug/ml	ERR11820055;ERR11820106
AUSP0033	12	Bacteroides phage Takumi	55637	CC01408	Bacteroidota	Bacteroides fragilis	NA	NA	NA	1	1	1	1	NA		567			Caudoviricetes		NA	NA	NA	Stevia 3.7 mg/ml;Carbon depletion 50%;Mitomycin C 0.3 ug/ml	ERR11820119;ERR11820161;ERR11820108
AUSP0034	14	Bacteroides phage Multipass	51956	CC00071	Bacteroidota	Bacteroides cellulosilyticus	NA	NA	NA	1	1	1	NA	NA		703			Caudoviricetes		NA	NA	NA	Hydrogen Peroxide 0.5 mM;Mitomycin C 0.3 ug/ml;Standard Media;Mitomycin C 3 ug/ml;Caco2 lysate;Caco2 monolayer	ERR11855259;ERR11855244;ERR11855202;ERR11855225;ERR13666926;ERR13665446
AUSP0035	16	Bacteroides phage Maki	50621	CC01408	Bacteroidota	Bacteroides fragilis	NA	NA	NA	1	1	1	NA	NA		703			Caudoviricetes		0.000490505	3	0.00241741	Mitomycin C 0.3 ug/ml;Stevia 37 mg/ml;Stevia 3.7 mg/ml;SCFA depletion 100%;Standard Media	ERR11820108;ERR11855193;ERR11820119;ERR11820136;ERR11820032
AUSP0036	16	Bacteroides phage Maki	50620	CC01400	Bacteroidota	Bacteroides fragilis	NA	NA	NA	1	1	1	NA	NA		703			Caudoviricetes		NA	NA	NA	Mitomycin C 0.3 ug/ml	ERR11855174
AUSP0037	17	Escherichia phage Guess	48689	CC00051	Pseudomonadota	Escherichia coli	NA	NA	NA	1	1	1	1	NA		Overlap(37/40)			Caudoviricetes		NA	NA	NA	Mitomycin C 3 ug/ml;Caco2 lysate	ERR11855224;ERR13665865
AUSP0038	17	Escherichia phage Guess	48353	CC00178	Pseudomonadota	Escherichia coli	NA	NA	NA	1	1	1	1	NA		Overlap(37/40)			Caudoviricetes		NA	NA	NA	Mitomycin C 3 ug/ml;Caco2 monolayer;DMEM;Caco2 lysate	ERR11855319;ERR13665783;ERR13663842;ERR13666933
AUSP0039	17	Escherichia phage Guess	35280	CC00048	Pseudomonadota	Escherichia coli	NA	NA	NA	1	1	1	1	NA		Overlap(37/40)			Caudoviricetes		NA	NA	NA	Hydrogen Peroxide 0.5 mM	ERR11820212
AUSP0040	19	Escherichia phage Linka	44177	CC00122	Pseudomonadota	Escherichia coli	NA	NA	NA	1	1	1	1	NA		Overlap(37/40)			Caudoviricetes		NA	NA	NA	Mitomycin C 3 ug/ml	ERR11855229
AUSP0041	19	Escherichia phage Linka	39779	CC00119	Pseudomonadota	Escherichia coli	NA	NA	NA	1	1	1	1	NA		Overlap(37/40)			Caudoviricetes		NA	NA	NA	Mitomycin C 3 ug/ml	ERR11855228
AUSP0042	19	Escherichia phage Linka	38593	CC00118	Pseudomonadota	Escherichia coli	NA	NA	NA	1	1	1	1	NA		Overlap(37/40)			Caudoviricetes		NA	NA	NA	Mitomycin C 3 ug/ml	ERR11820195
AUSP0043	20	Bacteroides phage Wilby	46659	CC00086	Bacteroidota	Bacteroides thetaiotaomicron	2	NA	1	1	1	1	1	NA	Yes				Caudoviricetes		0.00168945	39	0.0314263	Mitomycin C 0.3 ug/ml;SCFA depletion 100%;Standard Media;Stevia 37 mg/ml;Stevia 3.7 mg/ml;Hydrogen Peroxide 0.5 mM	ERR11820197;ERR11820230;ERR11820182;ERR11855297;ERR11820206;ERR11820216
AUSP0044	20	Bacteroides phage Wilby	45094	CC01404	Bacteroidota	Bacteroides caccae	1	NA	1	1	1	1	1	NA	Yes				Caudoviricetes		NA	NA	NA	Standard Media;Hydrogen Peroxide 0.5 mM	ERR11820031;ERR11820145
AUSP0045	20	Bacteroides phage Wilby	45093	CC01411	Bacteroidota	Bacteroides caccae	1	NA	1	1	1	1	1	NA	Yes				Caudoviricetes		NA	NA	NA	Stevia 3.7 mg/ml;SCFA depletion 100%;Standard Media	ERR11820121;ERR11820138;ERR11820033
AUSP0046	20	Bacteroides phage Wilby	45079	CC01386	Bacteroidota	Bacteroides caccae	1	NA	1	1	1	1	1	NA	Yes				Caudoviricetes		NA	NA	NA	Standard Media;Carbon depletion 50%;Mitomycin C 3 ug/ml	ERR11820026;ERR11820155;ERR11820052
AUSP0047	20	Bacteroides phage Wilby	45079	CC01401	Bacteroidota	Bacteroides caccae	1	NA	1	1	1	1	1	NA	Yes				Caudoviricetes		NA	NA	NA	Hydrogen Peroxide 0.5 mM;Caco2 monolayer;Caco2 lysate	ERR11855179;ERR13665837;ERR13667104
AUSP0048	20	Bacteroides phage Wilby	45079	CC01390	Bacteroidota	Bacteroides caccae	1	NA	1	1	1	1	1	NA	Yes				Caudoviricetes		NA	NA	NA	Hydrogen Peroxide 0.5 mM;Carbon depletion 50%;Stevia 37 mg/ml	ERR11855178;ERR11855183;ERR11855191
AUSP0049	20	Bacteroides phage Wilby	45079	CC01406	Bacteroidota	Bacteroides caccae	1	NA	1	1	1	1	1	NA	Yes				Caudoviricetes		NA	NA	NA	Stevia 37 mg/ml	ERR11855195
AUSP0050	20	Bacteroides phage Wilby	45079	CC01412	Bacteroidota	Bacteroides faecis	1	NA	1	1	1	1	1	NA	Yes				Caudoviricetes		NA	NA	NA	Mitomycin C 0.3 ug/ml;Carbon depletion 50%	ERR11820098;ERR11820149
AUSP0051	20	Bacteroides phage Wilby	45079	CC01394	Bacteroidota	Bacteroides caccae	1	NA	1	1	1	1	1	NA	Yes				Caudoviricetes		NA	NA	NA	Carbon depletion 50%;Mitomycin C 3 ug/ml;Standard Media;Stevia 37 mg/ml	ERR11820156;ERR11820054;ERR11820028;ERR11855190
AUSP0052	20	Bacteroides phage Wilby	45079	CC01405	Bacteroidota	Bacteroides caccae	1	NA	1	1	1	1	1	NA	Yes				Caudoviricetes		NA	NA	NA	Standard Media;SCFA depletion 100%;Stevia 37 mg/ml;Hydrogen Peroxide 0.5 mM	ERR11820252;ERR11820135;ERR11855192;ERR11820146
AUSP0053	20	Bacteroides phage Wilby	44975	CC01417	Bacteroidota	Bacteroides faecis	1	NA	1	1	1	1	1	NA	Yes				Caudoviricetes		NA	NA	NA	Mitomycin C 0.3 ug/ml;SCFA depletion 100%;Carbon depletion 50%	ERR11855163;ERR11855175;ERR11855181
AUSP0054	21	Fusobacterium phage Moka	45978	CC01421	Fusobacteriota	Fusobacterium varium	NA	NA	NA	1	1	1	1	NA					Caudoviricetes		NA	NA	NA	Standard Media;Mitomycin C 3 ug/ml;Mitomycin C 0.3 ug/ml;Caco2 lysate	ERR11820027;ERR13663706;ERR13663705;ERR13667106
AUSP0055	24	Proteus phage Bartybarr	44119	CC00010	Pseudomonadota	Proteus mirabilis	NA	NA	NA	1	1	1	1	NA					Caudoviricetes		NA	NA	NA	Mitomycin C 3 ug/ml	ERR11820190
AUSP0056	25	Catenibacterium phage Jinxy	43996	CC00524	Bacillota	Catenibacterium mitsuokai	NA	NA	NA	1	1	1	1	NA		1032			Caudoviricetes		8.79943E-08	1	0.000805802	Standard Media;Hydrogen Peroxide 0.5 mM;Mitomycin C 3 ug/ml	ERR11820058;ERR11820166;ERR11820063
AUSP0057	26	Enterococcus phage Orsa	42669	CC00047	Bacillota	Enterococcus hirae	NA	NA	NA	1	1	1	1	NA		210			Caudoviricetes		NA	NA	NA	Stevia 37 mg/ml	ERR11855293
AUSP0058	33	Enterococcus phage Mika	42733	CC00008	Bacillota	Enterococcus durans	NA	NA	NA	1	1	1	1	NA		210			Caudoviricetes		NA	NA	NA	Stevia 37 mg/ml;Caco2 monolayer;DMEM;Caco2 lysate	ERR11855291;ERR13665114;ERR13663699;ERR13665861
AUSP0059	35	Phocaeicola phage Suchi	42061	CC01397	Bacteroidota	Phocaeicola plebeius	NA	NA	NA	1	1	1	1	NA		708			Caudoviricetes		NA	NA	NA	Carbon depletion 50%;Mitomycin C 3 ug/ml;SCFA depletion 100%;Mitomycin C 0.3 ug/ml	ERR11820157;ERR11820055;ERR11820133;ERR11820106
AUSP0060	35	Phocaeicola phage Suchi	32704	CC01399	Bacteroidota	Phocaeicola plebeius	NA	NA	NA	1	1	1	1	NA		708			Caudoviricetes		NA	NA	NA	Mitomycin C 0.3 ug/ml;Mitomycin C 3 ug/ml;Hydrogen Peroxide 0.5 mM	ERR11820107;ERR11820056;ERR11820144
AUSP0061	36	Streptococcus phage Meanold	41542	CC00038	Bacillota	Streptococcus intermedius	NA	NA	NA	1	1	1	1	NA		209			Caudoviricetes		NA	NA	NA	Mitomycin C 3 ug/ml	ERR11820071
AUSP0062	38	Escherichia phage Rastas	40788	CC00003	Pseudomonadota	Escherichia coli	NA	NA	NA	1	1	NA	1	NA		43	Uetakevirus		Caudoviricetes		0.0021405	39	0.0314263	Mitomycin C 3 ug/ml;Standard Media;Caco2 monolayer;Caco2 lysate;DMEM	ERR11820188;ERR11820175;ERR13664924;ERR13665859;ERR13663697
AUSP0063	41	Siphoviridae sp. ctl617	39921	CC00549	Actinomycetota	Bifidobacterium adolescentis	NA	NA	NA	1	1	1	1	NA		574			Caudoviricetes		NA	NA	NA	Mitomycin C 0.3 ug/ml	ERR11820075
AUSP0064	42	Escherichia phage Benny	39562	CC00178	Pseudomonadota	Escherichia coli	NA	NA	NA	1	1	NA	1	NA		43	Uetakevirus		Caudoviricetes		0.000324878	5	0.00402901	Standard Media;Mitomycin C 3 ug/ml;Caco2 monolayer;DMEM;Caco2 lysate	ERR11855210;ERR11855319;ERR13665783;ERR13663842;ERR13666933
AUSP0065	42	Escherichia phage Benny	39562	CC00049	Pseudomonadota	Escherichia coli	NA	NA	NA	1	1	NA	1	NA		43	Uetakevirus		Caudoviricetes		NA	NA	NA	Mitomycin C 3 ug/ml;Mitomycin C 0.3 ug/ml;Standard Media	ERR11855321;ERR11855242;ERR11855198
AUSP0066	42	Escherichia phage Benny	39232	CC00048	Pseudomonadota	Escherichia coli	NA	NA	NA	1	1	NA	1	NA		43	Uetakevirus		Caudoviricetes		NA	NA	NA	Standard Media;Hydrogen Peroxide 0.5 mM;SCFA depletion 100%;Mitomycin C 0.3 ug/ml;Stevia 37 mg/ml;Carbon depletion 50%;Mitomycin C 3 ug/ml	ERR11820250;ERR11820212;ERR11820226;ERR11855241;ERR11855294;ERR11820241;ERR11820193
AUSP0067	42	Escherichia phage Benny	38980	CC00051	Pseudomonadota	Escherichia coli	NA	NA	NA	1	1	NA	1	NA		43	Uetakevirus		Caudoviricetes		NA	NA	NA	Mitomycin C 3 ug/ml;Mitomycin C 0.3 ug/ml;Standard Media	ERR11855224;ERR11855326;ERR11855199
AUSP0068	44	Bifidobacterium phage Kora	37909	CC00565	Actinomycetota	Bifidobacterium longum	NA	NA	NA	1	1	1	1	NA		579			Caudoviricetes		0.000674991	7	0.00564061	Mitomycin C 0.3 ug/ml	ERR11820076
AUSP0069	46	Enterococcus phage Bruse	37151	CC00129	Bacillota	Enterococcus faecium	NA	NA	NA	1	1	1	1	NA		210			Caudoviricetes		NA	NA	NA	Stevia 3.7 mg/ml;Standard Media;Mitomycin C 3 ug/ml;Stevia 37 mg/ml;Mitomycin C 0.3 ug/ml	ERR11820209;ERR11820187;ERR11820196;ERR11855299;ERR11820200
AUSP0070	47	Bifidobacterium phage Boyka	37064	CC01436	Actinomycetota	Bifidobacterium adolescentis	NA	NA	NA	1	1	1	1	NA		574			Caudoviricetes		NA	NA	NA	Mitomycin C 3 ug/ml	ERR11820051
AUSP0071	51	Bifidobacterium phage Skalman	36125	CC00586	Actinomycetota	Bifidobacterium adolescentis	NA	NA	NA	1	1	1	1	NA					Caudoviricetes		NA	NA	NA	Mitomycin C 3 ug/ml;Mitomycin C 0.3 ug/ml	ERR11820069;ERR11820078
AUSP0072	52	Enterococcus phage Nim	36095	CC00129	Bacillota	Enterococcus faecium	NA	NA	NA	1	1	1	1	NA		Overlap(210/287)			Caudoviricetes		NA	NA	NA	Mitomycin C 3 ug/ml;Stevia 3.7 mg/ml	ERR11820196;ERR11820209
AUSP0073	62	Proteus phage Kane	29321	CC00010	Pseudomonadota	Proteus mirabilis	NA	NA	NA	1	1	1	1	NA		7	multiple	Peduoviridae	Caudoviricetes		NA	NA	NA	SCFA depletion 100%;Mitomycin C 3 ug/ml	ERR11820223;ERR11820190
AUSP0074	62	Proteus phage Kane	29321	CC00009	Pseudomonadota	Proteus mirabilis	NA	NA	NA	1	1	1	1	NA		7	multiple	Peduoviridae	Caudoviricetes		NA	NA	NA	Mitomycin C 3 ug/ml;Mitomycin C 0.3 ug/ml	ERR11855217;ERR11855234
AUSP0075	62	Proteus phage Kane	28570	CC00016	Pseudomonadota	Proteus mirabilis	NA	NA	NA	1	1	1	1	NA		7	multiple	Peduoviridae	Caudoviricetes		NA	NA	NA	Mitomycin C 3 ug/ml	ERR11855220
AUSP0076	62	Proteus phage Kane	28570	CC00013	Pseudomonadota	Proteus mirabilis	NA	NA	NA	1	1	1	1	NA		7	multiple	Peduoviridae	Caudoviricetes		NA	NA	NA	Standard Media	ERR11855313
AUSP0077	67	Escherichia phage Diisi	15271	CC00003	Pseudomonadota	Escherichia coli	NA	NA	NA	1	1	1	1	NA		565			Caudoviricetes		0.000554469	4	0.00322321	Standard Media	ERR11820175
AUSP0078	68	Actinobacillus phage Spencer	14770	CC01403	Pseudomonadota	Actinobacillus succinogenes	NA	NA	NA	1	1	1	1	NA		565			Caudoviricetes		NA	NA	NA	Carbon depletion 50%	ERR11820159
AUSP0079	23	Bacteroides Hankyphage p00	44862	CC00254	Bacteroidota	Phocaeicola dorei	1	NA	1	NA	1	1	1	1	Yes	705			Caudoviricetes	Hankyvirus	0.0041041	54	0.0435133	Stevia 37 mg/ml;Hydrogen Peroxide 0.5 mM;Carbon depletion 50%	ERR11855303;ERR11855269;ERR11855289
AUSP0080	23	Bacteroides Hankyphage p00	43636	CC00806	Bacteroidota	Bacteroides thetaiotaomicron	1	NA	1	NA	1	1	1	1	Yes	705			Caudoviricetes	Hankyvirus	NA	NA	NA	Stevia 37 mg/ml	ERR11820163
AUSP0081	23	Bacteroides Hankyphage p00	43142	CC01432	Bacteroidota	Bacteroides caccae	1	NA	1	NA	1	1	1	1	Yes	705			Caudoviricetes	Hankyvirus	NA	NA	NA	Carbon depletion 50%	ERR11820154
AUSP0082	23	Bacteroides Hankyphage p00	42841	CC00588	Bacteroidota	Bacteroides caccae	1	NA	1	NA	1	1	1	1	Yes	705			Caudoviricetes	Hankyvirus	NA	NA	NA	Carbon depletion 50%;Hydrogen Peroxide 0.5 mM	ERR11820173;ERR11820169
AUSP0083	23	Bacteroides Hankyphage p00	42830	CC00222	Bacteroidota	Bacteroides ovatus	1	NA	1	NA	1	1	1	1	Yes	705			Caudoviricetes	Hankyvirus	NA	NA	NA	Stevia 37 mg/ml;DMEM;Caco2 lysate	ERR11855302;ERR13664688;ERR13667084
AUSP0084	23	Bacteroides Hankyphage p00	41952	CC01423	Bacteroidota	Bacteroides caccae	1	NA	1	NA	1	1	1	1	Yes	705			Caudoviricetes	Hankyvirus	NA	NA	NA	Mitomycin C 0.3 ug/ml	ERR11855165
AUSP0085	23	Bacteroides Hankyphage p00	41934	CC00073	Bacteroidota	Bacteroides uniformis	NA	NA	1	NA	1	1	1	1		705			Caudoviricetes	Hankyvirus	NA	NA	NA	SCFA depletion 100%;Hydrogen Peroxide 0.5 mM;Caco2 lysate	ERR11855274;ERR11855260;ERR13666927
AUSP0086	23	Bacteroides Hankyphage p00	41303	CC00086	Bacteroidota	Bacteroides thetaiotaomicron	1	NA	1	NA	1	1	1	1	Yes	705			Caudoviricetes	Hankyvirus	NA	NA	NA	Mitomycin C 0.3 ug/ml	ERR11820197
AUSP0087	23	Bacteroides Hankyphage p00	34498	CC00536	Bacteroidota	Bacteroides caccae	NA	NA	NA	NA	1	1	1	1		705			Caudoviricetes	Hankyvirus	NA	NA	NA	Mitomycin C 3 ug/ml;Mitomycin C 0.3 ug/ml;Carbon depletion 50%;SCFA depletion 100%;Hydrogen Peroxide 0.5 mM;Stevia 3.7 mg/ml;Caco2 lysate;Caco2 monolayer;DMEM	ERR11820065;ERR11820073;ERR11820172;ERR11820087;ERR11820168;ERR11820083;ERR13667088;ERR13665814;ERR13664908
AUSP0088	27	Faecalicatena phage Gulie	43755	CC00595	Bacillota	Faecalicatena contorta	NA	NA	NA	NA	1	1	1	1					Caudoviricetes		NA	NA	NA	Mitomycin C 0.3 ug/ml	ERR11820079
AUSP0089	29	Bacteroides phage Pomma	51427	CC01420	Bacteroidota	Bacteroides sp.	1	1	1	NA	1	1	1	1	Yes	706	multiple	Winoviridae	Caudoviricetes		0.000811751	9	0.00725222	Mitomycin C 0.3 ug/ml;Stevia 37 mg/ml;Mitomycin C 3 ug/ml	ERR11820101;ERR11855185;ERR11820040
AUSP0090	29	Bacteroides phage Pomma	43097	CC01423	Bacteroidota	Bacteroides caccae	1	1	1	NA	1	1	1	1	Yes	706	multiple	Winoviridae	Caudoviricetes		NA	NA	NA	Mitomycin C 0.3 ug/ml	ERR11855165
AUSP0091	29	Bacteroides phage Pomma	43097	CC00588	Bacteroidota	Bacteroides caccae	1	1	1	NA	1	1	1	1	Yes	706	multiple	Winoviridae	Caudoviricetes		NA	NA	NA	Standard Media;Carbon depletion 50%;Hydrogen Peroxide 0.5 mM	ERR11820059;ERR11820173;ERR11820169
AUSP0092	29	Bacteroides phage Pomma	43097	CC01437	Bacteroidota	Bacteroides caccae	1	1	1	NA	1	1	1	1	Yes	706	multiple	Winoviridae	Caudoviricetes		NA	NA	NA	Mitomycin C 0.3 ug/ml	ERR11855173
AUSP0093	29	Bacteroides phage Pomma	43097	CC01432	Bacteroidota	Bacteroides caccae	1	1	1	NA	1	1	1	1	Yes	706	multiple	Winoviridae	Caudoviricetes		NA	NA	NA	Carbon depletion 50%;Mitomycin C 0.3 ug/ml	ERR11820154;ERR11820105
AUSP0094	29	Bacteroides phage Pomma	41897	CC01414	Bacteroidota	Bacteroides faecis	NA	1	1	NA	1	1	1	1		706	multiple	Winoviridae	Caudoviricetes		NA	NA	NA	Stevia 37 mg/ml	ERR11855187
AUSP0095	29	Bacteroides phage Pomma	41824	CC01409	Bacteroidota	Bacteroides ovatus	1	1	1	NA	1	1	1	1	Yes	706	multiple	Winoviridae	Caudoviricetes		NA	NA	NA	Carbon depletion 50%;Mitomycin C 3 ug/ml;Stevia 3.7 mg/ml;Stevia 37 mg/ml;SCFA depletion 100%	ERR11820162;ERR11820057;ERR11820120;ERR11855194;ERR11820137
AUSP0096	29	Bacteroides phage Pomma	41646	CC01394	Bacteroidota	Bacteroides caccae	1	1	1	NA	1	1	1	1	Yes	706	multiple	Winoviridae	Caudoviricetes		NA	NA	NA	Mitomycin C 3 ug/ml;Carbon depletion 50%;Standard Media;Stevia 37 mg/ml	ERR11820054;ERR11820156;ERR11820028;ERR11855190
AUSP0097	29	Bacteroides phage Pomma	41510	CC00536	Bacteroidota	Bacteroides caccae	1	1	1	NA	1	1	1	1	Yes	706	multiple	Winoviridae	Caudoviricetes		NA	NA	NA	SCFA depletion 100%;Carbon depletion 50%;Hydrogen Peroxide 0.5 mM;Stevia 3.7 mg/ml;DMEM;Caco2 lysate	ERR11820087;ERR11820172;ERR11820168;ERR11820083;ERR13664908;ERR13667088
AUSP0098	29	Bacteroides phage Pomma	41492	CC01390	Bacteroidota	Bacteroides caccae	1	1	1	NA	1	1	1	1	Yes	706	multiple	Winoviridae	Caudoviricetes		NA	NA	NA	Stevia 37 mg/ml;Carbon depletion 50%;Hydrogen Peroxide 0.5 mM	ERR11855191;ERR11855183;ERR11855178
AUSP0099	29	Bacteroides phage Pomma	41492	CC01401	Bacteroidota	Bacteroides caccae	1	1	1	NA	1	1	1	1	Yes	706	multiple	Winoviridae	Caudoviricetes		NA	NA	NA	Hydrogen Peroxide 0.5 mM;Caco2 monolayer;Caco2 lysate	ERR11855179;ERR13665837;ERR13667104
AUSP0100	29	Bacteroides phage Pomma	41492	CC01404	Bacteroidota	Bacteroides caccae	1	1	1	NA	1	1	1	1	Yes	706	multiple	Winoviridae	Caudoviricetes		NA	NA	NA	Hydrogen Peroxide 0.5 mM;Standard Media	ERR11820145;ERR11820031
AUSP0101	29	Bacteroides phage Pomma	41492	CC01405	Bacteroidota	Bacteroides caccae	1	1	1	NA	1	1	1	1	Yes	706	multiple	Winoviridae	Caudoviricetes		NA	NA	NA	Hydrogen Peroxide 0.5 mM;SCFA depletion 100%;Carbon depletion 50%;Standard Media;Stevia 37 mg/ml	ERR11820146;ERR11820135;ERR11820160;ERR11820252;ERR11855192
AUSP0102	29	Bacteroides phage Pomma	41492	CC01407	Bacteroidota	Bacteroides caccae	1	1	1	NA	1	1	1	1	Yes	706	multiple	Winoviridae	Caudoviricetes		NA	NA	NA	Hydrogen Peroxide 0.5 mM	ERR11855180
AUSP0103	29	Bacteroides phage Pomma	41491	CC00139	Bacteroidota	Bacteroides faecis	1	1	1	NA	1	1	1	1	Yes	706	multiple	Winoviridae	Caudoviricetes		NA	NA	NA	Hydrogen Peroxide 0.5 mM;Caco2 monolayer;Caco2 lysate	ERR11820221;ERR13665777;ERR13666931
AUSP0104	29	Bacteroides phage Pomma	41231	CC01412	Bacteroidota	Bacteroides faecis	1	1	1	NA	1	1	1	1	Yes	706	multiple	Winoviridae	Caudoviricetes		NA	NA	NA	Mitomycin C 0.3 ug/ml	ERR11820098
AUSP0105	30	Bacteroides phage Jessie	42960	CC00536	Bacteroidota	Bacteroides caccae	1	NA	1	NA	1	1	1	1	Yes	705			Caudoviricetes	Hankyvirus	5.82672E-06	2	0.0016116	SCFA depletion 100%;Carbon depletion 50%;Caco2 lysate	ERR11820087;ERR11820172;ERR13667088
AUSP0106	32	Bacteroides phage Taiga	42831	CC00074	Bacteroidota	Bacteroides caccae	NA	NA	1	NA	1	1	1	1		705			Caudoviricetes	Hankyvirus	0.00116076	49	0.0394843	Mitomycin C 3 ug/ml;Hydrogen Peroxide 0.5 mM;Standard Media	ERR11820245;ERR11820213;ERR11820249
AUSP0107	34	Bacteroides phage Chaya	42227	CC00073	Bacteroidota	Bacteroides uniformis	1	NA	1	NA	1	1	1	1	Yes	705			Caudoviricetes	Hankyvirus	0.000135723	4	0.00322321	Hydrogen Peroxide 0.5 mM;Caco2 lysate	ERR11855260;ERR13666927
AUSP0108	37	Phocaeicola phage MrFour	40871	CC00254	Bacteroidota	Phocaeicola dorei	1	NA	1	NA	1	1	1	1	Yes	705			Caudoviricetes	Hankyvirus	NA	NA	NA	Stevia 37 mg/ml;Hydrogen Peroxide 0.5 mM	ERR11855303;ERR11855269
AUSP0109	39	Bacteroides phage Paddy	38251	CC00073	Bacteroidota	Bacteroides uniformis	NA	NA	1	NA	1	1	1	1		705			Caudoviricetes	Hankyvirus	0.000852826	58	0.0467365	Hydrogen Peroxide 0.5 mM;Caco2 lysate	ERR11855260;ERR13666927
AUSP0110	49	Escherichia phage Ben	36442	CC01396	Pseudomonadota	Escherichia coli	NA	NA	NA	NA	1	1	1	1		242	Bcepmuvirus		Caudoviricetes		0.00191398	13	0.0104754	SCFA depletion 100%	ERR11820132
AUSP0111	53	Bacteroides phage Mejmej	35680	CC01413	Bacteroidota	Bacteroides eggerthii	1	NA	1	NA	1	1	1	1	Yes	705			Caudoviricetes	Hankyvirus	0.000487637	29	0.0233683	Mitomycin C 0.3 ug/ml;SCFA depletion 100%;Mitomycin C 3 ug/ml;Carbon depletion 50%;Standard Media;Stevia 37 mg/ml	ERR11820102;ERR11820129;ERR11820041;ERR11820151;ERR11820013;ERR11855186
AUSP0112	60	Actinobacillus phage Sam	32412	CC01403	Pseudomonadota	Actinobacillus succinogenes	NA	NA	NA	NA	1	1	1	1		242	Bcepmuvirus		Caudoviricetes		NA	NA	NA	Carbon depletion 50%	ERR11820159
AUSP0113	20	Bacteroides phage Wilby	43593	CC01407	Bacteroidota	Bacteroides caccae	1	NA	1	NA	1	1	1	NA	Yes				Caudoviricetes		NA	NA	NA	Hydrogen Peroxide 0.5 mM	ERR11855180
AUSP0114	23	Bacteroides Hankyphage p00	34082	CC00074	Bacteroidota	Bacteroides caccae	1	NA	1	NA	1	1	1	NA	Yes	705			Caudoviricetes	Hankyvirus	NA	NA	NA	Mitomycin C 3 ug/ml;Hydrogen Peroxide 0.5 mM	ERR11820245;ERR11820213
AUSP0115	31	Clostridium phage Obi	42842	CC00546	Bacillota	Clostridium perfringens	7	NA	NA	NA	1	1	1	NA			Spbetavirus		Caudoviricetes		NA	NA	NA	Mitomycin C 3 ug/ml;Mitomycin C 0.3 ug/ml	ERR11820066;ERR11820074
AUSP0116	39	Bacteroides phage Paddy	27929	CC00080	Bacteroidota	Phocaeicola dorei	NA	NA	1	NA	1	1	1	NA		705			Caudoviricetes	Hankyvirus	NA	NA	NA	Stevia 37 mg/ml;Hydrogen Peroxide 0.5 mM	ERR11855296;ERR11820214
AUSP0117	40	Bacteroides phage Leeloo	40456	CC01413	Bacteroidota	Bacteroides eggerthii	NA	NA	NA	NA	1	1	NA	NA		703			Caudoviricetes		NA	NA	NA	Mitomycin C 0.3 ug/ml;SCFA depletion 100%;Mitomycin C 3 ug/ml;Standard Media;Stevia 37 mg/ml	ERR11820102;ERR11820129;ERR11820041;ERR11820013;ERR11855186
AUSP0118	54	Bacteroides phage Bindi	35362	CC01417	Bacteroidota	Bacteroides faecis	1	NA	1	NA	1	1	1	NA	Yes				Caudoviricetes		5.60181E-05	1	0.000805802	Carbon depletion 50%;SCFA depletion 100%;Mitomycin C 0.3 ug/ml	ERR11855181;ERR11855175;ERR11855163
AUSP0119	54	Bacteroides phage Bindi	34223	CC01414	Bacteroidota	Bacteroides faecis	1	NA	1	NA	1	1	1	NA	Yes				Caudoviricetes		NA	NA	NA	Stevia 37 mg/ml;Carbon depletion 50%;DMEM;Caco2 monolayer;Caco2 lysate	ERR11855187;ERR11855182;ERR13664921;ERR13665846;ERR13667105
AUSP0120	54	Bacteroides phage Bindi	34223	CC01412	Bacteroidota	Bacteroides faecis	1	NA	1	NA	1	1	1	NA	Yes				Caudoviricetes		NA	NA	NA	Mitomycin C 0.3 ug/ml;Carbon depletion 50%	ERR11820098;ERR11820149
AUSP0121	63	Enterococcus phage Lakrits	27012	CC00129	Bacillota	Enterococcus faecium	NA	NA	NA	NA	1	1	1	NA		190			Caudoviricetes		3.59551E-05	1	0.000805802	Stevia 3.7 mg/ml;Mitomycin C 3 ug/ml;Standard Media;Mitomycin C 0.3 ug/ml;Stevia 37 mg/ml	ERR11820209;ERR11820196;ERR11820187;ERR11820200;ERR11855299
AUSP0122	64	Escherichia phage Bamsen	22722	CC00048	Pseudomonadota	Escherichia coli	NA	NA	NA	NA	1	1	1	NA		Overlap(2/6)		Peduoviridae	Caudoviricetes		NA	NA	NA	Stevia 37 mg/ml	ERR11855294
AUSP0123	65	Collinsella phage Julle	20662	CC00568	Actinomycetota	Collinsella bouchesdurhonensis	NA	NA	NA	NA	1	1	1	NA		1087			Caudoviricetes		NA	NA	NA	Mitomycin C 0.3 ug/ml	ERR11820077
AUSP0124	66	Faecalicatena phage Yamaha	17861	CC00595	Bacillota	Faecalicatena contorta	NA	NA	NA	NA	1	1	1	NA		192			Caudoviricetes		NA	NA	NA	Mitomycin C 0.3 ug/ml	ERR11820079
AUSP0125	69	Escherichia phage MrMiso	9606	CC00065	Pseudomonadota	Escherichia coli	NA	NA	NA	NA	NA	NA	NA	NA					Faserviricetes		0.000295926	2	0.0016116	Stevia 3.7 mg/ml;Standard Media;Mitomycin C 0.3 ug/ml	ERR11855253;ERR11855201;ERR11855243
AUSP0126	G_193	Escherichia phage Junior	35816	CC00033	Pseudomonadota	Escherichia coli	NA	0	0	1	1	1	1	NA		Overlap(2/6)		Peduoviridae	Caudoviricetes		8.18847E-05	1	0.000805802	DMEM	ERR13663702
AUSP0127	G_191	Escherichia phage Saffron	37507	CC00052	Pseudomonadota	Escherichia coli	NA	0	0	1	1	1	1	NA		Overlap(2/6)		Peduoviridae	Caudoviricetes		NA	NA	NA	Caco2 lysate	ERR13665868
AUSP0128	G_121	Escherichia phage Esmeralda	48235	CC00054	Pseudomonadota	Escherichia coli	NA	0	0	1	1	1	1	NA		42			Caudoviricetes		NA	NA	NA	DMEM	ERR13663707
AUSP0129	49	Escherichia phage Ben	36663	CC00178	Pseudomonadota	Escherichia coli	NA	0	0	1	1	1	1	1	NA	242	Bcepmuvirus		Caudoviricetes		NA	NA	NA	DMEM	ERR13663842
AUSP0130	10	Bacteroides phage Shia	56726	CC00188	Bacteroidota	Bacteroides thetaiotaomicron	2	0	1	1	1	1	1	NA	NA	Overlap(573/691)			Caudoviricetes		NA	NA	NA	Caco2 lysate	ERR13666935
AUSP0131	G_191	Escherichia phage Saffron	37507	CC00191	Pseudomonadota	Escherichia coli	NA	0	0	1	1	1	1	NA		Overlap(2/6)		Peduoviridae	Caudoviricetes		NA	NA	NA	Caco2 monolayer	ERR13665797
AUSP0132	G_142	Phocaeicola phage Chewy	43396	CC00254	Bacteroidota	Phocaeicola dorei	NA	0	0	NA	1	1	1	NA		567			Caudoviricetes		NA	NA	NA	Caco2 lysate;DMEM	ERR13667086;ERR13664691
AUSP0133	G_188	Bifidobacterium phage Herman	37813	CC00571	Actinomycetota	Bifidobacterium longum	NA	0	0	1	1	1	1	NA		575			Caudoviricetes		0.000830264	4	0.00322321	Caco2 monolayer;DMEM;Caco2 lysate	ERR13665823;ERR13664909;ERR13667089
AUSP0134	G_188	Bifidobacterium phage Herman	36687	CC00576	Actinomycetota	Bifidobacterium longum	NA	0	0	1	1	1	1	NA		575			Caudoviricetes		NA	NA	NA	DMEM;Caco2 lysate	ERR13664917;ERR13667090

## Sheet: TS4
Table S4. vContact2 clusters and annotations
Members	Cluster	Size	Density	Internal.weight	External.weight	Quality	P.value	Phylum	Dataset	size	Family	Class	Description	palletes	trans	boarder	location	Assembly.name
AB008550	2	60	94.98	168100	9696	0.9448	0	unknown	Inphared	30	Myoviridae	Caudovirales	Pseudomonas virus phiCTX	#E68080	50	0	0	NA
AB012574	10	6	39.79	596.9	567.5	0.5074	0.0101203	unknown	Inphared	30	Inoviridae	Tubulavirales	Vibrio phage Vf12	#E68080	50	0	0	NA
AB036666	20	8	105.4	2951	1849	0.6127	0.00097376	unknown	Inphared	30	Myoviridae	Caudovirales	Wolbachia phage WO	#E68080	50	0	0	NA
AB043678	9	7	75.74	1591	629.9	0.7118	0.00107035	unknown	Inphared	30	Inoviridae	Tubulavirales	Vibrio phage VfO3K6	#E68080	50	0	0	NA
AB044554	22	24	110.1	30380	50000	0.3777	0.0296005	unknown	Inphared	30	Siphoviridae	Caudovirales	Staphylococcus prophage phiPV83	#7398B2	50	0	0	NA
AB063393	32	2	195.3	195.3	2.512	0.9677	0.110336	unknown	Inphared	30	Sphaerolipoviridae	Halopanivirales	Thermus virus IN93	#bfbfbf	50	0	0	NA
AB243556	22	24	110.1	30380	50000	0.3777	0.0296005	unknown	Inphared	30	Siphoviridae	Caudovirales	Staphylococcus virus 108PVL	#7398B2	50	0	0	NA
AB255436	35	11	252.8	13900	19730	0.4131	0.024422	unknown	Inphared	30	Podoviridae	Caudovirales	Stx2-converting phage 86	#bfbfbf	50	0	0	NA
AB255436	37	45	80.96	80150	50760	0.6118	0	unknown	Inphared	30	Podoviridae	Caudovirales	Stx2-converting phage 86	#bfbfbf	50	0	0	NA
AB259123	50	3	74.58	223.7	18.17	0.9025	0.0404278	unknown	Inphared	30	Inoviridae	Tubulavirales	Ralstonia phage RSM1	#E68080	50	0	0	NA
AB276040	2	60	94.98	168100	9696	0.9448	0	unknown	Inphared	30	Myoviridae	Caudovirales	Ralstonia virus RSA1	#E68080	50	0	0	NA
AB285204	37	45	80.96	80150	50760	0.6118	0	unknown	Inphared	30	Siphoviridae	Caudovirales	Enterobacteria phage cdtI	#E68080	50	0	0	NA
AB285204	40	31	88.89	41340	46870	0.4683	3.35355e-07	unknown	Inphared	30	Siphoviridae	Caudovirales	Enterobacteria phage cdtI	#E68080	50	0	0	NA
AB366653	58	4	322.8	1937	4055	0.3228	0.903035	unknown	Inphared	30	Myoviridae	Caudovirales	Ralstonia phage phiRSL1	#E68080	50	0	0	NA
AB370205	23	28	145.7	55070	94920	0.367	0.12399	unknown	Inphared	30	Siphoviridae	Caudovirales	Staphylococcus virus phiMR25	#7398B2	50	0	0	NA
AB370205	24	62	117.1	221400	89510	0.7118	0	unknown	Inphared	30	Siphoviridae	Caudovirales	Staphylococcus virus phiMR25	#7398B2	50	0	0	NA
AB370268	24	62	117.1	221400	89510	0.7118	0	unknown	Inphared	30	Siphoviridae	Caudovirales	Staphylococcus virus phiMR11	#7398B2	50	0	0	NA
AB451219	65	45	69.65	68960	19260	0.7809	0	unknown	Inphared	30	Autographiviridae	Caudovirales	Ralstonia phage RSB1	#E68080	50	0	0	NA
AB597179	72	4	305.1	1831	3660	0.3329	0.764757	unknown	Inphared	30	Autographiviridae	Caudovirales	Ralstonia phage RSB2	#E68080	50	0	0	NA
AB605730	79	3	345	1035	3951	0.2073	0.985452	unknown	Inphared	30	Herelleviridae	Caudovirales	Bacillus phage SP-10	#7398B2	50	0	0	NA
AB605730	81	10	305.1	13730	2625	0.8385	9.13355e-05	unknown	Inphared	30	Herelleviridae	Caudovirales	Bacillus phage SP-10	#7398B2	50	0	0	NA
AB626963	84	17	105.9	14400	3511	0.8025	3.22372e-07	unknown	Inphared	30	Rountreeviridae	Caudovirales	Staphylococcus phage S13'	#7398B2	50	0	0	NA
AB647160	89	26	176.3	57310	7473	0.8839	0	unknown	Inphared	30	Podoviridae	Caudovirales	Helicobacter phage KHP30	#bfbfbf	50	0	0	NA
AB712291	95	15	468.6	49210	5968	0.8914	1.69148e-06	unknown	Inphared	30	Siphoviridae	Caudovirales	Enterococcus phage BC611	#7398B2	50	0	0	NA
AB716666	99	45	277	274200	53040	0.8377	0	unknown	Inphared	30	Autographiviridae	Caudovirales	Klebsiella phage NTUH-K2044-K1-1	#E68080	50	0	0	NA
AB720063	65	45	69.65	68960	19260	0.7809	0	unknown	Inphared	30	Siphoviridae	Caudovirales	Xanthomonas virus CP1	#E68080	50	0	0	NA
AB720063	64	6	201.9	3028	7111	0.2983	0.935897	unknown	Inphared	30	Siphoviridae	Caudovirales	Xanthomonas virus CP1	#E68080	50	0	0	NA
AB720064	106	3	297.1	891.3	333.4	0.7242	0.0404278	unknown	Inphared	30	Podoviridae	Caudovirales	Xanthomonas citri phage CP2	#E68080	50	0	0	NA
AB731695	89	26	176.3	57310	7473	0.8839	0	unknown	Inphared	30	Podoviridae	Caudovirales	Helicobacter phage KHP40	#bfbfbf	50	0	0	NA
AB746912	110	3	111.2	333.6	8.929	0.9572	0.0382613	unknown	Inphared	30	Siphoviridae	Caudovirales	Nitratiruptor phage NrS-1	#bfbfbf	50	0	0	NA
AB775548	3	10	192.5	8663	3662	0.7017	9.13355e-05	unknown	Inphared	30	Myoviridae	Caudovirales	Pseudomonas phage PPpW-3	#E68080	50	0	0	NA
AB775549	71	21	203.8	42800	4374	0.9065	1.55217e-08	unknown	Inphared	30	Autographiviridae	Caudovirales	Pseudomonas phage PPpW-4	#E68080	50	0	0	NA
AB823818	120	4	106.6	639.9	6311	0.09195	0.992931	unknown	Inphared	30	Myoviridae	Caudovirales	Thermus phage phi OH2	#bfbfbf	50	0	0	NA
AB863625	139	2	297.4	297.4	296.7	0.4973	0.110336	unknown	Inphared	30	Podoviridae	Caudovirales	Ralstonia phage RSK1	#E68080	50	0	0	NA
AB910602	143	3	26.43	79.3	61.31	0.5409	0.0404278	unknown	Inphared	30	Inoviridae	Tubulavirales	Xanthomonas phage XacF1	#E68080	50	0	0	NA
AB920995	65	45	69.65	68960	19260	0.7809	0	unknown	Inphared	30	Autographiviridae	Caudovirales	Ralstonia phage RSJ2	#E68080	50	0	0	NA
AB937974	50	3	74.58	223.7	18.17	0.9025	0.0404278	unknown	Inphared	30	Inoviridae	Tubulavirales	Ralstonia phage RS603	#E68080	50	0	0	NA
AB971354	155	9	21.55	776	0	0.9773	3.51553e-05	unknown	Inphared	30	Leviviridae	Levivirales	Escherichia virus Qbeta	#E68080	50	0	0	NA
AB981169	2	60	94.98	168100	9696	0.9448	0	unknown	Inphared	30	Myoviridae	Caudovirales	Ralstonia phage RSY1	#E68080	50	0	0	NA
AB983711	65	45	69.65	68960	19260	0.7809	0	unknown	Inphared	30	Autographiviridae	Caudovirales	Ralstonia phage RSJ5	#E68080	50	0	0	NA
ACSJ01000017	156	2	195.4	195.4	702.1	0.2167	0.658454	unknown	Inphared	30	Unclassified	Unclassified	Clostridium phage D-1873	#7398B2	50	0	0	NA
AF009630	157	69	244.4	573400	12800	0.9779	0	unknown	Inphared	30	Siphoviridae	Caudovirales	Lactococcus phage bIL170	#7398B2	50	0	0	NA
AF020713	83	5	537.1	5371	1866	0.7412	0.00609289	unknown	Inphared	30	Siphoviridae	Caudovirales	Bacillus virus SPbeta	#7398B2	50	0	0	NA
AF059243	155	9	21.55	776	0	0.9773	3.51553e-05	unknown	Inphared	30	Leviviridae	Levivirales	Enterobacteria phage NL95	#E68080	50	0	0	NA
AF063097	2	60	94.98	168100	9696	0.9448	0	unknown	Inphared	30	Myoviridae	Caudovirales	Escherichia virus P2	#E68080	50	0	0	NA
AF064539	40	31	88.89	41340	46870	0.4683	3.35355e-07	unknown	Inphared	30	Siphoviridae	Caudovirales	Escherichia phage N15	#E68080	50	0	0	NA
AF064539	53	11	76.67	4217	14780	0.2217	0.722735	unknown	Inphared	30	Siphoviridae	Caudovirales	Escherichia phage N15	#E68080	50	0	0	NA
AF065411	165	2	245.6	245.6	37.4	0.8558	0.110336	unknown	Inphared	30	Siphoviridae	Caudovirales	Methanobacterium phage psiM2	#bfbfbf	50	0	0	NA
AF068845	167	44	295.1	279100	23920	0.9208	0	unknown	Inphared	30	Siphoviridae	Caudovirales	Mycobacterium phage TM4	#E7BF80	50	0	0	NA
AF069308	34	18	169.4	25910	43180	0.3749	0.00845372	unknown	Inphared	30	Siphoviridae	Caudovirales	Escherichia phage HK022	#E68080	50	0	0	NA
AF069529	34	18	169.4	25910	43180	0.3749	0.00845372	unknown	Inphared	30	Siphoviridae	Caudovirales	Escherichia phage HK97	#E68080	50	0	0	NA
AF074945	183	3	51.86	155.6	0	0.9629	0.0318013	unknown	Inphared	30	Unclassified	Unclassified	Mycoplasma phage MAV1	#bfbfbf	50	0	0	NA
AF109874	184	15	111.2	11670	16650	0.4117	0.00013108	unknown	Inphared	30	Siphoviridae	Caudovirales	Lactococcus phage Tuc2009	#7398B2	50	0	0	NA
AF115102	200	86	121.3	443300	105100	0.8081	0	unknown	Inphared	30	Siphoviridae	Caudovirales	Streptococcus virus Sfi19	#7398B2	50	0	0	NA
AF115103	200	86	121.3	443300	105100	0.8081	0	unknown	Inphared	30	Siphoviridae	Caudovirales	Streptococcus virus Sfi21	#7398B2	50	0	0	NA
AF133242	215	2	47.05	47.05	0	0.9216	0.0969654	unknown	Inphared	30	Plectroviridae	Tubulavirales	Spiroplasma phage SVTS2	#bfbfbf	50	0	0	NA
AF145054	200	86	121.3	443300	105100	0.8081	0	unknown	Inphared	30	Siphoviridae	Caudovirales	Streptococcus virus 7201	#7398B2	50	0	0	NA
AF155037	218	3	79.63	238.9	0	0.9755	0.0318013	unknown	Inphared	30	Corticoviridae	Vinavirales	Pseudoalteromonas virus PM2	#E68080	50	0	0	NA
AF158600	200	86	121.3	443300	105100	0.8081	0	unknown	Inphared	30	Siphoviridae	Caudovirales	Streptococcus phage Sfi11	#7398B2	50	0	0	NA
AF158600	201	26	185.1	60170	106100	0.3619	2.33043e-05	unknown	Inphared	30	Siphoviridae	Caudovirales	Streptococcus phage Sfi11	#7398B2	50	0	0	NA
AF165214	178	13	164.9	12860	13370	0.4898	8.24852e-06	unknown	Inphared	30	Siphoviridae	Caudovirales	Pseudomonas virus D3	#E68080	50	0	0	NA
AF165214	41	23	86.68	21930	21000	0.5103	6.15951e-06	unknown	Inphared	30	Siphoviridae	Caudovirales	Pseudomonas virus D3	#E68080	50	0	0	NA
AF189021	229	6	158	2370	1880	0.5561	0.00253743	unknown	Inphared	30	Zobellviridae	Caudovirales	Roseobacter virus SIO1	#E68080	50	0	0	NA
AF191797	235	2	117.8	117.8	0	0.9672	0.0969654	unknown	Inphared	30	Pleolipoviridae	Haloruvirales	His2 virus	#bfbfbf	50	0	0	NA
AF195902	236	6	165.8	2487	1019	0.707	0.00253743	unknown	Inphared	30	Myoviridae	Caudovirales	Lactobacillus prophage Lj771	#7398B2	50	0	0	NA
AF222060	238	9	600	21600	6701	0.7627	8.05003e-05	unknown	Inphared	30	Myoviridae	Caudovirales	Halorubrum phage HF2	#bfbfbf	50	0	0	NA
AF227250	241	9	14.58	525	28.05	0.9194	2.32854e-05	unknown	Inphared	30	Leviviridae	Levivirales	Enterobacteria phage KU1	#E68080	50	0	0	NA
AF232233	145	9	271	9756	8119	0.5453	0.00020615	unknown	Inphared	30	Siphoviridae	Caudovirales	Pseudomonas phage B3	#E68080	50	0	0	NA
AF301375	165	2	245.6	245.6	37.4	0.8558	0.110336	unknown	Inphared	30	Siphoviridae	Caudovirales	Methanothermobacter phage psiM100	#bfbfbf	50	0	0	NA
AF304433	184	15	111.2	11670	16650	0.4117	0.00013108	unknown	Inphared	30	Siphoviridae	Caudovirales	Lactococcus phage TP901-1	#7398B2	50	0	0	NA
AF323669	186	9	113.2	4075	8819	0.3156	0.638034	unknown	Inphared	30	Siphoviridae	Caudovirales	Lactococcus phage bIL286	#7398B2	50	0	0	NA
AF323669	196	14	79.87	7268	11140	0.3943	0.0384481	unknown	Inphared	30	Siphoviridae	Caudovirales	Lactococcus phage bIL286	#7398B2	50	0	0	NA
AF323670	196	14	79.87	7268	11140	0.3943	0.0384481	unknown	Inphared	30	Siphoviridae	Caudovirales	Lactococcus phage bIL309	#7398B2	50	0	0	NA
AF323670	186	9	113.2	4075	8819	0.3156	0.638034	unknown	Inphared	30	Siphoviridae	Caudovirales	Lactococcus phage bIL309	#7398B2	50	0	0	NA
AF323671	251	6	52.49	787.4	103.8	0.8718	0.00253743	unknown	Inphared	30	Siphoviridae	Caudovirales	Lactococcus phage bIL310	#7398B2	50	0	0	NA
AF335538	36	31	109.5	50930	36440	0.5825	0	unknown	Inphared	30	Podoviridae	Caudovirales	Enterobacteria phage HK620	#E68080	50	0	0	NA
AF338467	257	22	117.7	27200	1185	0.9568	7.23121e-09	unknown	Inphared	30	Autographiviridae	Caudovirales	Synechococcus virus P60	#bfbfbf	50	0	0	NA
AF396866	260	3	26.99	80.98	131.3	0.371	0.5	unknown	Inphared	30	Podoviridae	Caudovirales	Myxococcus phage Mx8	#bfbfbf	50	0	0	NA
AF424781	23	28	145.7	55070	94920	0.367	0.12399	unknown	Inphared	30	Siphoviridae	Caudovirales	Staphylococcus phage phi 11	#7398B2	50	0	0	NA
AF424781	24	62	117.1	221400	89510	0.7118	0	unknown	Inphared	30	Siphoviridae	Caudovirales	Staphylococcus phage phi 11	#7398B2	50	0	0	NA
AF440571	264	7	239.7	5033	352.7	0.9321	0.00108251	unknown	Inphared	30	Lipothrixviridae	Ligamenvirales	Sulfolobus islandicus filamentous virus	#bfbfbf	50	0	0	NA
AF440695	267	3	224.4	673.2	35.33	0.9422	0.0404278	unknown	Inphared	30	Myoviridae	Caudovirales	Natrialba phage PhiCh1	#bfbfbf	50	0	0	NA
AF447491	54	27	39.32	13800	31340	0.3053	0.744538	unknown	Inphared	30	Siphoviridae	Caudovirales	Burkholderia phage phiE125	#E68080	50	0	0	NA
AF447491	182	5	221.1	2211	3135	0.4129	0.071836	unknown	Inphared	30	Siphoviridae	Caudovirales	Burkholderia phage phiE125	#E68080	50	0	0	NA
AF448724	271	11	103.4	5686	6661	0.4597	0.00193074	unknown	Inphared	30	Podoviridae	Caudovirales	Sinorhizobium phage PBC5	#E68080	50	0	0	NA
AF448724	270	3	139.3	418	2574	0.1394	0.985452	unknown	Inphared	30	Podoviridae	Caudovirales	Sinorhizobium phage PBC5	#E68080	50	0	0	NA
AF453500	10	6	39.79	596.9	567.5	0.5074	0.0101203	unknown	Inphared	30	Inoviridae	Tubulavirales	Vibrio phage VSK	#E68080	50	0	0	NA
AF489521	186	9	113.2	4075	8819	0.3156	0.638034	unknown	Inphared	30	Siphoviridae	Caudovirales	Lactococcus phage 4268	#7398B2	50	0	0	NA
AF489521	196	14	79.87	7268	11140	0.3943	0.0384481	unknown	Inphared	30	Siphoviridae	Caudovirales	Lactococcus phage 4268	#7398B2	50	0	0	NA
AF503408	47	8	355.3	9948	165.3	0.9821	0.00046549	unknown	Inphared	30	Myoviridae	Caudovirales	Enterobacteria phage P7	#E68080	50	0	0	NA
AF513033	84	17	105.9	14400	3511	0.8025	3.22372e-07	unknown	Inphared	30	Rountreeviridae	Caudovirales	Staphylococcus phage P68	#7398B2	50	0	0	NA
AF543311	272	6	201	3015	5039	0.3738	0.0226638	unknown	Inphared	30	Myoviridae	Caudovirales	Burkholderia phage Bcep781	#E68080	50	0	0	NA
AF547987	36	31	109.5	50930	36440	0.5825	0	unknown	Inphared	30	Podoviridae	Caudovirales	Shigella virus Sf6	#E68080	50	0	0	NA
AJ006589	282	10	254.7	11460	4619	0.7119	9.13355e-05	unknown	Inphared	30	Siphoviridae	Caudovirales	Streptomyces virus phiC31	#E7BF80	50	0	0	NA
AJ131519	202	3	308.2	924.7	2954	0.238	0.985452	unknown	Inphared	30	Siphoviridae	Caudovirales	Lactobacillus phage phiadh	#7398B2	50	0	0	NA
AJ242593	92	8	146.9	4112	776	0.8385	0.00046955	unknown	Inphared	30	Siphoviridae	Caudovirales	Listeria phage A118	#7398B2	50	0	0	NA
AJ245616	186	9	113.2	4075	8819	0.3156	0.638034	unknown	Inphared	30	Siphoviridae	Caudovirales	Lactococcus phage BK5-T	#7398B2	50	0	0	NA
AJ245616	196	14	79.87	7268	11140	0.3943	0.0384481	unknown	Inphared	30	Siphoviridae	Caudovirales	Lactococcus phage BK5-T	#7398B2	50	0	0	NA
AJ251789	204	13	93.18	7268	7250	0.4997	7.38595e-05	unknown	Inphared	30	Siphoviridae	Caudovirales	Lactobacillus phage A2	#7398B2	50	0	0	NA
AJ270057	291	6	6.242	93.63	409.3	0.1818	0.977524	unknown	Inphared	30	Microviridae	Petitvirales	Chlamydia phage 2	#bfbfbf	50	0	0	NA
AJ278322	296	3	230.7	692.2	1124	0.3798	0.33126	unknown	Inphared	30	Siphoviridae	Caudovirales	Corynebacterium phage BFK20	#E7BF80	50	0	0	NA
AJ298298	42	10	144.4	6496	11850	0.3538	0.0444865	unknown	Inphared	30	Myoviridae	Caudovirales	Enterobacteria phage phiP27	#E68080	50	0	0	NA
AJ302074	214	20	136	25840	18840	0.5778	4.57875e-08	unknown	Inphared	30	Siphoviridae	Caudovirales	Streptococcus phage MM1	#7398B2	50	0	0	NA
AJ304858	37	45	80.96	80150	50760	0.6118	0	unknown	Inphared	30	Siphoviridae	Caudovirales	Enterobacteria phage CP-1639	#E68080	50	0	0	NA
AJ304858	40	31	88.89	41340	46870	0.4683	3.35355e-07	unknown	Inphared	30	Siphoviridae	Caudovirales	Enterobacteria phage CP-1639	#E68080	50	0	0	NA
AJ312240	63	5	183.8	1838	2552	0.4177	0.00609289	unknown	Inphared	30	Siphoviridae	Caudovirales	Listeria phage PSA	#7398B2	50	0	0	NA
AJ344259	263	16	134.7	16170	74.86	0.9934	4.66646e-07	unknown	Inphared	30	Rudiviridae	Ligamenvirales	Sulfolobus islandicus rod-shaped virus 2	#bfbfbf	50	0	0	NA
AJ550940	282	10	254.7	11460	4619	0.7119	9.13355e-05	unknown	Inphared	30	Siphoviridae	Caudovirales	Streptomyces virus phiBT1	#E7BF80	50	0	0	NA
AJ556162	37	45	80.96	80150	50760	0.6118	0	unknown	Inphared	30	Siphoviridae	Caudovirales	Enterobacteria phage BP-4795	#E68080	50	0	0	NA
AJ560763	316	5	84.84	848.4	909.3	0.48	0.0296635	unknown	Inphared	30	Myoviridae	Caudovirales	Haemophilus phage Aaphi23	#E68080	50	0	0	NA
AJ564013	51	5	152.4	1524	2720	0.3583	0.338052	unknown	Inphared	30	Siphoviridae	Caudovirales	Yersinia phage PY54	#E68080	50	0	0	NA
AJ564013	53	11	76.67	4217	14780	0.2217	0.722735	unknown	Inphared	30	Siphoviridae	Caudovirales	Yersinia phage PY54	#E68080	50	0	0	NA
AJ609634	119	2	224.7	224.7	3081	0.0679	0.979387	unknown	Inphared	30	Myoviridae	Caudovirales	Streptococcus phage EJ-1	#7398B2	50	0	0	NA
AJ630128	322	38	304.5	214100	251400	0.4598	1.13988e-09	unknown	Inphared	30	Myoviridae	Caudovirales	Synechococcus phage S-PM2	#bfbfbf	50	0	0	NA
AJ635161	329	4	63.12	378.7	0	0.9793	0.0105353	unknown	Inphared	30	Globuloviridae	Unclassified	Pyrobaculum spherical virus	#bfbfbf	50	0	0	NA
AJ748296	263	16	134.7	16170	74.86	0.9934	4.66646e-07	unknown	Inphared	30	Rudiviridae	Ligamenvirales	Sulfolobus islandicus rudivirus 1 variant XX	#bfbfbf	50	0	0	NA
AJ783769	330	2	370.4	370.4	95.68	0.7879	0.110336	unknown	Inphared	30	Bicaudaviridae	Unclassified	Sulfolobus virus STSV1	#bfbfbf	50	0	0	NA
AJ854042	265	2	153.7	153.7	321.3	0.3209	0.658454	unknown	Inphared	30	Lipothrixviridae	Ligamenvirales	Acidianus filamentous virus 2	#bfbfbf	50	0	0	NA
AJ875026	263	16	134.7	16170	74.86	0.9934	4.66646e-07	unknown	Inphared	30	Rudiviridae	Ligamenvirales	Acidianus rod-shaped virus 1	#bfbfbf	50	0	0	NA
AJ888457	333	2	360.1	360.1	204.3	0.6335	0.110336	unknown	Inphared	30	Bicaudaviridae	Unclassified	Acidianus two-tailed virus	#bfbfbf	50	0	0	NA
AJ969242	215	2	47.05	47.05	0	0.9216	0.0969654	unknown	Inphared	30	Inoviridae	Tubulavirales	Spiroplasma phage SVGII3	#bfbfbf	50	0	0	NA
AM087120	264	7	239.7	5033	352.7	0.9321	0.00108251	unknown	Inphared	30	Lipothrixviridae	Ligamenvirales	Acidianus filamentous virus 3	#bfbfbf	50	0	0	NA
AM087121	264	7	239.7	5033	352.7	0.9321	0.00108251	unknown	Inphared	30	Lipothrixviridae	Ligamenvirales	Acidianus filamentous virus 6	#bfbfbf	50	0	0	NA
AM087122	264	7	239.7	5033	352.7	0.9321	0.00108251	unknown	Inphared	30	Lipothrixviridae	Ligamenvirales	Acidianus filamentous virus 7	#bfbfbf	50	0	0	NA
AM087123	264	7	239.7	5033	352.7	0.9321	0.00108251	unknown	Inphared	30	Lipothrixviridae	Ligamenvirales	Acidianus filamentous virus 8	#bfbfbf	50	0	0	NA
AM156909	336	23	308	77910	24560	0.76	3.30299e-09	unknown	Inphared	30	Drexlerviridae	Caudovirales	Escherichia virus Rtp	#E68080	50	0	0	NA
AM265638	135	14	189.7	17260	7178	0.7055	3.71241e-06	unknown	Inphared	30	Autographiviridae	Caudovirales	Pseudomonas phage LKD16	#E68080	50	0	0	NA
AM265639	135	14	189.7	17260	7178	0.7055	3.71241e-06	unknown	Inphared	30	Autographiviridae	Caudovirales	Pseudomonas phage LKA1	#E68080	50	0	0	NA
AM419438	266	3	79.95	239.9	40.75	0.8369	0.0404278	unknown	Inphared	30	Siphoviridae	Caudovirales	Archaeal BJ1 virus	#bfbfbf	50	0	0	NA
AM491472	281	32	262.8	130300	13270	0.9072	0	unknown	Inphared	30	Siphoviridae	Caudovirales	Salmonella phage Vi II-E1	#E68080	50	0	0	NA
AM749121	203	4	256.5	1539	5044	0.2335	0.993216	unknown	Inphared	30	Siphoviridae	Caudovirales	Streptococcus phage M102	#7398B2	50	0	0	NA
AM749441	342	7	221.5	4651	7611	0.3788	0.0204568	unknown	Inphared	30	Siphoviridae	Caudovirales	Pseudomonas virus Yua	#E68080	50	0	0	NA
AP000400	40	31	88.89	41340	46870	0.4683	3.35355e-07	unknown	Inphared	30	Siphoviridae	Caudovirales	Enterobacteria phage VT1-Sakai	#E68080	50	0	0	NA
AP000400	37	45	80.96	80150	50760	0.6118	0	unknown	Inphared	30	Siphoviridae	Caudovirales	Enterobacteria phage VT1-Sakai	#E68080	50	0	0	NA
AP000422	35	11	252.8	13900	19730	0.4131	0.024422	unknown	Inphared	30	Podoviridae	Caudovirales	Enterobacteria phage VT2-Sakai	#E68080	50	0	0	NA
AP000422	37	45	80.96	80150	50760	0.6118	0	unknown	Inphared	30	Podoviridae	Caudovirales	Enterobacteria phage VT2-Sakai	#E68080	50	0	0	NA
AP001553	24	62	117.1	221400	89510	0.7118	0	unknown	Inphared	30	Siphoviridae	Caudovirales	Staphylococcus virus phiETA	#7398B2	50	0	0	NA
AP008954	24	62	117.1	221400	89510	0.7118	0	unknown	Inphared	30	Siphoviridae	Caudovirales	Staphylococcus virus phiETA3	#7398B2	50	0	0	NA
AP008979	65	45	69.65	68960	19260	0.7809	0	unknown	Inphared	30	Siphoviridae	Caudovirales	Xanthomonas virus OP1	#E68080	50	0	0	NA
AP008979	64	6	201.9	3028	7111	0.2983	0.935897	unknown	Inphared	30	Siphoviridae	Caudovirales	Xanthomonas virus OP1	#E68080	50	0	0	NA
AP008983	156	2	195.4	195.4	702.1	0.2167	0.658454	unknown	Inphared	30	Siphoviridae	Caudovirales	Clostridium phage c-st	#7398B2	50	0	0	NA
AP008986	272	6	201	3015	5039	0.3738	0.0226638	unknown	Inphared	30	Myoviridae	Caudovirales	Xanthomonas phage OP2	#E68080	50	0	0	NA
AP009363	25	9	249.9	8998	31180	0.2238	0.999794	unknown	Inphared	30	Siphoviridae	Caudovirales	Staphylococcus phage phi2958PVL	#7398B2	50	0	0	NA
AP009624	41	23	86.68	21930	21000	0.5103	6.15951e-06	unknown	Inphared	30	Siphoviridae	Caudovirales	Pseudomonas phage PAJU2	#E68080	50	0	0	NA
AP011616	368	2	600	600	27.16	0.9506	0.110336	unknown	Inphared	30	Myoviridae	Caudovirales	Thermus phage phiYS40	#bfbfbf	50	0	0	NA
AP011956	22	24	110.1	30380	50000	0.3777	0.0296005	unknown	Inphared	30	Siphoviridae	Caudovirales	Staphylococcus phage phi7247PVL	#7398B2	50	0	0	NA
AP012532	37	45	80.96	80150	50760	0.6118	0	unknown	Inphared	30	Podoviridae	Caudovirales	Stx2-converting phage Stx2a_F451	#bfbfbf	50	0	0	NA
AP012532	35	11	252.8	13900	19730	0.4131	0.024422	unknown	Inphared	30	Podoviridae	Caudovirales	Stx2-converting phage Stx2a_F451	#bfbfbf	50	0	0	NA
AP012537	37	45	80.96	80150	50760	0.6118	0	unknown	Inphared	30	Siphoviridae	Caudovirales	Stx2-converting phage Stx2a_WGPS2	#bfbfbf	50	0	0	NA
AP014629	275	23	58.42	14780	15950	0.4802	9.60911e-08	unknown	Inphared	30	Myoviridae	Caudovirales	Edwardsiella phage GF-2	#E68080	50	0	0	NA
AP014629	273	2	325.9	325.9	3366	0.0882	0.979387	unknown	Inphared	30	Myoviridae	Caudovirales	Edwardsiella phage GF-2	#E68080	50	0	0	NA
AP014693	369	34	165.6	92890	8042	0.9197	0	unknown	Inphared	30	Myoviridae	Caudovirales	Ralstonia phage RSL2	#E68080	50	0	0	NA
AP014714	374	73	430.4	1131000	239100	0.8254	0	unknown	Inphared	30	Myoviridae	Caudovirales	Edwardsiella phage PEi20	#E68080	50	0	0	NA
AP014887	385	6	192	2881	5206	0.3557	0.148977	unknown	Inphared	30	Myoviridae	Caudovirales	Vibrio phage CKB-S1	#E68080	50	0	0	NA
AP014888	387	5	259.9	2599	10.32	0.9922	0.00557971	unknown	Inphared	30	Podoviridae	Caudovirales	Vibrio phage CKB-S2	#E68080	50	0	0	NA
AP014927	369	34	165.6	92890	8042	0.9197	0	unknown	Inphared	30	Myoviridae	Caudovirales	Ralstonia phage RSF1	#E68080	50	0	0	NA
AP017924	369	34	165.6	92890	8042	0.9197	0	unknown	Inphared	30	Myoviridae	Caudovirales	Ralstonia phage RP12	#E68080	50	0	0	NA
AP017972	388	16	386.3	46360	6464	0.8771	7.72448e-07	unknown	Inphared	30	Myoviridae	Caudovirales	Vibrio phage pTD1	#E68080	50	0	0	NA
AP018399	391	7	118.4	2487	6878	0.2652	0.874923	unknown	Inphared	30	Myoviridae	Caudovirales	Xanthomonas phage XacN1	#E68080	50	0	0	NA
AP018399	60	2	600	600	1272	0.3198	0.979387	unknown	Inphared	30	Myoviridae	Caudovirales	Xanthomonas phage XacN1	#E68080	50	0	0	NA
AP018486	170	31	251.4	116900	83080	0.5844	0	unknown	Inphared	30	Siphoviridae	Caudovirales	Mycobacterium phage PP	#E7BF80	50	0	0	NA
AP019415	105	8	28.99	811.8	3886	0.1722	0.973985	unknown	Inphared	30	Podoviridae	Caudovirales	Pseudomonas phage HU1	#E68080	50	0	0	NA
AP019417	402	8	324.8	9093	2338	0.7944	0.00046955	unknown	Inphared	30	Podoviridae	Caudovirales	Vibrio phage KIT05	#E68080	50	0	0	NA
AP019525	403	3	185.1	555.3	635.9	0.4638	0.0404278	unknown	Inphared	30	Myoviridae	Caudovirales	Tenacibaculum phage PTm5	#38761D	50	0	0	NA
AP019527	405	3	546.8	1640	0	0.9964	0.0318013	unknown	Inphared	30	Siphoviridae	Caudovirales	Lactococcus phage phiQ1	#7398B2	50	0	0	NA
AP019535	407	29	357.5	145100	7819	0.9485	0	unknown	Inphared	30	Myoviridae	Caudovirales	Pseudomonas phage PA01	#E68080	50	0	0	NA
AP019559	409	65	475	987900	165400	0.8565	0	unknown	Inphared	30	Demerecviridae	Caudovirales	Escherichia phage SP15	#E68080	50	0	0	NA
AP019560	23	28	145.7	55070	94920	0.367	0.12399	unknown	Inphared	30	Siphoviridae	Caudovirales	Staphylococcus phage SP120	#7398B2	50	0	0	NA
AP019560	26	12	137.2	9055	39510	0.1864	0.999951	unknown	Inphared	30	Siphoviridae	Caudovirales	Staphylococcus phage SP120	#7398B2	50	0	0	NA
AP019561	23	28	145.7	55070	94920	0.367	0.12399	unknown	Inphared	30	Siphoviridae	Caudovirales	Staphylococcus phage SP197	#7398B2	50	0	0	NA
AP019561	26	12	137.2	9055	39510	0.1864	0.999951	unknown	Inphared	30	Siphoviridae	Caudovirales	Staphylococcus phage SP197	#7398B2	50	0	0	NA
AY007505	208	48	74.34	83850	50880	0.6219	0	unknown	Inphared	30	Siphoviridae	Caudovirales	Streptococcus phage SM1	#7398B2	50	0	0	NA
AY027935	7	18	113.4	17350	818.4	0.9531	1.5978e-07	unknown	Inphared	30	Myoviridae	Caudovirales	Haemophilus virus HP2	#E68080	50	0	0	NA
AY052766	36	31	109.5	50930	36440	0.5825	0	unknown	Inphared	30	Podoviridae	Caudovirales	Salmonella virus ST64T	#E68080	50	0	0	NA
AY055382	42	10	144.4	6496	11850	0.3538	0.0444865	unknown	Inphared	30	Myoviridae	Caudovirales	Salmonella phage ST64B	#E68080	50	0	0	NA
AY082070	12	8	40.77	1141	1677	0.4028	0.0946315	unknown	Inphared	30	Siphoviridae	Caudovirales	Clostridium phage phi3626	#7398B2	50	0	0	NA
AY082070	11	3	137.4	412.1	566.9	0.4184	0.191367	unknown	Inphared	30	Siphoviridae	Caudovirales	Clostridium phage phi3626	#7398B2	50	0	0	NA
AY095314	417	4	152.4	914.2	89.39	0.9037	0.0151914	unknown	Inphared	30	Zobellviridae	Caudovirales	Vibrio virus VpV262	#E68080	50	0	0	NA
AY129330	419	106	173.4	965100	106600	0.9004	0	unknown	Inphared	30	Siphoviridae	Caudovirales	Mycobacterium virus Che8	#E7BF80	50	0	0	NA
AY129333	421	5	222.1	2221	11050	0.1672	0.996692	unknown	Inphared	30	Siphoviridae	Caudovirales	Mycobacterium virus Che9c	#E7BF80	50	0	0	NA
AY129333	422	14	194.9	17740	17340	0.5053	1.30999e-05	unknown	Inphared	30	Siphoviridae	Caudovirales	Mycobacterium virus Che9c	#E7BF80	50	0	0	NA
AY129338	420	11	600	33000	11420	0.7426	1.27652e-05	unknown	Inphared	30	Siphoviridae	Caudovirales	Mycobacterium virus Omega	#E7BF80	50	0	0	NA
AY129339	437	20	108.4	20600	6454	0.7603	3.3922e-08	unknown	Inphared	30	Siphoviridae	Caudovirales	Mycobacterium phage Barnyard	#E7BF80	50	0	0	NA
AY129339	435	5	228.6	2286	6494	0.26	0.996692	unknown	Inphared	30	Siphoviridae	Caudovirales	Mycobacterium phage Barnyard	#E7BF80	50	0	0	NA
AY131267	204	13	93.18	7268	7250	0.4997	7.38595e-05	unknown	Inphared	30	Siphoviridae	Caudovirales	Lactobacillus phage Lc-Nu	#7398B2	50	0	0	NA
AY135486	2	60	94.98	168100	9696	0.9448	0	unknown	Inphared	30	Myoviridae	Caudovirales	Salmonella virus PsP3	#E68080	50	0	0	NA
AY150271	43	15	192.7	20240	7245	0.7356	1.69572e-06	unknown	Inphared	30	Podoviridae	Caudovirales	Salmonella phage epsilon15	#E68080	50	0	0	NA
AY212251	85	6	27.34	410.1	3826	0.09653	0.998499	unknown	Inphared	30	Podoviridae	Caudovirales	Streptococcus virus C1	#7398B2	50	0	0	NA
AY216660	335	19	400.6	68510	85920	0.4435	3.47006e-07	unknown	Inphared	30	Drexlerviridae	Caudovirales	Escherichia phage T1	#E68080	50	0	0	NA
AY236756	289	6	202.4	3036	919.6	0.7652	0.00253743	unknown	Inphared	30	Siphoviridae	Caudovirales	Lactobacillus phage phiJL-1	#7398B2	50	0	0	NA
AY242528	10	6	39.79	596.9	567.5	0.5074	0.0101203	unknown	Inphared	30	Inoviridae	Tubulavirales	Vibrio phage VGJ	#E68080	50	0	0	NA
AY266303	378	34	237.4	133200	310000	0.3005	0.879273	unknown	Inphared	30	Myoviridae	Caudovirales	Aeromonas phage Aeh1	#E68080	50	0	0	NA
AY266303	373	17	301.4	40990	170000	0.1942	1	unknown	Inphared	30	Myoviridae	Caudovirales	Aeromonas phage Aeh1	#E68080	50	0	0	NA
AY299121	64	6	201.9	3028	7111	0.2983	0.935897	unknown	Inphared	30	Siphoviridae	Caudovirales	Xanthomonas virus Xp10	#E68080	50	0	0	NA
AY299121	65	45	69.65	68960	19260	0.7809	0	unknown	Inphared	30	Siphoviridae	Caudovirales	Xanthomonas virus Xp10	#E68080	50	0	0	NA
AY320035	225	3	134.1	402.3	288.1	0.5777	0.0404278	unknown	Inphared	30	Siphoviridae	Caudovirales	Streptomyces phage VWB	#E7BF80	50	0	0	NA
AY324828	445	2	82.95	82.95	0	0.954	0.0969654	unknown	Inphared	30	Inoviridae	Tubulavirales	Pseudomonas virus Pf1	#E68080	50	0	0	NA
AY328852	385	6	192	2881	5206	0.3557	0.148977	unknown	Inphared	30	Myoviridae	Caudovirales	Vibrio phage VP16T	#E68080	50	0	0	NA
AY328853	385	6	192	2881	5206	0.3557	0.148977	unknown	Inphared	30	Myoviridae	Caudovirales	Vibrio phage VP16C	#E68080	50	0	0	NA
AY349011	140	17	138.7	18860	3884	0.828	3.52151e-07	unknown	Inphared	30	Podoviridae	Caudovirales	Burkholderia phage Bcep22	#E68080	50	0	0	NA
AY357582	345	32	136.9	67890	21950	0.7551	0	unknown	Inphared	30	Siphoviridae	Caudovirales	Burkholderia phage BcepNazgul	#E68080	50	0	0	NA
AY369265	272	6	201	3015	5039	0.3738	0.0226638	unknown	Inphared	30	Myoviridae	Caudovirales	Burkholderia phage Bcep1	#E68080	50	0	0	NA
AY370673	452	24	226.2	62420	15090	0.8048	1.55397e-09	unknown	Inphared	30	Autographiviridae	Caudovirales	Salmonella virus SP6	#E68080	50	0	0	NA
AY370674	452	24	226.2	62420	15090	0.8048	1.55397e-09	unknown	Inphared	30	Autographiviridae	Caudovirales	Escherichia phage K1-5	#E68080	50	0	0	NA
AY370762	455	30	92.6	40280	202.7	0.9935	0	unknown	Inphared	30	Fuselloviridae	Unclassified	Sulfolobus spindle-shaped virus 2	#bfbfbf	50	0	0	NA
AY374414	134	2	23.47	23.47	22.66	0.4682	0.110336	unknown	Inphared	30	Inoviridae	Tubulavirales	Ralstonia phage p12J	#E68080	50	0	0	NA
AY374448	53	11	76.67	4217	14780	0.2217	0.722735	unknown	Inphared	30	Siphoviridae	Caudovirales	Klebsiella phage phiKO2	#E68080	50	0	0	NA
AY374448	51	5	152.4	1524	2720	0.3583	0.338052	unknown	Inphared	30	Siphoviridae	Caudovirales	Klebsiella phage phiKO2	#E68080	50	0	0	NA
AY388628	455	30	92.6	40280	202.7	0.9935	0	unknown	Inphared	30	Fuselloviridae	Unclassified	Sulfolobus virus Ragged Hills	#bfbfbf	50	0	0	NA
AY423772	455	30	92.6	40280	202.7	0.9935	0	unknown	Inphared	30	Fuselloviridae	Unclassified	Sulfolobus virus Kamchatka 1	#bfbfbf	50	0	0	NA
AY441783	456	2	191.4	191.4	12.64	0.92	0.0969654	unknown	Inphared	30	Tectiviridae	Kalamavirales	Enterobacteria phage PR772	#E68080	50	0	0	NA
AY453853	182	5	221.1	2211	3135	0.4129	0.071836	unknown	Inphared	30	Siphoviridae	Caudovirales	Burkholderia phage phi1026b	#E68080	50	0	0	NA
AY453853	54	27	39.32	13800	31340	0.3053	0.744538	unknown	Inphared	30	Siphoviridae	Caudovirales	Burkholderia phage phi1026b	#E68080	50	0	0	NA
AY459535	188	6	71.47	1072	1739	0.3797	0.148977	unknown	Inphared	30	Siphoviridae	Caudovirales	Lactobacillus prophage Lj965	#7398B2	50	0	0	NA
AY508486	22	24	110.1	30380	50000	0.3777	0.0296005	unknown	Inphared	30	Siphoviridae	Caudovirales	Staphylococcus virus 77	#7398B2	50	0	0	NA
AY526908	107	6	40.7	610.5	2328	0.2069	0.851023	unknown	Inphared	30	Podoviridae	Caudovirales	Bordetella phage BMP-1	#E68080	50	0	0	NA
AY526908	105	8	28.99	811.8	3886	0.1722	0.973985	unknown	Inphared	30	Podoviridae	Caudovirales	Bordetella phage BMP-1	#E68080	50	0	0	NA
AY539836	242	5	139.1	1391	2813	0.3302	0.338052	unknown	Inphared	30	Myoviridae	Caudovirales	Burkholderia phage BcepMu	#E68080	50	0	0	NA
AY569307	460	2	184.7	184.7	0	0.9788	0.0969654	unknown	Inphared	30	Turriviridae	Belfryvirales	Sulfolobus turreted icosahedral virus 1	#bfbfbf	50	0	0	NA
AY575774	461	2	47.69	47.69	17.59	0.6884	0.110336	unknown	Inphared	30	Podoviridae	Caudovirales	Pseudomonas phage PaP2	#E68080	50	0	0	NA
AY576796	463	2	6.086	6.086	76.83	0.07002	0.658454	unknown	Inphared	30	Siphoviridae	Caudovirales	Actinoplanes phage phiAsp2	#E7BF80	50	0	0	NA
AY583235	183	3	51.86	155.6	0	0.9629	0.0318013	unknown	Inphared	30	Unclassified	Unclassified	Mycoplasma phage phiMFV1	#bfbfbf	50	0	0	NA
AY583236	183	3	51.86	155.6	0	0.9629	0.0318013	unknown	Inphared	30	Unclassified	Unclassified	Mycoplasma phage phiMFV1	#bfbfbf	50	0	0	NA
AY587007	409	65	475	987900	165400	0.8565	0	unknown	Inphared	30	Demerecviridae	Caudovirales	Escherichia phage T5	#E68080	50	0	0	NA
AY605066	204	13	93.18	7268	7250	0.4997	7.38595e-05	unknown	Inphared	30	Siphoviridae	Caudovirales	Lactobacillus phage phiAT3	#7398B2	50	0	0	NA
AY605181	440	2	120.7	120.7	296.3	0.2868	0.658454	unknown	Inphared	30	Podoviridae	Caudovirales	Burkholderia phage BcepC6B	#E68080	50	0	0	NA
AY616033	406	8	58.81	1647	7802	0.174	0.999679	unknown	Inphared	30	Myoviridae	Caudovirales	Burkholderia phage BcepB1A	#E68080	50	0	0	NA
AY625898	141	9	217.3	7823	957.3	0.8892	0.00020615	unknown	Inphared	30	Podoviridae	Caudovirales	Pseudomonas virus F116	#E68080	50	0	0	NA
AY682195	473	7	448.1	9410	10880	0.4634	0.00246895	unknown	Inphared	30	Herelleviridae	Caudovirales	Lactobacillus phage LP65	#7398B2	50	0	0	NA
AY701338	477	5	91.82	918.2	203.9	0.8111	0.00609289	unknown	Inphared	30	Tectiviridae	Kalamavirales	Bacillus phage GIL16c	#7398B2	50	0	0	NA
AY714348	21	3	15.61	46.84	119.1	0.2724	0.812087	unknown	Inphared	30	Inoviridae	Tubulavirales	Vibrio phage KSF1	#E68080	50	0	0	NA
AY722806	329	4	63.12	378.7	0	0.9793	0.0105353	unknown	Inphared	30	Globuloviridae	Unclassified	Thermoproteus tenax spherical virus 1	#bfbfbf	50	0	0	NA
AY730274	478	41	300.4	246300	101800	0.7075	0	unknown	Inphared	30	Siphoviridae	Caudovirales	Salmonella phage SS3e	#E68080	50	0	0	NA
AY736146	41	23	86.68	21930	21000	0.5103	6.15951e-06	unknown	Inphared	30	Siphoviridae	Caudovirales	Enterobacteria phage ES18	#E68080	50	0	0	NA
AY739900	482	9	184.1	6627	370.9	0.9446	0.00020615	unknown	Inphared	30	Siphoviridae	Caudovirales	Lactobacillus phage LL-Ku	#7398B2	50	0	0	NA
AY772740	485	21	131.1	27530	21010	0.5667	2.75752e-08	unknown	Inphared	30	Siphoviridae	Caudovirales	Listonella phage phiHSIC	#E68080	50	0	0	NA
AY848686	456	2	191.4	191.4	12.64	0.92	0.0969654	unknown	Inphared	30	Tectiviridae	Kalamavirales	Enterobacteria phage PR4	#E68080	50	0	0	NA
AY855346	122	10	170.7	7681	8341	0.4788	0.0702325	unknown	Inphared	30	Myoviridae	Caudovirales	Clostridium phage phi CD119	#7398B2	50	0	0	NA
AY855346	491	7	199.4	4187	5013	0.4544	0.00364518	unknown	Inphared	30	Myoviridae	Caudovirales	Clostridium phage phi CD119	#7398B2	50	0	0	NA
AY939843	257	22	117.7	27200	1185	0.9568	7.23121e-09	unknown	Inphared	30	Autographiviridae	Caudovirales	Prochlorococcus virus PSSP7	#bfbfbf	50	0	0	NA
AY950802	495	4	222.9	1337	0	0.9941	0.0105353	unknown	Inphared	30	Sphaerolipoviridae	Halopanivirales	Haloarcula hispanica virus SH1	#bfbfbf	50	0	0	NA
AY954950	23	28	145.7	55070	94920	0.367	0.12399	unknown	Inphared	30	Siphoviridae	Caudovirales	Staphylococcus virus 187	#7398B2	50	0	0	NA
AY954950	24	62	117.1	221400	89510	0.7118	0	unknown	Inphared	30	Siphoviridae	Caudovirales	Staphylococcus virus 187	#7398B2	50	0	0	NA
AY954950	26	12	137.2	9055	39510	0.1864	0.999951	unknown	Inphared	30	Siphoviridae	Caudovirales	Staphylococcus virus 187	#7398B2	50	0	0	NA
AY954951	24	62	117.1	221400	89510	0.7118	0	unknown	Inphared	30	Siphoviridae	Caudovirales	Staphylococcus virus 69	#7398B2	50	0	0	NA
AY954951	23	28	145.7	55070	94920	0.367	0.12399	unknown	Inphared	30	Siphoviridae	Caudovirales	Staphylococcus virus 69	#7398B2	50	0	0	NA
AY954952	24	62	117.1	221400	89510	0.7118	0	unknown	Inphared	30	Siphoviridae	Caudovirales	Staphylococcus virus 53	#7398B2	50	0	0	NA
AY954952	23	28	145.7	55070	94920	0.367	0.12399	unknown	Inphared	30	Siphoviridae	Caudovirales	Staphylococcus virus 53	#7398B2	50	0	0	NA
AY954953	24	62	117.1	221400	89510	0.7118	0	unknown	Inphared	30	Siphoviridae	Caudovirales	Staphylococcus virus 85	#7398B2	50	0	0	NA
AY954953	23	28	145.7	55070	94920	0.367	0.12399	unknown	Inphared	30	Siphoviridae	Caudovirales	Staphylococcus virus 85	#7398B2	50	0	0	NA
AY954954	27	4	210.2	1261	7093	0.1508	0.992931	unknown	Inphared	30	Siphoviridae	Caudovirales	Staphylococcus phage 2638A	#7398B2	50	0	0	NA
AY954954	22	24	110.1	30380	50000	0.3777	0.0296005	unknown	Inphared	30	Siphoviridae	Caudovirales	Staphylococcus phage 2638A	#7398B2	50	0	0	NA
AY954955	25	9	249.9	8998	31180	0.2238	0.999794	unknown	Inphared	30	Siphoviridae	Caudovirales	Staphylococcus virus 42e	#7398B2	50	0	0	NA
AY954958	28	18	168.6	25790	60220	0.2998	0.95474	unknown	Inphared	30	Siphoviridae	Caudovirales	Staphylococcus virus 37	#7398B2	50	0	0	NA
AY954958	24	62	117.1	221400	89510	0.7118	0	unknown	Inphared	30	Siphoviridae	Caudovirales	Staphylococcus virus 37	#7398B2	50	0	0	NA
AY954959	28	18	168.6	25790	60220	0.2998	0.95474	unknown	Inphared	30	Siphoviridae	Caudovirales	Staphylococcus virus EW	#7398B2	50	0	0	NA
AY954959	24	62	117.1	221400	89510	0.7118	0	unknown	Inphared	30	Siphoviridae	Caudovirales	Staphylococcus virus EW	#7398B2	50	0	0	NA
AY954960	24	62	117.1	221400	89510	0.7118	0	unknown	Inphared	30	Siphoviridae	Caudovirales	Staphylococcus virus 96	#7398B2	50	0	0	NA
AY954961	24	62	117.1	221400	89510	0.7118	0	unknown	Inphared	30	Siphoviridae	Caudovirales	Staphylococcus phage ROSA	#7398B2	50	0	0	NA
AY954962	24	62	117.1	221400	89510	0.7118	0	unknown	Inphared	30	Siphoviridae	Caudovirales	Staphylococcus virus 71	#7398B2	50	0	0	NA
AY954964	24	62	117.1	221400	89510	0.7118	0	unknown	Inphared	30	Siphoviridae	Caudovirales	Staphylococcus virus 29	#7398B2	50	0	0	NA
AY954966	24	62	117.1	221400	89510	0.7118	0	unknown	Inphared	30	Siphoviridae	Caudovirales	Staphylococcus virus 88	#7398B2	50	0	0	NA
AY954967	24	62	117.1	221400	89510	0.7118	0	unknown	Inphared	30	Siphoviridae	Caudovirales	Staphylococcus virus 92	#7398B2	50	0	0	NA
AY954968	24	62	117.1	221400	89510	0.7118	0	unknown	Inphared	30	Siphoviridae	Caudovirales	Staphylococcus virus X2	#7398B2	50	0	0	NA
AY967407	375	11	559.4	30770	123200	0.1998	0.999596	unknown	Inphared	30	Myoviridae	Caudovirales	Escherichia phage RB43	#E68080	50	0	0	NA
AY967407	378	34	237.4	133200	310000	0.3005	0.879273	unknown	Inphared	30	Myoviridae	Caudovirales	Escherichia phage RB43	#E68080	50	0	0	NA
AY986977	498	2	86.5	86.5	0	0.9558	0.0969654	unknown	Inphared	30	Siphoviridae	Caudovirales	Xanthomonas phage Xp15	#E68080	50	0	0	NA
Azobact_ph_AP017903	499	3	107.9	323.7	3350	0.08795	0.985452	unknown	Yutin	30	CrAss_env_delta	Caudovirales	None	#bfbfbf	50	0	0	NA
B1U32222	2	60	94.98	168100	9696	0.9448	0	unknown	Inphared	30	Myoviridae	Caudovirales	Escherichia phage 186	#E68080	50	0	0	NA
B2U02303	1	6	21.67	325.1	35.86	0.8717	0.00253743	unknown	Inphared	30	Inoviridae	Tubulavirales	Escherichia phage If1	#E68080	50	0	0	NA
BCP1	505	11	30.94	1701	0	0.9872	8.7768e-06	unknown	Inphared	30	Microviridae	Petitvirales	Chlamydia virus Chp1	#bfbfbf	50	0	0	NA
BCSF01000013	500	9	97.5	3510	6419	0.3529	0.125499	unknown	Yutin	30	CrAss_env	Caudovirales	None	#bfbfbf	50	0	0	NA
BCSF01000013	507	5	186.2	1862	2849	0.3944	0.148135	unknown	Yutin	30	CrAss_env	Caudovirales	None	#bfbfbf	50	0	0	NA
BCSF01000238	506	4	30.49	183	969.9	0.1576	0.992931	unknown	Yutin	30	CrAss_env	Caudovirales	None	#bfbfbf	50	0	0	NA
BHU24159	7	18	113.4	17350	818.4	0.9531	1.5978e-07	unknown	Inphared	30	Myoviridae	Caudovirales	Haemophilus virus HP1	#E68080	50	0	0	NA
BX571876	510	4	161.7	970.3	0	0.9918	0.0105353	unknown	Inphared	30	Myoviridae	Caudovirales	Leptospira phage LE1	#bfbfbf	50	0	0	NA
C2PVCG	158	33	242.2	127900	1042	0.9914	0	unknown	Inphared	30	Siphoviridae	Caudovirales	Lactobacillus phage c2	#7398B2	50	0	0	NA
CAJDJX010000002	512	29	261.3	106100	7879	0.9304	0	unknown	Inphared	30	Siphoviridae	Caudovirales	Enterococcus phage Q69	#7398B2	50	0	0	NA
CAJDKB010000002	511	7	272.9	5732	23740	0.1944	0.999299	unknown	Inphared	30	Siphoviridae	Caudovirales	Enterococcus phage vB_EhiS_268	#7398B2	50	0	0	NA
CAJDKB010000002	512	29	261.3	106100	7879	0.9304	0	unknown	Inphared	30	Siphoviridae	Caudovirales	Enterococcus phage vB_EhiS_268	#7398B2	50	0	0	NA
CEAR01029167	513	5	151.4	1514	4554	0.2491	0.928164	unknown	Yutin	30	CrAss_alpha_gamma	Caudovirales	None	#bfbfbf	50	0	0	NA
CENS01015162	500	9	97.5	3510	6419	0.3529	0.125499	unknown	Yutin	30	CrAss_env	Caudovirales	None	#bfbfbf	50	0	0	NA
CENS01015162	507	5	186.2	1862	2849	0.3944	0.148135	unknown	Yutin	30	CrAss_env	Caudovirales	None	#bfbfbf	50	0	0	NA
CESO01030555	507	5	186.2	1862	2849	0.3944	0.148135	unknown	Yutin	30	CrAss_env	Caudovirales	None	#bfbfbf	50	0	0	NA
CESO01030555	500	9	97.5	3510	6419	0.3529	0.125499	unknown	Yutin	30	CrAss_env	Caudovirales	None	#bfbfbf	50	0	0	NA
Chlamydia_CVNZ01000007ext	516	34	258.9	145200	6914	0.9541	0	unknown	Yutin	30	CrAss_beta	Caudovirales	None	#bfbfbf	50	0	0	NA
Chlamydia_CVNZ01000019ext	564	23	228.1	57700	9073	0.8635	3.30299e-09	unknown	Yutin	30	CrAss_delta	Caudovirales	None	#bfbfbf	50	0	0	NA
contig0001	509	6	40.25	603.8	2316	0.206	0.712413	unknown	Yutin	30	CrAss_env	Caudovirales	None	#bfbfbf	50	0	0	NA
contig0001	508	3	54.66	164	579.7	0.2187	0.808633	unknown	Yutin	30	CrAss_env	Caudovirales	None	#bfbfbf	50	0	0	NA
contig0002	508	3	54.66	164	579.7	0.2187	0.808633	unknown	Yutin	30	CrAss_env	Caudovirales	None	#bfbfbf	50	0	0	NA
contig0002	509	6	40.25	603.8	2316	0.206	0.712413	unknown	Yutin	30	CrAss_env	Caudovirales	None	#bfbfbf	50	0	0	NA
contig0005	509	6	40.25	603.8	2316	0.206	0.712413	unknown	Yutin	30	CrAss_Flavob_phages	Caudovirales	None	#bfbfbf	50	0	0	NA
contig0005	500	9	97.5	3510	6419	0.3529	0.125499	unknown	Yutin	30	CrAss_Flavob_phages	Caudovirales	None	#bfbfbf	50	0	0	NA
CP000315	12	8	40.77	1141	1677	0.4028	0.0946315	unknown	Inphared	30	Siphoviridae	Caudovirales	Clostridium phage phiSM101	#7398B2	50	0	0	NA
CP000622	242	5	139.1	1391	2813	0.3302	0.338052	unknown	Inphared	30	Myoviridae	Caudovirales	Burkholderia phage phiE255	#E68080	50	0	0	NA
CP000624	2	60	94.98	168100	9696	0.9448	0	unknown	Inphared	30	Myoviridae	Caudovirales	Burkholderia phage phiE12-2	#E68080	50	0	0	NA
CP000625	54	27	39.32	13800	31340	0.3053	0.744538	unknown	Inphared	30	Siphoviridae	Caudovirales	Burkholderia phage phi644-2	#E68080	50	0	0	NA
CP000625	182	5	221.1	2211	3135	0.4129	0.071836	unknown	Inphared	30	Siphoviridae	Caudovirales	Burkholderia phage phi644-2	#E68080	50	0	0	NA
CP000711	36	31	109.5	50930	36440	0.5825	0	unknown	Inphared	30	Podoviridae	Caudovirales	Enterobacteria phage CUS-3	#E68080	50	0	0	NA
CP002889	200	86	121.3	443300	105100	0.8081	0	unknown	Inphared	30	Siphoviridae	Caudovirales	Streptococcus phage YMC-2011	#7398B2	50	0	0	NA
CP013282	477	5	91.82	918.2	203.9	0.8111	0.00609289	unknown	Inphared	30	Tectiviridae	Kalamavirales	Bacillus phage pGIL02	#7398B2	50	0	0	NA
CP013974	316	5	84.84	848.4	909.3	0.48	0.0296635	unknown	Inphared	30	Myoviridae	Caudovirales	Erwinia phage LS-2018a	#E68080	50	0	0	NA
CP017905	10	6	39.79	596.9	567.5	0.5074	0.0101203	unknown	Inphared	30	Inoviridae	Tubulavirales	Vibrio phage K05K4_VK05K4_1	#E68080	50	0	0	NA
CP019719	521	46	48.72	50430	12430	0.8011	0	unknown	Inphared	30	Myoviridae	Caudovirales	Paenibacillus phage phiERICV	#7398B2	50	0	0	NA
CP025712	40	31	88.89	41340	46870	0.4683	3.35355e-07	unknown	Inphared	30	Siphoviridae	Caudovirales	Escherichia phage YDC107_1	#E68080	50	0	0	NA
CP025712	53	11	76.67	4217	14780	0.2217	0.722735	unknown	Inphared	30	Siphoviridae	Caudovirales	Escherichia phage YDC107_1	#E68080	50	0	0	NA
CP025900	2	60	94.98	168100	9696	0.9448	0	unknown	Inphared	30	Myoviridae	Caudovirales	Escherichia phage 500465-1	#E68080	50	0	0	NA
CP025901	2	60	94.98	168100	9696	0.9448	0	unknown	Inphared	30	Myoviridae	Caudovirales	Escherichia phage 500465-2	#E68080	50	0	0	NA
CP025901	6	12	141.6	9348	31450	0.229	0.999846	unknown	Inphared	30	Myoviridae	Caudovirales	Escherichia phage 500465-2	#E68080	50	0	0	NA
CP025907	40	31	88.89	41340	46870	0.4683	3.35355e-07	unknown	Inphared	30	Unclassified	Unclassified	Escherichia phage 204576	#E68080	50	0	0	NA
CP025923	2	60	94.98	168100	9696	0.9448	0	unknown	Inphared	30	Myoviridae	Caudovirales	Escherichia phage 520873	#E68080	50	0	0	NA
CP025923	6	12	141.6	9348	31450	0.229	0.999846	unknown	Inphared	30	Myoviridae	Caudovirales	Escherichia phage 520873	#E68080	50	0	0	NA
CP027117	528	2	195.2	195.2	48.61	0.7877	0.110336	unknown	Inphared	30	Siphoviridae	Caudovirales	Bacillus phage EZ-2018a	#7398B2	50	0	0	NA
CP038007	51	5	152.4	1524	2720	0.3583	0.338052	unknown	Inphared	30	Unclassified	Unclassified	Klebsiella phage 020009	#E68080	50	0	0	NA
CP038007	53	11	76.67	4217	14780	0.2217	0.722735	unknown	Inphared	30	Unclassified	Unclassified	Klebsiella phage 020009	#E68080	50	0	0	NA
CP051272	36	31	109.5	50930	36440	0.5825	0	unknown	Inphared	30	Podoviridae	Caudovirales	Salmonella phage SW-70	#E68080	50	0	0	NA
CP051275	54	27	39.32	13800	31340	0.3053	0.744538	unknown	Inphared	30	Siphoviridae	Caudovirales	Salmonella phage SW-37	#E68080	50	0	0	NA
CP051279	36	31	109.5	50930	36440	0.5825	0	unknown	Inphared	30	Podoviridae	Caudovirales	Salmonella phage ST-35	#E68080	50	0	0	NA
CP054387	530	8	482.8	13520	5366	0.7152	0.00046549	unknown	Inphared	30	Siphoviridae	Caudovirales	Escherichia phage CMS-2020a	#E68080	50	0	0	NA
CP058330	530	8	482.8	13520	5366	0.7152	0.00046549	unknown	Inphared	30	Unclassified	Unclassified	Klebsiella phage vB_Kpn_1825-KPC53	#E68080	50	0	0	NA
CP062992	374	73	430.4	1131000	239100	0.8254	0	unknown	Inphared	30	Myoviridae	Caudovirales	Klebsiella phage AShe-2020a	#E68080	50	0	0	NA
CP063964	484	2	28.82	28.82	188.2	0.1304	0.979387	unknown	Inphared	30	Unclassified	Unclassified	Clostridium phage CWou-2020a	#7398B2	50	0	0	NA
CP067347	353	5	416.8	4168	749.3	0.8459	0.00609289	unknown	Inphared	30	Siphoviridae	Caudovirales	Clostridioides phage ES-S-0107-01	#7398B2	50	0	0	NA
CP067352	353	5	416.8	4168	749.3	0.8459	0.00609289	unknown	Inphared	30	Siphoviridae	Caudovirales	Clostridioides phage ES-S-0173-01	#7398B2	50	0	0	NA
CP069347	310	5	247	2470	2427	0.5034	0.00609289	unknown	Inphared	30	Myoviridae	Caudovirales	Clostridioides phage pCD5401_3	#7398B2	50	0	0	NA
CP069348	353	5	416.8	4168	749.3	0.8459	0.00609289	unknown	Inphared	30	Siphoviridae	Caudovirales	Clostridioides phage pCD1602_4	#7398B2	50	0	0	NA
CP071049	24	62	117.1	221400	89510	0.7118	0	unknown	Inphared	30	Siphoviridae	Caudovirales	Staphylococcus phage WBG8381	#7398B2	50	0	0	NA
CP084202	544	3	190	570.1	0	0.9896	0.0318013	unknown	Inphared	30	Unclassified	Caudovirales	Akkermansia phage DTMo-2021a	#bfbfbf	50	0	0	NA
crAss001_MH675552	516	34	258.9	145200	6914	0.9541	0	unknown	Yutin	30	CrAss_beta	Caudovirales	None	#bfbfbf	50	0	0	NA
AUSP0126	6	12	141.6	9348	31450	0.229	0.999846	Proteobacteria	AIP	75	Peduoviridae	Caudoviricetes	NA	#cc0000	255	10	1	AUSP0126
AUSP0126	2	60	94.98	168100	9696	0.9448	0	Proteobacteria	AIP	75	Peduoviridae	Caudoviricetes	NA	#cc0000	255	10	1	AUSP0126
AUSP0127	6	12	141.6	9348	31450	0.229	0.999846	Proteobacteria	AIP	75	Peduoviridae	Caudoviricetes	NA	#cc0000	255	10	1	AUSP0127
AUSP0127	2	60	94.98	168100	9696	0.9448	0	Proteobacteria	AIP	75	Peduoviridae	Caudoviricetes	NA	#cc0000	255	10	1	AUSP0127
AUSP0128	42	10	144.4	6496	11850	0.3538	0.0444865	Proteobacteria	AIP	75		Caudoviricetes	NA	#cc0000	255	10	1	AUSP0128
AUSP0132	567	20	51.67	9817	6606	0.5963	3.3922e-08	Bacteroidetes	AIP	75		Caudoviricetes	NA	#38761d	255	10	1	AUSP0132
AUSP0133	575	2	322.1	322.1	394.4	0.447	0.110336	Actinobacteria	AIP	75		Caudoviricetes	NA	#ce7e00	255	10	1	AUSP0133
CS_ms_21	513	5	151.4	1514	4554	0.2491	0.928164	unknown	Yutin	30	CrAss_alpha_gamma	Caudovirales	None	#bfbfbf	50	0	0	NA
CYGL01000011	515	29	185.1	75160	4734	0.9401	0	unknown	Yutin	30	CrAss_alpha_gamma	Caudovirales	None	#bfbfbf	50	0	0	NA
CYGL01000011	514	7	463.5	9733	21180	0.3147	0.998353	unknown	Yutin	30	CrAss_alpha_gamma	Caudovirales	None	#bfbfbf	50	0	0	NA
CYGL01000041.1	546	23	323.7	81900	5572	0.9358	3.30299e-09	unknown	Benler	30		Caudovirales	None	#bfbfbf	50	0	0	NA
CYGL01000084.1	441	3	299	896.9	641.7	0.5807	0.0404278	unknown	Benler	30		Caudovirales	None	#bfbfbf	50	0	0	NA
CYGL01000107.1	398	10	117.5	5289	2188	0.7055	9.08252e-05	unknown	Benler	30		Caudovirales	None	#bfbfbf	50	0	0	NA
CYGL01000141.1	43	15	192.7	20240	7245	0.7356	1.69572e-06	unknown	Benler	30		Caudovirales	None	#bfbfbf	50	0	0	NA
CYGL01001244.1	555	10	35.08	1579	0	0.9875	3.19322e-05	unknown	Benler	30		Petitvirales	None	#bfbfbf	50	0	0	NA
CYGL01001296.1	556	34	35.92	20150	0	0.9966	0	unknown	Benler	30		Petitvirales	None	#bfbfbf	50	0	0	NA
CYGL01001353.1	558	39	13.02	9648	1481	0.8609	0	unknown	Benler	30		Petitvirales	None	#bfbfbf	50	0	0	NA
DQ003637	92	8	146.9	4112	776	0.8385	0.00046955	unknown	Inphared	30	Siphoviridae	Caudovirales	Listeria phage A500	#7398B2	50	0	0	NA
DQ003639	63	5	183.8	1838	2552	0.4177	0.00609289	unknown	Inphared	30	Siphoviridae	Caudovirales	Listeria phage B025	#7398B2	50	0	0	NA
DQ003640	14	11	42.19	2320	1905	0.5463	0.00040564	unknown	Inphared	30	Myoviridae	Caudovirales	Listeria phage B054	#7398B2	50	0	0	NA
DQ003641	191	3	84.64	253.9	894.2	0.22	0.985452	unknown	Inphared	30	Siphoviridae	Caudovirales	Listeria phage P35	#7398B2	50	0	0	NA
DQ003641	217	11	29.88	1643	5536	0.2282	0.867854	unknown	Inphared	30	Siphoviridae	Caudovirales	Listeria phage P35	#7398B2	50	0	0	NA
DQ003641	193	10	29.68	1336	5370	0.1986	0.827648	unknown	Inphared	30	Siphoviridae	Caudovirales	Listeria phage P35	#7398B2	50	0	0	NA
DQ003642	92	8	146.9	4112	776	0.8385	0.00046955	unknown	Inphared	30	Siphoviridae	Caudovirales	Listeria phage A006	#7398B2	50	0	0	NA
DQ054536	157	69	244.4	573400	12800	0.9779	0	unknown	Inphared	30	Siphoviridae	Caudovirales	Lactococcus virus P008	#7398B2	50	0	0	NA
DQ079870	583	19	45.94	7856	1157	0.8679	5.55571e-08	unknown	Inphared	30	Microviridae	Petitvirales	Escherichia phage ID21	#E68080	50	0	0	NA
DQ079871	583	19	45.94	7856	1157	0.8679	5.55571e-08	unknown	Inphared	30	Microviridae	Petitvirales	Escherichia phage ID32	#E68080	50	0	0	NA
DQ079872	583	19	45.94	7856	1157	0.8679	5.55571e-08	unknown	Inphared	30	Microviridae	Petitvirales	Escherichia phage NC35	#E68080	50	0	0	NA
DQ079874	583	19	45.94	7856	1157	0.8679	5.55571e-08	unknown	Inphared	30	Microviridae	Petitvirales	Escherichia phage WA45	#E68080	50	0	0	NA
DQ079875	583	19	45.94	7856	1157	0.8679	5.55571e-08	unknown	Inphared	30	Microviridae	Petitvirales	Escherichia phage NC28	#E68080	50	0	0	NA
DQ079876	583	19	45.94	7856	1157	0.8679	5.55571e-08	unknown	Inphared	30	Microviridae	Petitvirales	Escherichia phage ID62	#E68080	50	0	0	NA
DQ079877	583	19	45.94	7856	1157	0.8679	5.55571e-08	unknown	Inphared	30	Microviridae	Petitvirales	Escherichia phage ID52	#E68080	50	0	0	NA
DQ079878	583	19	45.94	7856	1157	0.8679	5.55571e-08	unknown	Inphared	30	Microviridae	Petitvirales	Enterobacteria phage NC3	#E68080	50	0	0	NA
DQ079879	583	19	45.94	7856	1157	0.8679	5.55571e-08	unknown	Inphared	30	Microviridae	Petitvirales	Escherichia phage NC29	#E68080	50	0	0	NA
DQ085810	583	19	45.94	7856	1157	0.8679	5.55571e-08	unknown	Inphared	30	Microviridae	Petitvirales	Escherichia phage alpha3	#E68080	50	0	0	NA
DQ087285	2	60	94.98	168100	9696	0.9448	0	unknown	Inphared	30	Myoviridae	Caudovirales	Burkholderia phage phiE52237	#E68080	50	0	0	NA
DQ111067	73	41	263.5	216100	3651	0.983	0	unknown	Inphared	30	Autographiviridae	Caudovirales	Escherichia phage K1F	#E68080	50	0	0	NA
DQ114220	7	18	113.4	17350	818.4	0.9531	1.5978e-07	unknown	Inphared	30	Myoviridae	Caudovirales	Pasteurella virus F108	#E68080	50	0	0	NA
DQ123818	586	6	44.02	660.4	1230	0.3471	0.189239	unknown	Inphared	30	Podoviridae	Caudovirales	Actinomyces phage Av-1	#E7BF80	50	0	0	NA
DQ149023	321	32	570.4	282900	213600	0.5697	0	unknown	Inphared	30	Myoviridae	Caudovirales	Synechococcus phage syn9	#bfbfbf	50	0	0	NA
DQ163912	142	8	156.1	4370	1382	0.7576	0.00046955	unknown	Inphared	30	Siphoviridae	Caudovirales	Pseudomonas phage F10	#E68080	50	0	0	NA
DQ203855	182	5	221.1	2211	3135	0.4129	0.071836	unknown	Inphared	30	Siphoviridae	Caudovirales	Burkholderia phage Bcep176	#E68080	50	0	0	NA
DQ203855	54	27	39.32	13800	31340	0.3053	0.744538	unknown	Inphared	30	Siphoviridae	Caudovirales	Burkholderia phage Bcep176	#E68080	50	0	0	NA
DQ227763	157	69	244.4	573400	12800	0.9779	0	unknown	Inphared	30	Siphoviridae	Caudovirales	Lactococcus phage 712	#7398B2	50	0	0	NA
DQ289555	13	9	204.4	7358	3308	0.6887	0.00020615	unknown	Inphared	30	Siphoviridae	Caudovirales	Bacillus phage WBeta	#7398B2	50	0	0	NA
DQ320509	236	6	165.8	2487	1019	0.707	0.00253743	unknown	Inphared	30	Myoviridae	Caudovirales	Lactobacillus phage KC5a	#7398B2	50	0	0	NA
DQ340064	121	2	247.9	247.9	1736	0.1247	0.979387	unknown	Inphared	30	Myoviridae	Caudovirales	Geobacillus phage GBSV1	#7398B2	50	0	0	NA
DQ386162	203	4	256.5	1539	5044	0.2335	0.993216	unknown	Inphared	30	Siphoviridae	Caudovirales	Streptococcus phage M102AD	#7398B2	50	0	0	NA
DQ394806	184	15	111.2	11670	16650	0.4117	0.00013108	unknown	Inphared	30	Siphoviridae	Caudovirales	Lactococcus phage ul36.k1	#7398B2	50	0	0	NA
DQ394808	196	14	79.87	7268	11140	0.3943	0.0384481	unknown	Inphared	30	Siphoviridae	Caudovirales	Lactococcus phage ul36.t1	#7398B2	50	0	0	NA
DQ394808	189	5	189.5	1895	4916	0.2778	0.338052	unknown	Inphared	30	Siphoviridae	Caudovirales	Lactococcus phage ul36.t1	#7398B2	50	0	0	NA
DQ394810	196	14	79.87	7268	11140	0.3943	0.0384481	unknown	Inphared	30	Siphoviridae	Caudovirales	Lactococcus phage phismq86	#7398B2	50	0	0	NA
DQ394810	189	5	189.5	1895	4916	0.2778	0.338052	unknown	Inphared	30	Siphoviridae	Caudovirales	Lactococcus phage phismq86	#7398B2	50	0	0	NA
DQ398043	174	74	236.8	639600	100000	0.8646	0	unknown	Inphared	30	Siphoviridae	Caudovirales	Mycobacterium virus Che12	#E7BF80	50	0	0	NA
DQ398044	295	32	295.4	146500	33480	0.8137	0	unknown	Inphared	30	Siphoviridae	Caudovirales	Mycobacterium phage Cooper	#E7BF80	50	0	0	NA
DQ398050	419	106	173.4	965100	106600	0.9004	0	unknown	Inphared	30	Siphoviridae	Caudovirales	Mycobacterium virus PMC	#E7BF80	50	0	0	NA
DQ431235	595	87	212.6	795200	0	0.9998	0	unknown	Inphared	30	Siphoviridae	Caudovirales	Propionibacterium phage PA6	#E7BF80	50	0	0	NA
DQ466086	128	33	82.22	43410	23990	0.6434	0	unknown	Inphared	30	Myoviridae	Caudovirales	Clostridioides phage phiC2	#7398B2	50	0	0	NA
DQ466086	122	10	170.7	7681	8341	0.4788	0.0702325	unknown	Inphared	30	Myoviridae	Caudovirales	Clostridioides phage phiC2	#7398B2	50	0	0	NA
DQ490056	244	2	141.8	141.8	190.5	0.4217	0.658454	unknown	Inphared	30	Siphoviridae	Caudovirales	Lactococcus phage Q54	#7398B2	50	0	0	NA
DQ499600	434	2	196.8	196.8	1682	0.1046	0.979387	unknown	Inphared	30	Siphoviridae	Caudovirales	Corynebacterium phage P1201	#E7BF80	50	0	0	NA
DQ500118	596	3	194	581.9	304.1	0.6523	0.0404278	unknown	Inphared	30	Siphoviridae	Caudovirales	Rhizobium phage 16-3	#E68080	50	0	0	NA
DQ530359	24	62	117.1	221400	89510	0.7118	0	unknown	Inphared	30	Siphoviridae	Caudovirales	Staphylococcus virus phiNM1	#7398B2	50	0	0	NA
DQ530359	23	28	145.7	55070	94920	0.367	0.12399	unknown	Inphared	30	Siphoviridae	Caudovirales	Staphylococcus virus phiNM1	#7398B2	50	0	0	NA
DQ530361	22	24	110.1	30380	50000	0.3777	0.0296005	unknown	Inphared	30	Siphoviridae	Caudovirales	Staphylococcus phage phiNM3	#7398B2	50	0	0	NA
DQ530362	24	62	117.1	221400	89510	0.7118	0	unknown	Inphared	30	Siphoviridae	Caudovirales	Staphylococcus virus phiNM4	#7398B2	50	0	0	NA
DQ674738	7	18	113.4	17350	818.4	0.9531	1.5978e-07	unknown	Inphared	30	Myoviridae	Caudovirales	Aeromonas virus phiO18P	#E68080	50	0	0	NA
DQ777876	64	6	201.9	3028	7111	0.2983	0.935897	unknown	Inphared	30	Siphoviridae	Caudovirales	Xanthomonas virus Xop411	#E68080	50	0	0	NA
DQ777876	65	45	69.65	68960	19260	0.7809	0	unknown	Inphared	30	Siphoviridae	Caudovirales	Xanthomonas virus Xop411	#E68080	50	0	0	NA
DQ831957	28	18	168.6	25790	60220	0.2998	0.95474	unknown	Inphared	30	Siphoviridae	Caudovirales	Staphylococcus virus CNPH82	#7398B2	50	0	0	NA
DQ831957	24	62	117.1	221400	89510	0.7118	0	unknown	Inphared	30	Siphoviridae	Caudovirales	Staphylococcus virus CNPH82	#7398B2	50	0	0	NA
DQ838728	184	15	111.2	11670	16650	0.4117	0.00013108	unknown	Inphared	30	Siphoviridae	Caudovirales	Lactococcus phage P335	#7398B2	50	0	0	NA
DQ840344	121	2	247.9	247.9	1736	0.1247	0.979387	unknown	Inphared	30	Myoviridae	Caudovirales	Bacillus phage 1	#7398B2	50	0	0	NA
DQ864624	222	17	106.4	14460	18980	0.432	0.00025184	unknown	Inphared	30	Siphoviridae	Caudovirales	Streptococcus phage P9	#7398B2	50	0	0	NA
DQ875742	597	5	49.51	495.1	0	0.9802	0.00374748	unknown	Inphared	30	Podoviridae	Caudovirales	Phormidium virus WMP4	#bfbfbf	50	0	0	NA
DQ908929	24	62	117.1	221400	89510	0.7118	0	unknown	Inphared	30	Siphoviridae	Caudovirales	Staphylococcus virus 80	#7398B2	50	0	0	NA
EF057797	5	5	72.28	722.8	885.9	0.4465	0.071836	unknown	Inphared	30	Myoviridae	Caudovirales	Vibrio virus VP882	#E68080	50	0	0	NA
EF068134	155	9	21.55	776	0	0.9773	3.51553e-05	unknown	Inphared	30	Leviviridae	Levivirales	Escherichia virus FI	#E68080	50	0	0	NA
EF116926	307	11	67.34	3704	13460	0.2155	0.998069	unknown	Inphared	30	Siphoviridae	Caudovirales	Streptococcus phage SMP	#7398B2	50	0	0	NA
EF116926	212	5	84.58	845.8	5553	0.132	0.996692	unknown	Inphared	30	Siphoviridae	Caudovirales	Streptococcus phage SMP	#7398B2	50	0	0	NA
EF153632	407	29	357.5	145100	7819	0.9485	0	unknown	Inphared	30	Myoviridae	Caudovirales	Burkholderia phage BcepF1	#E68080	50	0	0	NA
EF177456	478	41	300.4	246300	101800	0.7075	0	unknown	Inphared	30	Siphoviridae	Caudovirales	Salmonella phage SETP3	#E68080	50	0	0	NA
EF204939	241	9	14.58	525	28.05	0.9194	2.32854e-05	unknown	Inphared	30	Leviviridae	Levivirales	Escherichia phage MS2	#E68080	50	0	0	NA
EF204940	241	9	14.58	525	28.05	0.9194	2.32854e-05	unknown	Inphared	30	Leviviridae	Levivirales	Escherichia phage MS2	#E68080	50	0	0	NA
EF207558	220	26	73.83	23990	33790	0.4148	3.71298e-05	unknown	Inphared	30	Siphoviridae	Caudovirales	Streptococcus phage phi3396	#7398B2	50	0	0	NA
EF372997	257	22	117.7	27200	1185	0.9568	7.23121e-09	unknown	Inphared	30	Autographiviridae	Caudovirales	Synechococcus virus Syn5	#bfbfbf	50	0	0	NA
EF432053	599	3	158.7	476.2	0	0.9876	0.0318013	unknown	Inphared	30	Ampullaviridae	Unclassified	Acidianus bottle-shaped virus	#bfbfbf	50	0	0	NA
EF455602	287	7	34.47	723.9	2038	0.2608	0.937399	unknown	Inphared	30	Siphoviridae	Caudovirales	Lactobacillus phage LL-H	#7398B2	50	0	0	NA
EF455602	457	2	156.4	156.4	536.9	0.2243	0.979387	unknown	Inphared	30	Siphoviridae	Caudovirales	Lactobacillus phage LL-H	#7398B2	50	0	0	NA
EF460875	600	17	325.8	44310	6132	0.8778	3.47371e-07	unknown	Inphared	30	Chaseviridae	Caudovirales	Escherichia phage phiEcoM-GJ1	#E68080	50	0	0	NA
EF462197	22	24	110.1	30380	50000	0.3777	0.0296005	unknown	Inphared	30	Siphoviridae	Caudovirales	Staphylococcus phage tp310-1	#7398B2	50	0	0	NA
EF462198	25	9	249.9	8998	31180	0.2238	0.999794	unknown	Inphared	30	Siphoviridae	Caudovirales	Staphylococcus phage tp310-2	#7398B2	50	0	0	NA
EF462199	22	24	110.1	30380	50000	0.3777	0.0296005	unknown	Inphared	30	Siphoviridae	Caudovirales	Staphylococcus phage tp310-3	#7398B2	50	0	0	NA
EF506570	602	3	40.3	120.9	0	0.9527	0.0318013	unknown	Inphared	30	Plectroviridae	Tubulavirales	Spiroplasma phage SkV1CR23x	#bfbfbf	50	0	0	NA
EF529515	201	26	185.1	60170	106100	0.3619	2.33043e-05	unknown	Inphared	30	Siphoviridae	Caudovirales	Streptococcus virus 858	#7398B2	50	0	0	NA
EF529515	200	86	121.3	443300	105100	0.8081	0	unknown	Inphared	30	Siphoviridae	Caudovirales	Streptococcus virus 858	#7398B2	50	0	0	NA
EF536069	419	106	173.4	965100	106600	0.9004	0	unknown	Inphared	30	Siphoviridae	Caudovirales	Mycobacterium phage Tweety	#E7BF80	50	0	0	NA
EF537008	597	5	49.51	495.1	0	0.9802	0.00374748	unknown	Inphared	30	Podoviridae	Caudovirales	Phormidium virus WMP3	#bfbfbf	50	0	0	NA
EF579802	605	2	41.33	41.33	234.2	0.1479	0.979387	unknown	Inphared	30	Siphoviridae	Caudovirales	Microbacterium phage Min1	#E7BF80	50	0	0	NA
EF583821	609	2	104.6	104.6	29.02	0.76	0.110336	unknown	Inphared	30	Myoviridae	Caudovirales	Bacillus phage 0305phi8-36	#7398B2	50	0	0	NA
ERR975045_s_1	515	29	185.1	75160	4734	0.9401	0	unknown	Yutin	30	CrAss_alpha_gamma	Caudovirales	None	#bfbfbf	50	0	0	NA
EU030938	455	30	92.6	40280	202.7	0.9935	0	unknown	Inphared	30	Fuselloviridae	Unclassified	Sulfolobus spindle-shaped virus 4	#bfbfbf	50	0	0	NA
EU030939	455	30	92.6	40280	202.7	0.9935	0	unknown	Inphared	30	Fuselloviridae	Unclassified	Sulfolobus spindle-shaped virus 5	#bfbfbf	50	0	0	NA
EU100883	618	3	436.8	1310	217.9	0.8541	0.0404278	unknown	Inphared	30	Siphoviridae	Caudovirales	Thermus virus P23-45	#bfbfbf	50	0	0	NA
EU124666	472	6	167.4	2511	726	0.7728	0.00253743	unknown	Inphared	30	Podoviridae	Caudovirales	Thalassomonas phage BA3	#E68080	50	0	0	NA
EU136189	84	17	105.9	14400	3511	0.8025	3.22372e-07	unknown	Inphared	30	Rountreeviridae	Caudovirales	Staphylococcus phage SAP-2	#7398B2	50	0	0	NA
EU197055	369	34	165.6	92890	8042	0.9197	0	unknown	Inphared	30	Myoviridae	Caudovirales	Pseudomonas phage 201phi2-1	#E68080	50	0	0	NA
EU246945	204	13	93.18	7268	7250	0.4997	7.38595e-05	unknown	Inphared	30	Siphoviridae	Caudovirales	Lactobacillus phage Lrm1	#7398B2	50	0	0	NA
EU272037	146	7	323.7	6799	7684	0.469	0.00108251	unknown	Inphared	30	Siphoviridae	Caudovirales	Pseudomonas virus MP38	#E68080	50	0	0	NA
EU307292	269	6	48.66	730	3015	0.1943	0.712413	unknown	Inphared	30	Myoviridae	Caudovirales	Burkholderia phage Bups phi1	#E68080	50	0	0	NA
EU330206	622	21	543.7	114200	15360	0.8811	1.56404e-08	unknown	Inphared	30	Podoviridae	Caudovirales	Escherichia phage phiEco32	#E68080	50	0	0	NA
EU340421	482	9	184.1	6627	370.9	0.9446	0.00020615	unknown	Inphared	30	Siphoviridae	Caudovirales	Lactobacillus phage c5	#7398B2	50	0	0	NA
EU350361	623	2	110.6	110.6	0	0.9651	0.0969654	unknown	Inphared	30	Siphoviridae	Caudovirales	Abalone shriveling syndrome-associated virus	#bfbfbf	50	0	0	NA
EU399241	5	5	72.28	722.8	885.9	0.4465	0.071836	unknown	Inphared	30	Myoviridae	Caudovirales	Halomonas virus HAP1	#E68080	50	0	0	NA
EU408779	477	5	91.82	918.2	203.9	0.8111	0.00609289	unknown	Inphared	30	Tectiviridae	Kalamavirales	Bacillus phage AP50	#7398B2	50	0	0	NA
EU409559	206	3	97.01	291	1118	0.2056	0.985452	unknown	Inphared	30	Siphoviridae	Caudovirales	Lactobacillus phage JCL1032	#7398B2	50	0	0	NA
EU545650	264	7	239.7	5033	352.7	0.9321	0.00108251	unknown	Inphared	30	Lipothrixviridae	Ligamenvirales	Acidianus filamentous virus 9	#bfbfbf	50	0	0	NA
EU570103	36	31	109.5	50930	36440	0.5825	0	unknown	Inphared	30	Podoviridae	Caudovirales	Salmonella phage epsilon34	#E68080	50	0	0	NA
EU622808	585	13	71.43	5572	4753	0.5383	9.92249e-06	unknown	Inphared	30	Salasmaviridae	Caudovirales	Bacillus phage Nf	#7398B2	50	0	0	NA
EU717894	64	6	201.9	3028	7111	0.2983	0.935897	unknown	Inphared	30	Siphoviridae	Caudovirales	Xanthomonas phage phiL7	#E68080	50	0	0	NA
EU717894	65	45	69.65	68960	19260	0.7809	0	unknown	Inphared	30	Siphoviridae	Caudovirales	Xanthomonas phage phiL7	#E68080	50	0	0	NA
EU719189	122	10	170.7	7681	8341	0.4788	0.0702325	unknown	Inphared	30	Myoviridae	Caudovirales	Clostridioides phage phiCD27	#7398B2	50	0	0	NA
EU719189	492	5	275.3	2753	4093	0.4016	0.00609289	unknown	Inphared	30	Myoviridae	Caudovirales	Clostridioides phage phiCD27	#7398B2	50	0	0	NA
EU719189	491	7	199.4	4187	5013	0.4544	0.00364518	unknown	Inphared	30	Myoviridae	Caudovirales	Clostridioides phage phiCD27	#7398B2	50	0	0	NA
EU734171	580	24	212.7	58700	38910	0.601	1.55544e-09	unknown	Inphared	30	Autographiviridae	Caudovirales	Escherichia phage BA14	#E68080	50	0	0	NA
EU734172	73	41	263.5	216100	3651	0.983	0	unknown	Inphared	30	Autographiviridae	Caudovirales	Escherichia phage EcoDS1	#E68080	50	0	0	NA
EU734173	581	45	272	269300	30890	0.8968	0	unknown	Inphared	30	Autographiviridae	Caudovirales	Klebsiella phage K11	#E68080	50	0	0	NA
EU734174	74	32	226.6	112400	59590	0.6532	0	unknown	Inphared	30	Autographiviridae	Caudovirales	Escherichia phage 13a	#E68080	50	0	0	NA
EU744248	431	41	393.4	322600	2703	0.9914	0	unknown	Inphared	30	Siphoviridae	Caudovirales	Mycobacterium virus KBG	#E7BF80	50	0	0	NA
EU744250	174	74	236.8	639600	100000	0.8646	0	unknown	Inphared	30	Siphoviridae	Caudovirales	Mycobacterium virus Pukovnik	#E7BF80	50	0	0	NA
EU770221	295	32	295.4	146500	33480	0.8137	0	unknown	Inphared	30	Siphoviridae	Caudovirales	Mycobacterium phage Nigel	#E7BF80	50	0	0	NA
EU770222	435	5	228.6	2286	6494	0.26	0.996692	unknown	Inphared	30	Siphoviridae	Caudovirales	Mycobacterium phage Predator	#E7BF80	50	0	0	NA
EU770222	437	20	108.4	20600	6454	0.7603	3.3922e-08	unknown	Inphared	30	Siphoviridae	Caudovirales	Mycobacterium phage Predator	#E7BF80	50	0	0	NA
EU794049	52	5	65.01	650.1	2362	0.2151	0.338052	unknown	Inphared	30	Podoviridae	Caudovirales	Bacteriophage APSE-2	#bfbfbf	50	0	0	NA
EU816590	419	106	173.4	965100	106600	0.9004	0	unknown	Inphared	30	Siphoviridae	Caudovirales	Mycobacterium virus Boomer	#E7BF80	50	0	0	NA
EU822883	147	2	190.4	190.4	1634	0.1042	0.979387	unknown	Inphared	30	Myoviridae	Caudovirales	Burkholderia phage KS10	#E68080	50	0	0	NA
EU826466	624	11	261.1	14360	1065	0.9296	4.07575e-05	unknown	Inphared	30	Myoviridae	Caudovirales	Mycobacterium phage Myrna	#E7BF80	50	0	0	NA
EU849489	148	2	6.551	6.551	48.95	0.1101	0.979387	unknown	Inphared	30	Siphoviridae	Caudovirales	Stenotrophomonas phage S1	#E68080	50	0	0	NA
EU855793	191	3	84.64	253.9	894.2	0.22	0.985452	unknown	Inphared	30	Siphoviridae	Caudovirales	Listeria phage P40	#7398B2	50	0	0	NA
EU855793	193	10	29.68	1336	5370	0.1986	0.827648	unknown	Inphared	30	Siphoviridae	Caudovirales	Listeria phage P40	#7398B2	50	0	0	NA
EU855793	217	11	29.88	1643	5536	0.2282	0.867854	unknown	Inphared	30	Siphoviridae	Caudovirales	Listeria phage P40	#7398B2	50	0	0	NA
EU861004	24	62	117.1	221400	89510	0.7118	0	unknown	Inphared	30	Siphoviridae	Caudovirales	Staphylococcus phage vB_SauS-phiIPLA88	#7398B2	50	0	0	NA
EU861004	23	28	145.7	55070	94920	0.367	0.12399	unknown	Inphared	30	Siphoviridae	Caudovirales	Staphylococcus phage vB_SauS-phiIPLA88	#7398B2	50	0	0	NA
EU861005	25	9	249.9	8998	31180	0.2238	0.999794	unknown	Inphared	30	Siphoviridae	Caudovirales	Staphylococcus virus IPLA35	#7398B2	50	0	0	NA
EU863409	374	73	430.4	1131000	239100	0.8254	0	unknown	Inphared	30	Myoviridae	Caudovirales	Escherichia phage JS10	#E68080	50	0	0	NA
EU874396	467	3	358.7	1076	1521	0.4134	0.0404278	unknown	Inphared	30	Siphoviridae	Caudovirales	Bacillus phage IEBH	#7398B2	50	0	0	NA
EU887664	125	3	315.2	945.5	185.3	0.8317	0.0404278	unknown	Inphared	30	Siphoviridae	Caudovirales	Bacillus phage TP21-L	#7398B2	50	0	0	NA
FJ000341	36	31	109.5	50930	36440	0.5825	0	unknown	Inphared	30	Podoviridae	Caudovirales	Salmonella phage g341c	#E68080	50	0	0	NA
FJ008913	627	32	196.7	97540	18340	0.8413	0	unknown	Inphared	30	Siphoviridae	Caudovirales	Bacteroides phage B40-8	#38761D	50	0	0	NA
FJ008913	628	7	337.2	7082	15910	0.3078	0.998917	unknown	Inphared	30	Siphoviridae	Caudovirales	Bacteroides phage B40-8	#38761D	50	0	0	NA
FJ174690	419	106	173.4	965100	106600	0.9004	0	unknown	Inphared	30	Siphoviridae	Caudovirales	Mycobacterium virus Fruitloop	#E7BF80	50	0	0	NA
FJ174692	419	106	173.4	965100	106600	0.9004	0	unknown	Inphared	30	Siphoviridae	Caudovirales	Mycobacterium virus Pacc40	#E7BF80	50	0	0	NA
FJ174693	419	106	173.4	965100	106600	0.9004	0	unknown	Inphared	30	Siphoviridae	Caudovirales	Mycobacterium virus Ramsey	#E7BF80	50	0	0	NA
FJ184280	37	45	80.96	80150	50760	0.6118	0	unknown	Inphared	30	Siphoviridae	Caudovirales	Enterobacteria phage YYZ-2008	#E68080	50	0	0	NA
FJ188381	37	45	80.96	80150	50760	0.6118	0	unknown	Inphared	30	Siphoviridae	Caudovirales	Stx2-converting phage 1717	#bfbfbf	50	0	0	NA
FJ194439	580	24	212.7	58700	38910	0.601	1.55544e-09	unknown	Inphared	30	Autographiviridae	Caudovirales	Kluyvera phage Kvp1	#E68080	50	0	0	NA
FJ226752	200	86	121.3	443300	105100	0.8081	0	unknown	Inphared	30	Siphoviridae	Caudovirales	Streptococcus virus ALQ132	#7398B2	50	0	0	NA
FJ226752	201	26	185.1	60170	106100	0.3619	2.33043e-05	unknown	Inphared	30	Siphoviridae	Caudovirales	Streptococcus virus ALQ132	#7398B2	50	0	0	NA
FJ236310	200	86	121.3	443300	105100	0.8081	0	unknown	Inphared	30	Siphoviridae	Caudovirales	Streptococcus virus phiAbc2	#7398B2	50	0	0	NA
FJ483837	241	9	14.58	525	28.05	0.9194	2.32854e-05	unknown	Inphared	30	Leviviridae	Levivirales	Escherichia virus BZ13	#E68080	50	0	0	NA
FJ483838	241	9	14.58	525	28.05	0.9194	2.32854e-05	unknown	Inphared	30	Leviviridae	Levivirales	Escherichia virus BZ13	#E68080	50	0	0	NA
FJ483839	241	9	14.58	525	28.05	0.9194	2.32854e-05	unknown	Inphared	30	Leviviridae	Levivirales	Escherichia virus BZ13	#E68080	50	0	0	NA
FJ483841	155	9	21.55	776	0	0.9773	3.51553e-05	unknown	Inphared	30	Leviviridae	Levivirales	Escherichia virus Qbeta	#E68080	50	0	0	NA
FJ483843	155	9	21.55	776	0	0.9773	3.51553e-05	unknown	Inphared	30	Leviviridae	Levivirales	Escherichia virus Qbeta	#E68080	50	0	0	NA
FJ483844	155	9	21.55	776	0	0.9773	3.51553e-05	unknown	Inphared	30	Leviviridae	Levivirales	Escherichia virus Qbeta	#E68080	50	0	0	NA
FJ539132	155	9	21.55	776	0	0.9773	3.51553e-05	unknown	Inphared	30	Leviviridae	Levivirales	Escherichia virus FI	#E68080	50	0	0	NA
FJ539133	155	9	21.55	776	0	0.9773	3.51553e-05	unknown	Inphared	30	Leviviridae	Levivirales	Escherichia virus FI	#E68080	50	0	0	NA
FJ539135	155	9	21.55	776	0	0.9773	3.51553e-05	unknown	Inphared	30	Leviviridae	Levivirales	Escherichia virus FI	#E68080	50	0	0	NA
FJ591094	631	9	325.6	11720	22640	0.3409	0.0466988	unknown	Inphared	30	Schitoviridae	Caudovirales	Sulfitobacter phage EE36phi1	#E68080	50	0	0	NA
FJ591094	632	46	158.4	163900	29830	0.8456	0	unknown	Inphared	30	Schitoviridae	Caudovirales	Sulfitobacter phage EE36phi1	#E68080	50	0	0	NA
FJ685651	638	7	25.28	530.9	2.53	0.9698	0.00069762	unknown	Inphared	30	Pleolipoviridae	Haloruvirales	Halorubrum pleomorphic virus 1	#bfbfbf	50	0	0	NA
FJ706171	595	87	212.6	795200	0	0.9998	0	unknown	Inphared	30	Siphoviridae	Caudovirales	Propionibacterium phage PAD20	#E7BF80	50	0	0	NA
FJ706172	595	87	212.6	795200	0	0.9998	0	unknown	Inphared	30	Siphoviridae	Caudovirales	Propionibacterium phage PAS50	#E7BF80	50	0	0	NA
FJ713816	22	24	110.1	30380	50000	0.3777	0.0296005	unknown	Inphared	30	Siphoviridae	Caudovirales	Staphylococcus phage phiPVL-CN125	#7398B2	50	0	0	NA
FJ750948	639	34	344	193000	8896	0.9556	0	unknown	Inphared	30	Siphoviridae	Caudovirales	Escherichia phage SSL-2009a	#E68080	50	0	0	NA
FJ822135	389	2	600	600	5434	0.09938	0.979387	unknown	Inphared	30	Herelleviridae	Caudovirales	Lactobacillus phage Lb338-1	#7398B2	50	0	0	NA
FJ848881	157	69	244.4	573400	12800	0.9779	0	unknown	Inphared	30	Siphoviridae	Caudovirales	Lactococcus virus Sl4	#7398B2	50	0	0	NA
FJ848882	157	69	244.4	573400	12800	0.9779	0	unknown	Inphared	30	Siphoviridae	Caudovirales	Lactococcus phage CB13	#7398B2	50	0	0	NA
FJ848883	157	69	244.4	573400	12800	0.9779	0	unknown	Inphared	30	Siphoviridae	Caudovirales	Lactococcus phage CB14	#7398B2	50	0	0	NA
FJ870915	455	30	92.6	40280	202.7	0.9935	0	unknown	Inphared	30	Fuselloviridae	Unclassified	Sulfolobus spindle-shaped virus 6	#bfbfbf	50	0	0	NA
FJ870916	455	30	92.6	40280	202.7	0.9935	0	unknown	Inphared	30	Fuselloviridae	Unclassified	Sulfolobus spindle-shaped virus 7	#bfbfbf	50	0	0	NA
FJ870917	455	30	92.6	40280	202.7	0.9935	0	unknown	Inphared	30	Fuselloviridae	Unclassified	Acidianus spindle-shaped virus 1	#bfbfbf	50	0	0	NA
FJ896200	98	7	345.1	7246	21840	0.249	0.999308	unknown	Inphared	30	Autographiviridae	Caudovirales	Vibrio phage VP93	#E68080	50	0	0	NA
FJ937737	140	17	138.7	18860	3884	0.828	3.52151e-07	unknown	Inphared	30	Podoviridae	Caudovirales	Burkholderia phage BcepIL02	#E68080	50	0	0	NA
FJ965538	306	32	59.76	29640	72690	0.2895	0.887847	unknown	Inphared	30	Siphoviridae	Caudovirales	Streptococcus phage 5093	#7398B2	50	0	0	NA
FJ965538	205	25	69.53	20860	57610	0.2657	0.939696	unknown	Inphared	30	Siphoviridae	Caudovirales	Streptococcus phage 5093	#7398B2	50	0	0	NA
FJ982340	54	27	39.32	13800	31340	0.3053	0.744538	unknown	Inphared	30	Siphoviridae	Caudovirales	Burkholderia phage KS9	#E68080	50	0	0	NA
Flavobact_ph_NC_031904	504	3	280.6	841.7	258.3	0.7611	0.0404278	unknown	Yutin	30	CrAss_Flavob_phages	Caudovirales	None	#bfbfbf	50	0	0	NA
FM163528	306	32	59.76	29640	72690	0.2895	0.887847	unknown	Inphared	30	Siphoviridae	Caudovirales	Streptococcus phage PH15	#7398B2	50	0	0	NA
FM163528	205	25	69.53	20860	57610	0.2657	0.939696	unknown	Inphared	30	Siphoviridae	Caudovirales	Streptococcus phage PH15	#7398B2	50	0	0	NA
FM163528	304	16	71.18	8542	31690	0.2122	0.999999	unknown	Inphared	30	Siphoviridae	Caudovirales	Streptococcus phage PH15	#7398B2	50	0	0	NA
FM164764	263	16	134.7	16170	74.86	0.9934	4.66646e-07	unknown	Inphared	30	Rudiviridae	Ligamenvirales	Stygiolobus rod-shaped virus	#bfbfbf	50	0	0	NA
FM201281	407	29	357.5	145100	7819	0.9485	0	unknown	Inphared	30	Myoviridae	Caudovirales	Pseudomonas phage LBL3	#E68080	50	0	0	NA
FM207411	322	38	304.5	214100	251400	0.4598	1.13988e-09	unknown	Inphared	30	Myoviridae	Caudovirales	Synechococcus phage S-RSM4	#bfbfbf	50	0	0	NA
FM864213	538	41	200.7	164600	34200	0.8276	0	unknown	Inphared	30	Siphoviridae	Caudovirales	Streptococcus phage phi-m46.1	#7398B2	50	0	0	NA
FN263372	135	14	189.7	17260	7178	0.7055	3.71241e-06	unknown	Inphared	30	Autographiviridae	Caudovirales	Pseudomonas phage phikF77	#E68080	50	0	0	NA
FN391954	247	29	95.13	38620	31700	0.5488	0	unknown	Inphared	30	Siphoviridae	Caudovirales	Streptococcus phage PH10	#7398B2	50	0	0	NA
FN422398	636	23	131.2	33200	19240	0.6325	3.30299e-09	unknown	Inphared	30	Schitoviridae	Caudovirales	Pseudomonas phage LUZ7	#E68080	50	0	0	NA
FN422398	634	9	317	11410	14170	0.4457	0.0108421	unknown	Inphared	30	Schitoviridae	Caudovirales	Pseudomonas phage LUZ7	#E68080	50	0	0	NA
FN594518	135	14	189.7	17260	7178	0.7055	3.71241e-06	unknown	Inphared	30	Autographiviridae	Caudovirales	Pseudomonas phage phi-2	#E68080	50	0	0	NA
FN667788	642	4	600	3600	10990	0.2466	0.995529	unknown	Inphared	30	Myoviridae	Caudovirales	Campylobacter virus CP220	#bfbfbf	50	0	0	NA
FN667789	642	4	600	3600	10990	0.2466	0.995529	unknown	Inphared	30	Myoviridae	Caudovirales	Campylobacter virus CPt10	#bfbfbf	50	0	0	NA
FN997652	538	41	200.7	164600	34200	0.8276	0	unknown	Inphared	30	Siphoviridae	Caudovirales	Streptococcus phage phi-SsUD.1	#7398B2	50	0	0	NA
FO818745	47	8	355.3	9948	165.3	0.9821	0.00046549	unknown	Inphared	30	Myoviridae	Caudovirales	Escherichia phage RCS47	#E68080	50	0	0	NA
FQ482085	256	5	131.3	1313	2087	0.3852	0.201698	unknown	Inphared	30	Myoviridae	Caudovirales	Erwinia phage phiEt88	#E68080	50	0	0	NA
FQ482086	452	24	226.2	62420	15090	0.8048	1.55397e-09	unknown	Inphared	30	Autographiviridae	Caudovirales	Erwinia phage phiEa100	#E68080	50	0	0	NA
FR667955	74	32	226.6	112400	59590	0.6532	0	unknown	Inphared	30	Autographiviridae	Caudovirales	Salmonella phage Vi06	#E68080	50	0	0	NA
FR671405	209	30	116.1	50520	34170	0.5961	0	unknown	Inphared	30	Siphoviridae	Caudovirales	Streptococcus phage V22	#7398B2	50	0	0	NA
FR671407	209	30	116.1	50520	34170	0.5961	0	unknown	Inphared	30	Siphoviridae	Caudovirales	Streptococcus phage 34117	#7398B2	50	0	0	NA
FR719956	631	9	325.6	11720	22640	0.3409	0.0466988	unknown	Inphared	30	Schitoviridae	Caudovirales	Roseovarius Plymouth podovirus 1	#bfbfbf	50	0	0	NA
FR719956	632	46	158.4	163900	29830	0.8456	0	unknown	Inphared	30	Schitoviridae	Caudovirales	Roseovarius Plymouth podovirus 1	#bfbfbf	50	0	0	NA
FR751545	136	7	278.9	5856	2537	0.6965	0.00107035	unknown	Inphared	30	Autographiviridae	Caudovirales	Pantoea phage LIMEzero	#E68080	50	0	0	NA
FR823298	71	21	203.8	42800	4374	0.9065	1.55217e-08	unknown	Inphared	30	Autographiviridae	Caudovirales	Pseudomonas phage phi15	#E68080	50	0	0	NA
FR823450	643	26	600	195000	11640	0.9434	0	unknown	Inphared	30	Myoviridae	Caudovirales	Campylobacter virus CP81	#bfbfbf	50	0	0	NA
FUFK010039141	508	3	54.66	164	579.7	0.2187	0.808633	unknown	Yutin	30	CrAss_env	Caudovirales	None	#bfbfbf	50	0	0	NA
FUFK010039141	509	6	40.25	603.8	2316	0.206	0.712413	unknown	Yutin	30	CrAss_env	Caudovirales	None	#bfbfbf	50	0	0	NA
FUFK010040477	509	6	40.25	603.8	2316	0.206	0.712413	unknown	Yutin	30	CrAss_Flavob_phages	Caudovirales	None	#bfbfbf	50	0	0	NA
FUWD013255170	518	4	8.01	48.06	822.9	0.05468	0.993216	unknown	Yutin	30	CrAss_env_beta	Caudovirales	None	#bfbfbf	50	0	0	NA
FUWD013401386	507	5	186.2	1862	2849	0.3944	0.148135	unknown	Yutin	30	CrAss_env	Caudovirales	None	#bfbfbf	50	0	0	NA
FUWD013401386	500	9	97.5	3510	6419	0.3529	0.125499	unknown	Yutin	30	CrAss_env	Caudovirales	None	#bfbfbf	50	0	0	NA
GQ149088	583	19	45.94	7856	1157	0.8679	5.55571e-08	unknown	Inphared	30	Microviridae	Petitvirales	Escherichia phage St-1	#E68080	50	0	0	NA
GQ241246	644	2	66.62	66.62	308.4	0.1758	0.658454	unknown	Inphared	30	Siphoviridae	Caudovirales	Clavibacter phage CMP1	#E7BF80	50	0	0	NA
GQ334450	598	2	110	110	58.53	0.6375	0.110336	unknown	Inphared	30	Siphoviridae	Caudovirales	Cyanophage PSS2	#bfbfbf	50	0	0	NA
GQ357916	154	3	327.4	982.1	2694	0.2667	0.985452	unknown	Inphared	30	Myoviridae	Caudovirales	Escherichia phage D108	#E68080	50	0	0	NA
GQ379227	283	2	194	194	1537	0.1118	0.979387	unknown	Inphared	30	Siphoviridae	Caudovirales	Streptomyces phage phiSASD1	#E7BF80	50	0	0	NA
GQ398772	22	24	110.1	30380	50000	0.3777	0.0296005	unknown	Inphared	30	Siphoviridae	Caudovirales	Staphylococcus phage P954	#7398B2	50	0	0	NA
GQ403788	193	10	29.68	1336	5370	0.1986	0.827648	unknown	Inphared	30	Siphoviridae	Caudovirales	Lactococcus phage 1358	#7398B2	50	0	0	NA
GQ403788	217	11	29.88	1643	5536	0.2282	0.867854	unknown	Inphared	30	Siphoviridae	Caudovirales	Lactococcus phage 1358	#7398B2	50	0	0	NA
GQ403788	191	3	84.64	253.9	894.2	0.22	0.985452	unknown	Inphared	30	Siphoviridae	Caudovirales	Lactococcus phage 1358	#7398B2	50	0	0	NA
GQ403789	32	2	195.3	195.3	2.512	0.9677	0.110336	unknown	Inphared	30	Sphaerolipoviridae	Halopanivirales	Thermus virus P23-77	#bfbfbf	50	0	0	NA
GQ413937	581	45	272	269300	30890	0.8968	0	unknown	Inphared	30	Autographiviridae	Caudovirales	Klebsiella phage KP32	#E68080	50	0	0	NA
GQ413938	99	45	277	274200	53040	0.8377	0	unknown	Inphared	30	Autographiviridae	Caudovirales	Klebsiella phage KP34	#E68080	50	0	0	NA
GQ421471	459	2	196.8	196.8	139.5	0.5783	0.110336	unknown	Inphared	30	Podoviridae	Caudovirales	Xylella phage Xfas53	#E68080	50	0	0	NA
GQ421471	107	6	40.7	610.5	2328	0.2069	0.851023	unknown	Inphared	30	Podoviridae	Caudovirales	Xylella phage Xfas53	#E68080	50	0	0	NA
GQ422450	36	31	109.5	50930	36440	0.5825	0	unknown	Inphared	30	Podoviridae	Caudovirales	Enterobacteria phage UAB_Phi20	#E68080	50	0	0	NA
GQ451696	649	9	164.5	5921	3.042	0.9965	0.00010955	unknown	Inphared	30	Siphoviridae	Caudovirales	Leuconostoc phage 1-A4	#7398B2	50	0	0	NA
GQ451696	650	4	248	1488	1702	0.4654	0.0151914	unknown	Inphared	30	Siphoviridae	Caudovirales	Leuconostoc phage 1-A4	#7398B2	50	0	0	NA
GQ452243	190	6	65.18	977.7	3463	0.2196	0.851023	unknown	Inphared	30	Siphoviridae	Caudovirales	Enterococcus phage phiEf11	#7398B2	50	0	0	NA
GQ478082	458	4	71.15	426.9	1701	0.1999	0.903035	unknown	Inphared	30	Siphoviridae	Caudovirales	Enterococcus phage phiFL1B	#7398B2	50	0	0	NA
GQ478087	458	4	71.15	426.9	1701	0.1999	0.903035	unknown	Inphared	30	Siphoviridae	Caudovirales	Enterococcus phage phiFL3B	#7398B2	50	0	0	NA
GQ478087	188	6	71.47	1072	1739	0.3797	0.148977	unknown	Inphared	30	Siphoviridae	Caudovirales	Enterococcus phage phiFL3B	#7398B2	50	0	0	NA
GQ478088	193	10	29.68	1336	5370	0.1986	0.827648	unknown	Inphared	30	Siphoviridae	Caudovirales	Enterococcus phage phiFL4A	#7398B2	50	0	0	NA
GQ478088	217	11	29.88	1643	5536	0.2282	0.867854	unknown	Inphared	30	Siphoviridae	Caudovirales	Enterococcus phage phiFL4A	#7398B2	50	0	0	NA
GQ502199	639	34	344	193000	8896	0.9556	0	unknown	Inphared	30	Siphoviridae	Caudovirales	Sodalis phage SO1	#E68080	50	0	0	NA
GQ866233	316	5	84.84	848.4	909.3	0.48	0.0296635	unknown	Inphared	30	Myoviridae	Caudovirales	Aggregatibacter phage S1249	#E68080	50	0	0	NA
GQ919031	652	2	5.951	5.951	4.649	0.4076	0.110336	unknown	Inphared	30	Siphoviridae	Caudovirales	Streptomyces phage ZL12	#E7BF80	50	0	0	NA
GQ981382	374	73	430.4	1131000	239100	0.8254	0	unknown	Inphared	30	Myoviridae	Caudovirales	Shigella phage SP18	#E68080	50	0	0	NA
GU071092	322	38	304.5	214100	251400	0.4598	1.13988e-09	unknown	Inphared	30	Myoviridae	Caudovirales	Prochlorococcus phage P-SSM2	#bfbfbf	50	0	0	NA
GU071094	321	32	570.4	282900	213600	0.5697	0	unknown	Inphared	30	Myoviridae	Caudovirales	Synechococcus phage S-SM1	#bfbfbf	50	0	0	NA
GU071095	322	38	304.5	214100	251400	0.4598	1.13988e-09	unknown	Inphared	30	Myoviridae	Caudovirales	Synechococcus phage S-SM2	#bfbfbf	50	0	0	NA
GU071097	321	32	570.4	282900	213600	0.5697	0	unknown	Inphared	30	Myoviridae	Caudovirales	Synechococcus phage S-SSM5	#bfbfbf	50	0	0	NA
GU071100	257	22	117.7	27200	1185	0.9568	7.23121e-09	unknown	Inphared	30	Autographiviridae	Caudovirales	Cyanophage 9515-10a	#bfbfbf	50	0	0	NA
GU071101	322	38	304.5	214100	251400	0.4598	1.13988e-09	unknown	Inphared	30	Myoviridae	Caudovirales	Prochlorococcus phage P-HM1	#bfbfbf	50	0	0	NA
GU071102	257	22	117.7	27200	1185	0.9568	7.23121e-09	unknown	Inphared	30	Autographiviridae	Caudovirales	Cyanophage NATL1A-7	#bfbfbf	50	0	0	NA
GU071103	321	32	570.4	282900	213600	0.5697	0	unknown	Inphared	30	Myoviridae	Caudovirales	Prochlorococcus phage P-SSM7	#bfbfbf	50	0	0	NA
GU071104	257	22	117.7	27200	1185	0.9568	7.23121e-09	unknown	Inphared	30	Autographiviridae	Caudovirales	Cyanophage NATL2A-133	#bfbfbf	50	0	0	NA
GU075905	322	38	304.5	214100	251400	0.4598	1.13988e-09	unknown	Inphared	30	Myoviridae	Caudovirales	Prochlorococcus phage P-HM2	#bfbfbf	50	0	0	NA
GU080336	460	2	184.7	184.7	0	0.9788	0.0969654	unknown	Inphared	30	Turriviridae	Belfryvirales	Sulfolobus turreted icosahedral virus 2	#bfbfbf	50	0	0	NA
GU169904	446	43	593.8	536200	106200	0.8345	0	unknown	Inphared	30	Myoviridae	Caudovirales	Staphylococcus phage SA1	#7398B2	50	0	0	NA
GU196277	479	27	296.3	104000	87170	0.5439	0	unknown	Inphared	30	Siphoviridae	Caudovirales	Escherichia phage K1G	#E68080	50	0	0	NA
GU196281	479	27	296.3	104000	87170	0.5439	0	unknown	Inphared	30	Siphoviridae	Caudovirales	Escherichia phage K1ind3	#E68080	50	0	0	NA
GU229986	467	3	358.7	1076	1521	0.4134	0.0404278	unknown	Inphared	30	Siphoviridae	Caudovirales	Bacillus phage 250	#7398B2	50	0	0	NA
GU296433	643	26	600	195000	11640	0.9434	0	unknown	Inphared	30	Myoviridae	Caudovirales	Campylobacter phage NCTC12673	#bfbfbf	50	0	0	NA
GU321093	638	7	25.28	530.9	2.53	0.9698	0.00069762	unknown	Inphared	30	Pleolipoviridae	Haloruvirales	Haloarcula hispanica pleomorphic virus 1	#bfbfbf	50	0	0	NA
GU323318	374	73	430.4	1131000	239100	0.8254	0	unknown	Inphared	30	Myoviridae	Caudovirales	Enterobacter phage CC31	#E68080	50	0	0	NA
GU323708	288	4	92.58	555.5	1941	0.2218	0.843839	unknown	Inphared	30	Siphoviridae	Caudovirales	Lactobacillus phage phiPYB5	#7398B2	50	0	0	NA
GU393987	65	45	69.65	68960	19260	0.7809	0	unknown	Inphared	30	Autographiviridae	Caudovirales	Caulobacter phage Cd1	#E68080	50	0	0	NA
GU396103	373	17	301.4	40990	170000	0.1942	1	unknown	Inphared	30	Myoviridae	Caudovirales	Aeromonas phage PX29	#E68080	50	0	0	NA
GU396103	378	34	237.4	133200	310000	0.3005	0.879273	unknown	Inphared	30	Myoviridae	Caudovirales	Aeromonas phage PX29	#E68080	50	0	0	NA
GU477322	23	28	145.7	55070	94920	0.367	0.12399	unknown	Inphared	30	Siphoviridae	Caudovirales	Staphylococcus virus SAP26	#7398B2	50	0	0	NA
GU477322	24	62	117.1	221400	89510	0.7118	0	unknown	Inphared	30	Siphoviridae	Caudovirales	Staphylococcus virus SAP26	#7398B2	50	0	0	NA
GU557055	234	6	113.4	1701	1820	0.4815	0.00653261	unknown	Inphared	30	Podoviridae	Caudovirales	Puniceispirillum phage HMO-2011	#E68080	50	0	0	NA
GU568037	14	11	42.19	2320	1905	0.5463	0.00040564	unknown	Inphared	30	Myoviridae	Caudovirales	Deep-sea thermophilic phage D6E	#bfbfbf	50	0	0	NA
GU580941	610	13	398.3	31070	50890	0.379	0.00146557	unknown	Inphared	30	Siphoviridae	Caudovirales	Rhodococcus phage ReqiPepy6	#E7BF80	50	0	0	NA
GU580941	614	53	141.2	194600	50540	0.7934	0	unknown	Inphared	30	Siphoviridae	Caudovirales	Rhodococcus phage ReqiPepy6	#E7BF80	50	0	0	NA
GU580942	614	53	141.2	194600	50540	0.7934	0	unknown	Inphared	30	Siphoviridae	Caudovirales	Rhodococcus phage ReqiPoco6	#E7BF80	50	0	0	NA
GU580942	610	13	398.3	31070	50890	0.379	0.00146557	unknown	Inphared	30	Siphoviridae	Caudovirales	Rhodococcus phage ReqiPoco6	#E7BF80	50	0	0	NA
GU583987	71	21	203.8	42800	4374	0.9065	1.55217e-08	unknown	Inphared	30	Autographiviridae	Caudovirales	Pseudomonas phage phiIBB-PF7A	#E68080	50	0	0	NA
GU903191	3	10	192.5	8663	3662	0.7017	9.13355e-05	unknown	Inphared	30	Myoviridae	Caudovirales	Escherichia phage vB_EcoM_ECO1230-10	#E68080	50	0	0	NA
GU911303	2	60	94.98	168100	9696	0.9448	0	unknown	Inphared	30	Myoviridae	Caudovirales	Burkholderia phage KS5	#E68080	50	0	0	NA
GU911304	2	60	94.98	168100	9696	0.9448	0	unknown	Inphared	30	Myoviridae	Caudovirales	Burkholderia phage KL3	#E68080	50	0	0	NA
GU911519	374	73	430.4	1131000	239100	0.8254	0	unknown	Inphared	30	Myoviridae	Caudovirales	Acinetobacter phage Acj61	#E68080	50	0	0	NA
GU936714	598	2	110	110	58.53	0.6375	0.110336	unknown	Inphared	30	Siphoviridae	Caudovirales	Synechococcus phage S-CBS2	#bfbfbf	50	0	0	NA
GU936715	323	6	43.04	645.7	216.3	0.7388	0.00253743	unknown	Inphared	30	Siphoviridae	Caudovirales	Synechococcus phage S-CBS3	#bfbfbf	50	0	0	NA
GU936715	116	3	117	350.9	132.6	0.7168	0.0404278	unknown	Inphared	30	Siphoviridae	Caudovirales	Synechococcus phage S-CBS3	#bfbfbf	50	0	0	NA
GU942563	664	3	24.77	74.32	4.475	0.8765	0.0382613	unknown	Inphared	30	Inoviridae	Tubulavirales	Vibrio virus CTXphi	#E68080	50	0	0	NA
GU967410	14	11	42.19	2320	1905	0.5463	0.00040564	unknown	Inphared	30	Myoviridae	Caudovirales	Lactobacillus phage LBR48	#7398B2	50	0	0	NA
HE611333	401	15	305.7	32100	898.6	0.9719	1.68725e-06	unknown	Inphared	30	Podoviridae	Caudovirales	Pseudomonas phage tf	#E68080	50	0	0	NA
HE614282	15	7	112	2352	3941	0.3729	0.350739	unknown	Inphared	30	Siphoviridae	Caudovirales	Bacillus phage BceA1	#7398B2	50	0	0	NA
HE614282	591	4	180.3	1082	1531	0.4128	0.156161	unknown	Inphared	30	Siphoviridae	Caudovirales	Bacillus phage BceA1	#7398B2	50	0	0	NA
HE806280	274	12	341	22510	13340	0.6274	1.82925e-05	unknown	Inphared	30	Myoviridae	Caudovirales	Acinetobacter phage AP22	#E68080	50	0	0	NA
HE815464	642	4	600	3600	10990	0.2466	0.995529	unknown	Inphared	30	Myoviridae	Caudovirales	Campylobacter phage CP21	#bfbfbf	50	0	0	NA
HE861935	200	86	121.3	443300	105100	0.8081	0	unknown	Inphared	30	Siphoviridae	Caudovirales	Streptococcus phage TP-J34	#7398B2	50	0	0	NA
HE861935	201	26	185.1	60170	106100	0.3619	2.33043e-05	unknown	Inphared	30	Siphoviridae	Caudovirales	Streptococcus phage TP-J34	#7398B2	50	0	0	NA
HE956704	236	6	165.8	2487	1019	0.707	0.00253743	unknown	Inphared	30	Myoviridae	Caudovirales	Lactobacillus phage phiAQ113	#7398B2	50	0	0	NA
HE956707	66	19	162.3	27760	12390	0.6908	7.36994e-08	unknown	Inphared	30	Autographiviridae	Caudovirales	Yersinia phage phiR8-01	#E68080	50	0	0	NA
HE956708	409	65	475	987900	165400	0.8565	0	unknown	Inphared	30	Demerecviridae	Caudovirales	Yersinia phage phiR2-01	#E68080	50	0	0	NA
HE956709	374	73	430.4	1131000	239100	0.8254	0	unknown	Inphared	30	Myoviridae	Caudovirales	Yersinia phage phiR1-RT	#E68080	50	0	0	NA
HE962497	95	15	468.6	49210	5968	0.8914	1.69148e-06	unknown	Inphared	30	Siphoviridae	Caudovirales	Streptococcus phage SPQS1	#7398B2	50	0	0	NA
HF937074	84	17	105.9	14400	3511	0.8025	3.22372e-07	unknown	Inphared	30	Rountreeviridae	Caudovirales	Staphylococcus phage PSa3	#7398B2	50	0	0	NA
HG007973	144	5	35.81	358.1	75.28	0.8076	0.00609289	unknown	Inphared	30	Inoviridae	Tubulavirales	Stenotrophomonas phage SMA7	#E68080	50	0	0	NA
HG315669	143	3	26.43	79.3	61.31	0.5409	0.0404278	unknown	Inphared	30	Inoviridae	Tubulavirales	Stenotrophomonas phage SMA6	#E68080	50	0	0	NA
HG322870	332	4	226.9	1362	403.3	0.768	0.0151914	unknown	Inphared	30	Bicaudaviridae	Unclassified	Sulfolobus monocaudavirus SMV1	#bfbfbf	50	0	0	NA
HG380752	201	26	185.1	60170	106100	0.3619	2.33043e-05	unknown	Inphared	30	Siphoviridae	Caudovirales	Streptococcus phage TP-778L	#7398B2	50	0	0	NA
HG380752	200	86	121.3	443300	105100	0.8081	0	unknown	Inphared	30	Siphoviridae	Caudovirales	Streptococcus phage TP-778L	#7398B2	50	0	0	NA
HG424323	201	26	185.1	60170	106100	0.3619	2.33043e-05	unknown	Inphared	30	Siphoviridae	Caudovirales	Streptococcus phage 20617	#7398B2	50	0	0	NA
HG424323	200	86	121.3	443300	105100	0.8081	0	unknown	Inphared	30	Siphoviridae	Caudovirales	Streptococcus phage 20617	#7398B2	50	0	0	NA
HG518155	401	15	305.7	32100	898.6	0.9719	1.68725e-06	unknown	Inphared	30	Podoviridae	Caudovirales	Pseudomonas phage TL	#E68080	50	0	0	NA
HG531805	122	10	170.7	7681	8341	0.4788	0.0702325	unknown	Inphared	30	Myoviridae	Caudovirales	Clostridium phage CDMH1	#7398B2	50	0	0	NA
HG531805	128	33	82.22	43410	23990	0.6434	0	unknown	Inphared	30	Myoviridae	Caudovirales	Clostridium phage CDMH1	#7398B2	50	0	0	NA
HG796225	310	5	247	2470	2427	0.5034	0.00609289	unknown	Inphared	30	Myoviridae	Caudovirales	Clostridium phage phiCDHM13	#7398B2	50	0	0	NA
HG799496	209	30	116.1	50520	34170	0.5961	0	unknown	Inphared	30	Siphoviridae	Caudovirales	Streptococcus phage K13	#7398B2	50	0	0	NA
HG803181	7	18	113.4	17350	818.4	0.9531	1.5978e-07	unknown	Inphared	30	Myoviridae	Caudovirales	Vibrio phage PV94	#E68080	50	0	0	NA
HG818823	73	41	263.5	216100	3651	0.983	0	unknown	Inphared	30	Autographiviridae	Caudovirales	Citrobacter phage CR44b	#E68080	50	0	0	NA
HG818824	73	41	263.5	216100	3651	0.983	0	unknown	Inphared	30	Autographiviridae	Caudovirales	Citrobacter phage CR8	#E68080	50	0	0	NA
HG934470	478	41	300.4	246300	101800	0.7075	0	unknown	Inphared	30	Siphoviridae	Caudovirales	Salmonella phage vB_SenS-Ent3	#E68080	50	0	0	NA
HG994092	581	45	272	269300	30890	0.8968	0	unknown	Inphared	30	Autographiviridae	Caudovirales	Klebsiella phage TUN1	#E68080	50	0	0	NA
HM004124	374	73	430.4	1131000	239100	0.8254	0	unknown	Inphared	30	Myoviridae	Caudovirales	Acinetobacter phage Acj9	#E68080	50	0	0	NA
HM029250	250	6	600	9000	4652	0.6587	0.00138921	unknown	Inphared	30	Siphoviridae	Caudovirales	Lactococcus phage 949	#7398B2	50	0	0	NA
HM032710	374	73	430.4	1131000	239100	0.8254	0	unknown	Inphared	30	Myoviridae	Caudovirales	Acinetobacter phage Ac42	#E68080	50	0	0	NA
HM035024	335	19	400.6	68510	85920	0.4435	3.47006e-07	unknown	Inphared	30	Drexlerviridae	Caudovirales	Shigella virus Shfl1	#E68080	50	0	0	NA
HM064452	134	2	23.47	23.47	22.66	0.4682	0.110336	unknown	Inphared	30	Inoviridae	Tubulavirales	Ralstonia phage PE226	#E68080	50	0	0	NA
HM114277	624	11	261.1	14360	1065	0.9296	4.07575e-05	unknown	Inphared	30	Myoviridae	Caudovirales	Rhodococcus phage E3	#E7BF80	50	0	0	NA
HM114315	374	73	430.4	1131000	239100	0.8254	0	unknown	Inphared	30	Myoviridae	Caudovirales	Acinetobacter virus 133	#E68080	50	0	0	NA
HM134276	378	34	237.4	133200	310000	0.3005	0.879273	unknown	Inphared	30	Myoviridae	Caudovirales	Escherichia phage RB16	#E68080	50	0	0	NA
HM134276	375	11	559.4	30770	123200	0.1998	0.999596	unknown	Inphared	30	Myoviridae	Caudovirales	Escherichia phage RB16	#E68080	50	0	0	NA
HM144386	188	6	71.47	1072	1739	0.3797	0.148977	unknown	Inphared	30	Siphoviridae	Caudovirales	Brochothrix phage BL3	#7398B2	50	0	0	NA
HM144387	17	21	452.1	94940	86440	0.5233	1.56603e-08	unknown	Inphared	30	Herelleviridae	Caudovirales	Bacillus phage W.Ph.	#7398B2	50	0	0	NA
HM151342	343	2	461	461	1265	0.2664	0.979387	unknown	Inphared	30	Siphoviridae	Caudovirales	Roseobacter phage RDJL Phi 1	#E68080	50	0	0	NA
HM152765	422	14	194.9	17740	17340	0.5053	1.30999e-05	unknown	Inphared	30	Siphoviridae	Caudovirales	Mycobacterium phage Island3	#E7BF80	50	0	0	NA
HM152765	421	5	222.1	2221	11050	0.1672	0.996692	unknown	Inphared	30	Siphoviridae	Caudovirales	Mycobacterium phage Island3	#E7BF80	50	0	0	NA
HM159959	96	8	199.8	5595	5679	0.4956	0.00067969	unknown	Inphared	30	Siphoviridae	Caudovirales	Clostridium phage phiCTP1	#7398B2	50	0	0	NA
HM159959	130	19	80.53	13770	7540	0.645	7.7726e-06	unknown	Inphared	30	Siphoviridae	Caudovirales	Clostridium phage phiCTP1	#7398B2	50	0	0	NA
HM173637	34	18	169.4	25910	43180	0.3749	0.00845372	unknown	Inphared	30	Siphoviridae	Caudovirales	Escherichia phage HK75	#E68080	50	0	0	NA
HM368260	274	12	341	22510	13340	0.6274	1.82925e-05	unknown	Inphared	30	Myoviridae	Caudovirales	Acinetobacter phage AB1	#E68080	50	0	0	NA
HM452126	378	34	237.4	133200	310000	0.3005	0.879273	unknown	Inphared	30	Myoviridae	Caudovirales	Aeromonas phage phiAS5	#E68080	50	0	0	NA
HM452126	373	17	301.4	40990	170000	0.1942	1	unknown	Inphared	30	Myoviridae	Caudovirales	Aeromonas phage phiAS5	#E68080	50	0	0	NA
HM461982	2	60	94.98	168100	9696	0.9448	0	unknown	Inphared	30	Myoviridae	Caudovirales	Burkholderia phage KS14	#E68080	50	0	0	NA
HM480106	323	6	43.04	645.7	216.3	0.7388	0.00253743	unknown	Inphared	30	Siphoviridae	Caudovirales	Synechococcus phage S-CBS1	#bfbfbf	50	0	0	NA
HM480106	116	3	117	350.9	132.6	0.7168	0.0404278	unknown	Inphared	30	Siphoviridae	Caudovirales	Synechococcus phage S-CBS1	#bfbfbf	50	0	0	NA
HM480846	581	45	272	269300	30890	0.8968	0	unknown	Inphared	30	Autographiviridae	Caudovirales	Escherichia phage K30	#E68080	50	0	0	NA
HM640230	676	5	115.9	1159	597.8	0.6561	0.00596262	unknown	Inphared	30	Guelinviridae	Caudovirales	Clostridium phage CpV1	#7398B2	50	0	0	NA
HM770079	2	60	94.98	168100	9696	0.9448	0	unknown	Inphared	30	Myoviridae	Caudovirales	Salmonella phage RE2010	#E68080	50	0	0	NA
HM997019	621	8	293.7	8223	15320	0.349	0.159213	unknown	Inphared	30	Podoviridae	Caudovirales	Salmonella phage 7-11	#E68080	50	0	0	NA
HQ110083	7	18	113.4	17350	818.4	0.9531	1.5978e-07	unknown	Inphared	30	Myoviridae	Caudovirales	Cronobacter phage ESSI-2	#E68080	50	0	0	NA
HQ110084	2	60	94.98	168100	9696	0.9448	0	unknown	Inphared	30	Myoviridae	Caudovirales	Erwinia phage ENT90	#E68080	50	0	0	NA
HQ141410	288	4	92.58	555.5	1941	0.2218	0.843839	unknown	Inphared	30	Siphoviridae	Caudovirales	Lactobacillus phage LF1	#7398B2	50	0	0	NA
HQ186308	678	38	290.6	204300	24950	0.8909	0	unknown	Inphared	30	Autographiviridae	Caudovirales	Acinetobacter phage phiAB1	#E68080	50	0	0	NA
HQ201307	34	18	169.4	25910	43180	0.3749	0.00845372	unknown	Inphared	30	Siphoviridae	Caudovirales	Cronobacter phage ENT39118	#E68080	50	0	0	NA
HQ201307	54	27	39.32	13800	31340	0.3053	0.744538	unknown	Inphared	30	Siphoviridae	Caudovirales	Cronobacter phage ENT39118	#E68080	50	0	0	NA
HQ201308	38	15	69.81	7330	21310	0.2556	0.9943	unknown	Inphared	30	Siphoviridae	Caudovirales	Cronobacter phage ENT47670	#E68080	50	0	0	NA
HQ224500	664	3	24.77	74.32	4.475	0.8765	0.0382613	unknown	Inphared	30	Inoviridae	Tubulavirales	Vibrio phage CTXphi	#E68080	50	0	0	NA
HQ259105	632	46	158.4	163900	29830	0.8456	0	unknown	Inphared	30	Schitoviridae	Caudovirales	Escherichia phage vB_EcoP_G7C	#E68080	50	0	0	NA
HQ268735	96	8	199.8	5595	5679	0.4956	0.00067969	unknown	Inphared	30	Siphoviridae	Caudovirales	Streptococcus phage Dp-1	#7398B2	50	0	0	NA
HQ268735	130	19	80.53	13770	7540	0.645	7.7726e-06	unknown	Inphared	30	Siphoviridae	Caudovirales	Streptococcus phage Dp-1	#7398B2	50	0	0	NA
HQ316579	379	7	536.7	11270	13600	0.453	0.00108251	unknown	Inphared	30	Myoviridae	Caudovirales	Vibrio phage helene 12B3	#E68080	50	0	0	NA
HQ316581	8	3	272.8	818.3	2443	0.2505	0.986587	unknown	Inphared	30	Myoviridae	Caudovirales	Vibrio phage martha 12B12	#E68080	50	0	0	NA
HQ316582	682	2	600	600	127.3	0.8205	0.110336	unknown	Inphared	30	Myoviridae	Caudovirales	Vibrio phage henriette 12B8	#E68080	50	0	0	NA
HQ316583	321	32	570.4	282900	213600	0.5697	0	unknown	Inphared	30	Myoviridae	Caudovirales	Synechococcus phage S-SSM4	#bfbfbf	50	0	0	NA
HQ316584	257	22	117.7	27200	1185	0.9568	7.23121e-09	unknown	Inphared	30	Autographiviridae	Caudovirales	Cyanophage SS120-1	#bfbfbf	50	0	0	NA
HQ316604	683	11	325	17870	3222	0.8464	3.9821e-05	unknown	Inphared	30	Siphoviridae	Caudovirales	Vibrio phage SIO-2	#E68080	50	0	0	NA
HQ317383	321	32	570.4	282900	213600	0.5697	0	unknown	Inphared	30	Myoviridae	Caudovirales	Synechococcus phage S-IOM18	#bfbfbf	50	0	0	NA
HQ317384	685	2	386.4	386.4	446.1	0.4619	0.110336	unknown	Inphared	30	Podoviridae	Caudovirales	Sulfitobacter phage pCB2047-C	#E68080	50	0	0	NA
HQ317386	687	4	296.3	1778	926.9	0.6554	0.0151914	unknown	Inphared	30	Myoviridae	Caudovirales	Vibrio phage VBM1	#E68080	50	0	0	NA
HQ317387	631	9	325.6	11720	22640	0.3409	0.0466988	unknown	Inphared	30	Schitoviridae	Caudovirales	Sulfitobacter phage phiCB2047-B	#E68080	50	0	0	NA
HQ317387	632	46	158.4	163900	29830	0.8456	0	unknown	Inphared	30	Schitoviridae	Caudovirales	Sulfitobacter phage phiCB2047-B	#E68080	50	0	0	NA
HQ317388	257	22	117.7	27200	1185	0.9568	7.23121e-09	unknown	Inphared	30	Autographiviridae	Caudovirales	Synechococcus phage S-RIP1	#bfbfbf	50	0	0	NA
HQ317390	688	2	168.9	168.9	11.58	0.9155	0.110336	unknown	Inphared	30	Siphoviridae	Caudovirales	Colwellia phage 9A	#E68080	50	0	0	NA
HQ317391	322	38	304.5	214100	251400	0.4598	1.13988e-09	unknown	Inphared	30	Myoviridae	Caudovirales	Cyanophage S-SSM6a	#bfbfbf	50	0	0	NA
HQ317393	376	6	600	9000	54790	0.1411	0.999217	unknown	Inphared	30	Myoviridae	Caudovirales	Vibrio phage nt-1	#E68080	50	0	0	NA
HQ317393	373	17	301.4	40990	170000	0.1942	1	unknown	Inphared	30	Myoviridae	Caudovirales	Vibrio phage nt-1	#E68080	50	0	0	NA
HQ317393	378	34	237.4	133200	310000	0.3005	0.879273	unknown	Inphared	30	Myoviridae	Caudovirales	Vibrio phage nt-1	#E68080	50	0	0	NA
HQ331142	374	73	430.4	1131000	239100	0.8254	0	unknown	Inphared	30	Myoviridae	Caudovirales	Salmonella phage vB_SenM-S16	#E68080	50	0	0	NA
HQ332136	464	2	2.171	2.171	43.01	0.04414	0.979387	unknown	Inphared	30	Podoviridae	Caudovirales	Dunaliella viridis virus SI2	#bfbfbf	50	0	0	NA
HQ332137	257	22	117.7	27200	1185	0.9568	7.23121e-09	unknown	Inphared	30	Autographiviridae	Caudovirales	Prochlorococcus phage P-SSP3	#bfbfbf	50	0	0	NA
HQ332138	249	7	9.137	191.9	1082	0.149	0.989275	unknown	Inphared	30	Siphoviridae	Caudovirales	Paenibacillus phage PG1	#7398B2	50	0	0	NA
HQ332140	257	22	117.7	27200	1185	0.9568	7.23121e-09	unknown	Inphared	30	Autographiviridae	Caudovirales	Prochlorococcus phage P-GSP1	#bfbfbf	50	0	0	NA
HQ332141	266	3	79.95	239.9	40.75	0.8369	0.0404278	unknown	Inphared	30	Siphoviridae	Caudovirales	Halorubrum phage CGphi46	#bfbfbf	50	0	0	NA
HQ337021	321	32	570.4	282900	213600	0.5697	0	unknown	Inphared	30	Myoviridae	Caudovirales	Prochlorococcus phage P-SSM3	#bfbfbf	50	0	0	NA
HQ337022	257	22	117.7	27200	1185	0.9568	7.23121e-09	unknown	Inphared	30	Autographiviridae	Caudovirales	Prochlorococcus phage P-SSP10	#bfbfbf	50	0	0	NA
HQ377372	465	4	176.6	1060	102.1	0.9059	0.0151914	unknown	Inphared	30	Podoviridae	Caudovirales	Liberibacter phage SC1	#E68080	50	0	0	NA
HQ377373	465	4	176.6	1060	102.1	0.9059	0.0151914	unknown	Inphared	30	Podoviridae	Caudovirales	Liberibacter phage SC2	#E68080	50	0	0	NA
HQ403646	692	14	261.8	23830	3794	0.8618	3.73381e-06	unknown	Inphared	30	Siphoviridae	Caudovirales	Gordonia phage GTE2	#E7BF80	50	0	0	NA
HQ406778	409	65	475	987900	165400	0.8565	0	unknown	Inphared	30	Demerecviridae	Caudovirales	Salmonella virus SPC35	#E68080	50	0	0	NA
HQ424691	37	45	80.96	80150	50760	0.6118	0	unknown	Inphared	30	Podoviridae	Caudovirales	Enterobacteria phage VT2phi_272	#E68080	50	0	0	NA
HQ424691	35	11	252.8	13900	19730	0.4131	0.024422	unknown	Inphared	30	Podoviridae	Caudovirales	Enterobacteria phage VT2phi_272	#E68080	50	0	0	NA
HQ630627	369	34	165.6	92890	8042	0.9197	0	unknown	Inphared	30	Myoviridae	Caudovirales	Pseudomonas phage PhiPA3	#E68080	50	0	0	NA
HQ632859	350	11	85.92	4726	14410	0.2467	0.996452	unknown	Inphared	30	Siphoviridae	Caudovirales	Loktanella phage pCB2051-A	#E68080	50	0	0	NA
HQ632860	485	21	131.1	27530	21010	0.5667	2.75752e-08	unknown	Inphared	30	Siphoviridae	Caudovirales	Vibrio phage jenny 12G5	#E68080	50	0	0	NA
HQ633071	322	38	304.5	214100	251400	0.4598	1.13988e-09	unknown	Inphared	30	Myoviridae	Caudovirales	Synechococcus phage S-SKS1	#bfbfbf	50	0	0	NA
HQ634174	322	38	304.5	214100	251400	0.4598	1.13988e-09	unknown	Inphared	30	Myoviridae	Caudovirales	Prochlorococcus phage MED4-213	#bfbfbf	50	0	0	NA
HQ634175	321	32	570.4	282900	213600	0.5697	0	unknown	Inphared	30	Myoviridae	Caudovirales	Cyanophage P-RSM1	#bfbfbf	50	0	0	NA
HQ634176	321	32	570.4	282900	213600	0.5697	0	unknown	Inphared	30	Myoviridae	Caudovirales	Cyanophage P-RSM3	#bfbfbf	50	0	0	NA
HQ634177	322	38	304.5	214100	251400	0.4598	1.13988e-09	unknown	Inphared	30	Myoviridae	Caudovirales	Synechococcus phage S-CAM1	#bfbfbf	50	0	0	NA
HQ634187	654	3	83.96	251.9	169.4	0.5894	0.0404278	unknown	Inphared	30	Siphoviridae	Caudovirales	Cyanophage KBS-S-2A	#bfbfbf	50	0	0	NA
HQ634187	323	6	43.04	645.7	216.3	0.7388	0.00253743	unknown	Inphared	30	Siphoviridae	Caudovirales	Cyanophage KBS-S-2A	#bfbfbf	50	0	0	NA
HQ634188	257	22	117.7	27200	1185	0.9568	7.23121e-09	unknown	Inphared	30	Autographiviridae	Caudovirales	Cyanophage KBS-P-1A	#bfbfbf	50	0	0	NA
HQ634189	321	32	570.4	282900	213600	0.5697	0	unknown	Inphared	30	Myoviridae	Caudovirales	Synechococcus phage Syn30	#bfbfbf	50	0	0	NA
HQ634190	321	32	570.4	282900	213600	0.5697	0	unknown	Inphared	30	Myoviridae	Caudovirales	Cyanophage Syn2	#bfbfbf	50	0	0	NA
HQ634193	321	32	570.4	282900	213600	0.5697	0	unknown	Inphared	30	Myoviridae	Caudovirales	Cyanophage P-RSM6	#bfbfbf	50	0	0	NA
HQ634195	379	7	536.7	11270	13600	0.453	0.00108251	unknown	Inphared	30	Myoviridae	Caudovirales	Vibrio phage eugene 12A10	#E68080	50	0	0	NA
HQ634196	636	23	131.2	33200	19240	0.6325	3.30299e-09	unknown	Inphared	30	Schitoviridae	Caudovirales	Vibrio phage VBP32	#E68080	50	0	0	NA
HQ634196	641	5	311	3110	8142	0.2761	0.996692	unknown	Inphared	30	Schitoviridae	Caudovirales	Vibrio phage VBP32	#E68080	50	0	0	NA
HQ665011	409	65	475	987900	165400	0.8565	0	unknown	Inphared	30	Demerecviridae	Caudovirales	Escherichia phage vB_EcoS_AKFV33	#E68080	50	0	0	NA
HQ683709	702	2	38.9	38.9	19.82	0.6202	0.110336	unknown	Inphared	30	Siphoviridae	Caudovirales	Planktothrix phage PaV-LD	#bfbfbf	50	0	0	NA
HQ711984	178	13	164.9	12860	13370	0.4898	8.24852e-06	unknown	Inphared	30	Siphoviridae	Caudovirales	Pseudomonas phage phi297	#E68080	50	0	0	NA
HQ711984	41	23	86.68	21930	21000	0.5103	6.15951e-06	unknown	Inphared	30	Siphoviridae	Caudovirales	Pseudomonas phage phi297	#E68080	50	0	0	NA
HQ711985	178	13	164.9	12860	13370	0.4898	8.24852e-06	unknown	Inphared	30	Siphoviridae	Caudovirales	Pseudomonas virus PMG1	#E68080	50	0	0	NA
HQ711985	41	23	86.68	21930	21000	0.5103	6.15951e-06	unknown	Inphared	30	Siphoviridae	Caudovirales	Pseudomonas virus PMG1	#E68080	50	0	0	NA
HQ728263	655	8	307.3	8603	88430	0.08865	0.999682	unknown	Inphared	30	Myoviridae	Caudovirales	Erwinia phage vB_Eam-MM7	#E68080	50	0	0	NA
HQ728264	600	17	325.8	44310	6132	0.8778	3.47371e-07	unknown	Inphared	30	Chaseviridae	Caudovirales	Erwinia phage vB_EamM-Y2	#E68080	50	0	0	NA
HQ728524	419	106	173.4	965100	106600	0.9004	0	unknown	Inphared	30	Siphoviridae	Caudovirales	Mycobacterium phage Wee	#E7BF80	50	0	0	NA
HQ906662	20	8	105.4	2951	1849	0.6127	0.00097376	unknown	Inphared	30	Myoviridae	Caudovirales	Wolbachia endosymbiont wVitA of Nasonia vitripennis phage WOVitA1	#E68080	50	0	0	NA
HQ906663	20	8	105.4	2951	1849	0.6127	0.00097376	unknown	Inphared	30	Myoviridae	Caudovirales	Wolbachia endosymbiont wVitA of Nasonia vitripennis phage WOVitA2	#E68080	50	0	0	NA
HQ906664	20	8	105.4	2951	1849	0.6127	0.00097376	unknown	Inphared	30	Myoviridae	Caudovirales	Wolbachia endosymbiont wVitA of Nasonia vitripennis phage WOVitA4	#E68080	50	0	0	NA
IAS_virus_KJ003983	516	34	258.9	145200	6914	0.9541	0	unknown	Yutin	30	CrAss_beta	Caudovirales	None	#bfbfbf	50	0	0	NA
AUSP0117	703	3	184.3	552.9	96.55	0.8435	0.0404278	Bacteroidetes	AIP	75		Caudoviricetes	NA	#38761d	255	10	1	AUSP0117
AUSP0035	703	3	184.3	552.9	96.55	0.8435	0.0404278	Bacteroidetes	AIP	75		Caudoviricetes	NA	#38761d	255	10	1	AUSP0035
AUSP0089	706	5	42.58	425.8	627.5	0.4004	0.148135	Bacteroidetes	AIP	75	Winoviridae	Caudoviricetes	NA	#38761d	255	10	1	AUSP0089
AUSP0124	192	8	37.58	1052	3403	0.2353	0.958439	Firmicutes	AIP	75		Caudoviricetes	NA	#16537e	255	10	1	AUSP0124
AUSP0004	126	12	44.84	2960	2073	0.5853	0.00147282	Firmicutes	AIP	75		Caudoviricetes	NA	#16537e	255	10	1	AUSP0004
AUSP0059	708	2	20.22	20.22	100.3	0.1624	0.658454	Bacteroidetes	AIP	75		Caudoviricetes	NA	#38761d	255	10	1	AUSP0059
AUSP0111	705	8	141.3	3955	1707	0.6966	0.00046955	Bacteroidetes	AIP	75		Caudoviricetes	NA	#38761d	255	10	1	AUSP0111
AUSP0112	242	5	139.1	1391	2813	0.3302	0.338052	Proteobacteria	AIP	75		Caudoviricetes	NA	#cc0000	255	10	1	AUSP0112
AUSP0077	565	4	35.96	215.8	25.06	0.8671	0.0151914	Proteobacteria	AIP	75		Caudoviricetes	NA	#cc0000	255	10	1	AUSP0077
AUSP0073	7	18	113.4	17350	818.4	0.9531	1.5978e-07	Proteobacteria	AIP	75	Peduoviridae	Caudoviricetes	NA	#cc0000	255	10	1	AUSP0073
AUSP0040	37	45	80.96	80150	50760	0.6118	0	Proteobacteria	AIP	75		Caudoviricetes	NA	#cc0000	255	10	1	AUSP0040
AUSP0040	40	31	88.89	41340	46870	0.4683	3.35355e-07	Proteobacteria	AIP	75		Caudoviricetes	NA	#cc0000	255	10	1	AUSP0040
AUSP0072	210	7	50.38	1058	2875	0.268	0.899332	Firmicutes	AIP	75		Caudoviricetes	NA	#16537e	255	10	1	AUSP0072
AUSP0072	287	7	34.47	723.9	2038	0.2608	0.937399	Firmicutes	AIP	75		Caudoviricetes	NA	#16537e	255	10	1	AUSP0072
AUSP0031	573	9	126.9	4567	2983	0.6035	0.00020615	Bacteroidetes	AIP	75		Caudoviricetes	NA	#38761d	255	10	1	AUSP0031
AUSP0031	691	5	176.3	1763	2746	0.39	0.148135	Bacteroidetes	AIP	75		Caudoviricetes	NA	#38761d	255	10	1	AUSP0031
AUSP0107	705	8	141.3	3955	1707	0.6966	0.00046955	Bacteroidetes	AIP	75		Caudoviricetes	NA	#38761d	255	10	1	AUSP0107
AUSP0106	705	8	141.3	3955	1707	0.6966	0.00046955	Bacteroidetes	AIP	75		Caudoviricetes	NA	#38761d	255	10	1	AUSP0106
AUSP0058	210	7	50.38	1058	2875	0.268	0.899332	Firmicutes	AIP	75		Caudoviricetes	NA	#16537e	255	10	1	AUSP0058
JF412294	619	3	19.21	57.63	323.5	0.1489	0.985452	unknown	Inphared	30	Podoviridae	Caudovirales	EBPR podovirus 1	#bfbfbf	50	0	0	NA
JF412296	461	2	47.69	47.69	17.59	0.6884	0.110336	unknown	Inphared	30	Podoviridae	Caudovirales	EBPR podovirus 3	#bfbfbf	50	0	0	NA
JF412297	545	2	19.41	19.41	29.22	0.3688	0.110336	unknown	Inphared	30	Siphoviridae	Caudovirales	EBPR siphovirus 2	#bfbfbf	50	0	0	NA
JF412302	658	2	26.12	26.12	63.59	0.2788	0.658454	unknown	Inphared	30	Siphoviridae	Caudovirales	EBPR siphovirus 1	#bfbfbf	50	0	0	NA
JF704094	295	32	295.4	146500	33480	0.8137	0	unknown	Inphared	30	Siphoviridae	Caudovirales	Mycobacterium phage ChrisnMich	#E7BF80	50	0	0	NA
JF704097	174	74	236.8	639600	100000	0.8646	0	unknown	Inphared	30	Siphoviridae	Caudovirales	Mycobacterium virus Gladiator	#E7BF80	50	0	0	NA
JF704106	167	44	295.1	279100	23920	0.9208	0	unknown	Inphared	30	Siphoviridae	Caudovirales	Mycobacterium virus Anaya	#E7BF80	50	0	0	NA
JF704107	394	9	367.7	13240	50390	0.208	0.999853	unknown	Inphared	30	Siphoviridae	Caudovirales	Mycobacterium virus George	#E7BF80	50	0	0	NA
JF704108	432	12	506.3	33420	8158	0.8033	1.82925e-05	unknown	Inphared	30	Siphoviridae	Caudovirales	Mycobacterium virus JoeDirt	#E7BF80	50	0	0	NA
JF712866	261	3	249.1	747.2	573.3	0.5633	0.0404278	unknown	Inphared	30	Podoviridae	Caudovirales	Vibrio phage phiVC8	#E68080	50	0	0	NA
JF713456	683	11	325	17870	3222	0.8464	3.9821e-05	unknown	Inphared	30	Siphoviridae	Caudovirales	Vibrio phage 1	#E68080	50	0	0	NA
JF731128	95	15	468.6	49210	5968	0.8914	1.69148e-06	unknown	Inphared	30	Siphoviridae	Caudovirales	Enterococcus phage SAP6	#7398B2	50	0	0	NA
JF734911	89	26	176.3	57310	7473	0.8839	0	unknown	Inphared	30	Podoviridae	Caudovirales	Helicobacter phage phiHP33	#bfbfbf	50	0	0	NA
JF767209	719	3	361.6	1085	339.8	0.7582	0.0404278	unknown	Inphared	30	Siphoviridae	Caudovirales	Clostridium phage phiCP34O	#7398B2	50	0	0	NA
JF767210	719	3	361.6	1085	339.8	0.7582	0.0404278	unknown	Inphared	30	Siphoviridae	Caudovirales	Clostridium phage phiCP9O	#7398B2	50	0	0	NA
JF770475	336	23	308	77910	24560	0.76	3.30299e-09	unknown	Inphared	30	Drexlerviridae	Caudovirales	Escherichia phage phiEB49	#E68080	50	0	0	NA
JF832915	149	4	117.1	702.4	3379	0.1718	0.992931	unknown	Inphared	30	Myoviridae	Caudovirales	Haemophilus phage SuMu	#E68080	50	0	0	NA
JF912400	337	39	273.5	202700	108700	0.6508	0	unknown	Inphared	30	Drexlerviridae	Caudovirales	Cronobacter virus Esp2949-1	#E68080	50	0	0	NA
JF923796	436	12	421.4	27810	6863	0.8015	1.82925e-05	unknown	Inphared	30	Siphoviridae	Caudovirales	Gordonia phage GTE5	#E7BF80	50	0	0	NA
JF923797	436	12	421.4	27810	6863	0.8015	1.82925e-05	unknown	Inphared	30	Siphoviridae	Caudovirales	Gordonia phage GRU1	#E7BF80	50	0	0	NA
JF937098	419	106	173.4	965100	106600	0.9004	0	unknown	Inphared	30	Siphoviridae	Caudovirales	Mycobacterium virus Ibhubesi	#E7BF80	50	0	0	NA
JF937099	431	41	393.4	322600	2703	0.9914	0	unknown	Inphared	30	Siphoviridae	Caudovirales	Mycobacterium virus JC27	#E7BF80	50	0	0	NA
JF937101	420	11	600	33000	11420	0.7426	1.27652e-05	unknown	Inphared	30	Siphoviridae	Caudovirales	Mycobacterium virus Littlee	#E7BF80	50	0	0	NA
JF937102	419	106	173.4	965100	106600	0.9004	0	unknown	Inphared	30	Siphoviridae	Caudovirales	Mycobacterium virus Mozy	#E7BF80	50	0	0	NA
JF937104	167	44	295.1	279100	23920	0.9208	0	unknown	Inphared	30	Siphoviridae	Caudovirales	Mycobacterium virus Pixie	#E7BF80	50	0	0	NA
JF937105	716	8	405.9	11360	6763	0.6264	0.00046955	unknown	Inphared	30	Siphoviridae	Caudovirales	Mycobacterium phage Rey	#E7BF80	50	0	0	NA
JF939047	344	21	135.2	28400	7350	0.7935	1.56404e-08	unknown	Inphared	30	Siphoviridae	Caudovirales	Burkholderia phage vB_BceS_KL1	#E68080	50	0	0	NA
JF946695	174	74	236.8	639600	100000	0.8646	0	unknown	Inphared	30	Siphoviridae	Caudovirales	Mycobacterium phage SWU1	#E7BF80	50	0	0	NA
JF957057	431	41	393.4	322600	2703	0.9914	0	unknown	Inphared	30	Siphoviridae	Caudovirales	Mycobacterium virus BBPiebs31	#E7BF80	50	0	0	NA
JF957058	170	31	251.4	116900	83080	0.5844	0	unknown	Inphared	30	Siphoviridae	Caudovirales	Mycobacterium virus Heldan	#E7BF80	50	0	0	NA
JF957060	170	31	251.4	116900	83080	0.5844	0	unknown	Inphared	30	Siphoviridae	Caudovirales	Mycobacterium phage Timshel	#E7BF80	50	0	0	NA
JF974287	487	4	103.5	620.9	1028	0.3747	0.331559	unknown	Inphared	30	Siphoviridae	Caudovirales	Vibrio phage pYD21-A	#E68080	50	0	0	NA
JF974294	281	32	262.8	130300	13270	0.9072	0	unknown	Inphared	30	Siphoviridae	Caudovirales	Aeromonas phage pIS4-A	#E68080	50	0	0	NA
JF974296	641	5	311	3110	8142	0.2761	0.996692	unknown	Inphared	30	Schitoviridae	Caudovirales	Pseudoalteromonas phage pYD6-A	#E68080	50	0	0	NA
JF974296	636	23	131.2	33200	19240	0.6325	3.30299e-09	unknown	Inphared	30	Schitoviridae	Caudovirales	Pseudoalteromonas phage pYD6-A	#E68080	50	0	0	NA
JF974307	152	6	68.8	1032	2827	0.2666	0.967224	unknown	Inphared	30	Siphoviridae	Caudovirales	Rhodovulum phage RS1	#E68080	50	0	0	NA
JF974307	150	4	108.9	653.3	1849	0.2602	0.969699	unknown	Inphared	30	Siphoviridae	Caudovirales	Rhodovulum phage RS1	#E68080	50	0	0	NA
JF974313	485	21	131.1	27530	21010	0.5667	2.75752e-08	unknown	Inphared	30	Siphoviridae	Caudovirales	Vibrio phage pYD38-B	#E68080	50	0	0	NA
JF974314	303	6	37.79	566.9	2458	0.1867	0.977336	unknown	Inphared	30	Myoviridae	Caudovirales	Rhizobium phage RR1-A	#E68080	50	0	0	NA
JF974314	4	2	108.5	108.5	468.2	0.1868	0.979387	unknown	Inphared	30	Myoviridae	Caudovirales	Rhizobium phage RR1-A	#E68080	50	0	0	NA
JF974321	323	6	43.04	645.7	216.3	0.7388	0.00253743	unknown	Inphared	30	Siphoviridae	Caudovirales	Cyanophage MED4-117	#bfbfbf	50	0	0	NA
JF974321	654	3	83.96	251.9	169.4	0.5894	0.0404278	unknown	Inphared	30	Siphoviridae	Caudovirales	Cyanophage MED4-117	#bfbfbf	50	0	0	NA
JF974339	36	31	109.5	50930	36440	0.5825	0	unknown	Inphared	30	Podoviridae	Caudovirales	Enterobacteria phage IME10	#E68080	50	0	0	NA
JN020142	419	106	173.4	965100	106600	0.9004	0	unknown	Inphared	30	Siphoviridae	Caudovirales	Mycobacterium virus Mutaforma13	#E7BF80	50	0	0	NA
JN020143	419	106	173.4	965100	106600	0.9004	0	unknown	Inphared	30	Siphoviridae	Caudovirales	Mycobacterium phage ShiLan	#E7BF80	50	0	0	NA
JN022534	256	5	131.3	1313	2087	0.3852	0.201698	unknown	Inphared	30	Myoviridae	Caudovirales	Xanthomonas phage vB_XveM_DIBBI	#E68080	50	0	0	NA
JN035618	661	11	359.4	19770	5818	0.7719	4.07575e-05	unknown	Inphared	30	Siphoviridae	Caudovirales	Gordonia phage GTE7	#E7BF80	50	0	0	NA
JN051154	289	6	202.4	3036	919.6	0.7652	0.00253743	unknown	Inphared	30	Siphoviridae	Caudovirales	Pediococcus phage cIP1	#7398B2	50	0	0	NA
JN083853	394	9	367.7	13240	50390	0.208	0.999853	unknown	Inphared	30	Siphoviridae	Caudovirales	Mycobacterium phage Airmid	#E7BF80	50	0	0	NA
JN116822	728	9	68.93	2482	893.1	0.7315	0.00020615	unknown	Inphared	30	Siphoviridae	Caudovirales	Rhodococcus phage RRH1	#E7BF80	50	0	0	NA
JN116823	732	2	85.03	85.03	705	0.1071	0.979387	unknown	Inphared	30	Siphoviridae	Caudovirales	Rhodococcus phage REQ2	#E7BF80	50	0	0	NA
JN116826	395	5	372.5	3725	19840	0.158	0.996692	unknown	Inphared	30	Siphoviridae	Caudovirales	Rhodococcus virus RGL3	#E7BF80	50	0	0	NA
JN116828	297	2	469	469	381.2	0.5491	0.110336	unknown	Inphared	30	Siphoviridae	Caudovirales	Nocardia phage NBR1	#E7BF80	50	0	0	NA
JN153086	431	41	393.4	322600	2703	0.9914	0	unknown	Inphared	30	Siphoviridae	Caudovirales	Mycobacterium virus Euphoria	#E7BF80	50	0	0	NA
JN175269	738	2	24.74	24.74	868.8	0.02756	0.979387	unknown	Inphared	30	Siphoviridae	Caudovirales	Pseudomonas phage phiPto-bp6g	#E68080	50	0	0	NA
JN190960	151	2	366.4	366.4	837.1	0.3034	0.979387	unknown	Inphared	30	Siphoviridae	Caudovirales	Rhodobacter phage RcapMu	#E68080	50	0	0	NA
JN192400	28	18	168.6	25790	60220	0.2998	0.95474	unknown	Inphared	30	Siphoviridae	Caudovirales	Staphylococcus virus IPLA5	#7398B2	50	0	0	NA
JN192400	24	62	117.1	221400	89510	0.7118	0	unknown	Inphared	30	Siphoviridae	Caudovirales	Staphylococcus virus IPLA5	#7398B2	50	0	0	NA
JN192401	28	18	168.6	25790	60220	0.2998	0.95474	unknown	Inphared	30	Siphoviridae	Caudovirales	Staphylococcus virus IPLA7	#7398B2	50	0	0	NA
JN192401	24	62	117.1	221400	89510	0.7118	0	unknown	Inphared	30	Siphoviridae	Caudovirales	Staphylococcus virus IPLA7	#7398B2	50	0	0	NA
JN225449	446	43	593.8	536200	106200	0.8345	0	unknown	Inphared	30	Myoviridae	Caudovirales	Enterobacteriaphage UAB_Phi87	#E68080	50	0	0	NA
JN371769	321	32	570.4	282900	213600	0.5697	0	unknown	Inphared	30	Myoviridae	Caudovirales	Synechococcus phage metaG-MbCM1	#bfbfbf	50	0	0	NA
JN398368	419	106	173.4	965100	106600	0.9004	0	unknown	Inphared	30	Siphoviridae	Caudovirales	Mycobacterium virus GUmbie	#E7BF80	50	0	0	NA
JN408461	174	74	236.8	639600	100000	0.8646	0	unknown	Inphared	30	Siphoviridae	Caudovirales	Mycobacterium phage Trixie	#E7BF80	50	0	0	NA
JN412589	437	20	108.4	20600	6454	0.7603	3.3922e-08	unknown	Inphared	30	Siphoviridae	Caudovirales	Mycobacterium phage Patience	#E7BF80	50	0	0	NA
JN412589	435	5	228.6	2286	6494	0.26	0.996692	unknown	Inphared	30	Siphoviridae	Caudovirales	Mycobacterium phage Patience	#E7BF80	50	0	0	NA
JN412591	422	14	194.9	17740	17340	0.5053	1.30999e-05	unknown	Inphared	30	Siphoviridae	Caudovirales	Mycobacterium phage BigNuz	#E7BF80	50	0	0	NA
JN564907	345	32	136.9	67890	21950	0.7551	0	unknown	Inphared	30	Siphoviridae	Caudovirales	Burkholderia phage vB_BceS_AH2	#E68080	50	0	0	NA
JN585957	271	11	103.4	5686	6661	0.4597	0.00193074	unknown	Inphared	30	Podoviridae	Caudovirales	Erwinia phage PEp14	#E68080	50	0	0	NA
JN585957	140	17	138.7	18860	3884	0.828	3.52151e-07	unknown	Inphared	30	Podoviridae	Caudovirales	Erwinia phage PEp14	#E68080	50	0	0	NA
JN627160	388	16	386.3	46360	6464	0.8771	7.72448e-07	unknown	Inphared	30	Myoviridae	Caudovirales	Pseudomonas phage OBP	#E68080	50	0	0	NA
JN651747	66	19	162.3	27760	12390	0.6908	7.36994e-08	unknown	Inphared	30	Autographiviridae	Caudovirales	Aeromonas phage phiAS7	#E68080	50	0	0	NA
JN662425	140	17	138.7	18860	3884	0.828	3.52151e-07	unknown	Inphared	30	Podoviridae	Caudovirales	Burkholderia phage DC1	#E68080	50	0	0	NA
JN672684	338	23	434.5	109900	28160	0.7958	3.30299e-09	unknown	Inphared	30	Drexlerviridae	Caudovirales	Enterobacter phage F20	#E68080	50	0	0	NA
JN699000	431	41	393.4	322600	2703	0.9914	0	unknown	Inphared	30	Siphoviridae	Caudovirales	Mycobacterium virus Billknuckles	#E7BF80	50	0	0	NA
JN699001	421	5	222.1	2221	11050	0.1672	0.996692	unknown	Inphared	30	Siphoviridae	Caudovirales	Mycobacterium virus Babsiella	#E7BF80	50	0	0	NA
JN699001	422	14	194.9	17740	17340	0.5053	1.30999e-05	unknown	Inphared	30	Siphoviridae	Caudovirales	Mycobacterium virus Babsiella	#E7BF80	50	0	0	NA
JN699005	174	74	236.8	639600	100000	0.8646	0	unknown	Inphared	30	Siphoviridae	Caudovirales	Mycobacterium virus Alma	#E7BF80	50	0	0	NA
JN699011	295	32	295.4	146500	33480	0.8137	0	unknown	Inphared	30	Siphoviridae	Caudovirales	Mycobacterium phage Stinger	#E7BF80	50	0	0	NA
JN699012	419	106	173.4	965100	106600	0.9004	0	unknown	Inphared	30	Siphoviridae	Caudovirales	Mycobacterium virus SG4	#E7BF80	50	0	0	NA
JN699014	437	20	108.4	20600	6454	0.7603	3.3922e-08	unknown	Inphared	30	Siphoviridae	Caudovirales	Mycobacterium phage Nova	#E7BF80	50	0	0	NA
JN699015	170	31	251.4	116900	83080	0.5844	0	unknown	Inphared	30	Siphoviridae	Caudovirales	Mycobacterium virus LHTSCC	#E7BF80	50	0	0	NA
JN699016	431	41	393.4	322600	2703	0.9914	0	unknown	Inphared	30	Siphoviridae	Caudovirales	Mycobacterium virus Kugel	#E7BF80	50	0	0	NA
JN700519	23	28	145.7	55070	94920	0.367	0.12399	unknown	Inphared	30	Siphoviridae	Caudovirales	Staphylococcus phage StB27	#7398B2	50	0	0	NA
JN700519	26	12	137.2	9055	39510	0.1864	0.999951	unknown	Inphared	30	Siphoviridae	Caudovirales	Staphylococcus phage StB27	#7398B2	50	0	0	NA
JN700520	26	12	137.2	9055	39510	0.1864	0.999951	unknown	Inphared	30	Siphoviridae	Caudovirales	Staphylococcus phage StB12	#7398B2	50	0	0	NA
JN700520	23	28	145.7	55070	94920	0.367	0.12399	unknown	Inphared	30	Siphoviridae	Caudovirales	Staphylococcus phage StB12	#7398B2	50	0	0	NA
JN700521	29	7	82.88	1741	13180	0.1165	0.999299	unknown	Inphared	30	Siphoviridae	Caudovirales	Staphylococcus phage StB20	#7398B2	50	0	0	NA
JN712910	741	2	101	101	309.3	0.2438	0.979387	unknown	Inphared	30	Myoviridae	Caudovirales	Bacillus phage BCD7	#7398B2	50	0	0	NA
JN797796	17	21	452.1	94940	86440	0.5233	1.56603e-08	unknown	Inphared	30	Herelleviridae	Caudovirales	Bacillus phage B5S	#7398B2	50	0	0	NA
JN797796	80	40	331	258200	96050	0.7287	0	unknown	Inphared	30	Herelleviridae	Caudovirales	Bacillus phage B5S	#7398B2	50	0	0	NA
JN797797	80	40	331	258200	96050	0.7287	0	unknown	Inphared	30	Herelleviridae	Caudovirales	Bacillus phage BCP78	#7398B2	50	0	0	NA
JN800508	676	5	115.9	1159	597.8	0.6561	0.00596262	unknown	Inphared	30	Guelinviridae	Caudovirales	Clostridium phage phi24R	#7398B2	50	0	0	NA
JN808773	146	7	323.7	6799	7684	0.469	0.00108251	unknown	Inphared	30	Siphoviridae	Caudovirales	Pseudomonas virus FHA0480	#E68080	50	0	0	NA
JN848801	21	3	15.61	46.84	119.1	0.2724	0.812087	unknown	Inphared	30	Inoviridae	Tubulavirales	Vibrio phage VCY-phi	#E68080	50	0	0	NA
JN871591	345	32	136.9	67890	21950	0.7551	0	unknown	Inphared	30	Siphoviridae	Caudovirales	Salmonella virus SPN19	#E68080	50	0	0	NA
JN882264	638	7	25.28	530.9	2.53	0.9698	0.00069762	unknown	Inphared	30	Pleolipoviridae	Haloruvirales	Halorubrum pleomorphic virus 2	#bfbfbf	50	0	0	NA
JN882266	638	7	25.28	530.9	2.53	0.9698	0.00069762	unknown	Inphared	30	Pleolipoviridae	Haloruvirales	Halorubrum pleomorphic virus 6	#bfbfbf	50	0	0	NA
JN882267	745	5	58.34	583.4	2.53	0.979	0.00485039	unknown	Inphared	30	Pleolipoviridae	Haloruvirales	Halogeometricum pleomorphic virus 1	#bfbfbf	50	0	0	NA
JN882284	377	26	330.5	107400	32640	0.7666	0	unknown	Inphared	30	Myoviridae	Caudovirales	Cronobacter phage vB_CsaM_GAP31	#E68080	50	0	0	NA
JN882285	390	10	548.9	24700	6840	0.7826	9.13355e-05	unknown	Inphared	30	Myoviridae	Caudovirales	Cronobacter phage vB_CsaM_GAP32	#E68080	50	0	0	NA
JN882286	621	8	293.7	8223	15320	0.349	0.159213	unknown	Inphared	30	Podoviridae	Caudovirales	Cronobacter phage vB_CsaP_GAP52	#E68080	50	0	0	NA
JN882298	65	45	69.65	68960	19260	0.7809	0	unknown	Inphared	30	Autographiviridae	Caudovirales	Escherichia phage phiKT	#E68080	50	0	0	NA
JN882298	67	2	315.1	315.1	5236	0.05673	0.979387	unknown	Inphared	30	Autographiviridae	Caudovirales	Escherichia phage phiKT	#E68080	50	0	0	NA
JN968479	495	4	222.9	1337	0	0.9941	0.0105353	unknown	Inphared	30	Sphaerolipoviridae	Halopanivirales	Haloarcula hispanica icosahedral virus 2	#bfbfbf	50	0	0	NA
JN984867	639	34	344	193000	8896	0.9556	0	unknown	Inphared	30	Siphoviridae	Caudovirales	Shigella phage EP23	#E68080	50	0	0	NA
JN986844	452	24	226.2	62420	15090	0.8048	1.55397e-09	unknown	Inphared	30	Autographiviridae	Caudovirales	Escherichia phage vB_EcoP_ACG-C91	#E68080	50	0	0	NA
JN991020	65	45	69.65	68960	19260	0.7809	0	unknown	Inphared	30	Autographiviridae	Caudovirales	Pseudomonas phage Bf7	#E68080	50	0	0	NA
JQ007353	478	41	300.4	246300	101800	0.7075	0	unknown	Inphared	30	Siphoviridae	Caudovirales	Salmonella phage SE2	#E68080	50	0	0	NA
JQ011317	43	15	192.7	20240	7245	0.7356	1.69572e-06	unknown	Inphared	30	Podoviridae	Caudovirales	Escherichia phage TL-2011b	#E68080	50	0	0	NA
JQ062992	15	7	112	2352	3941	0.3729	0.350739	unknown	Inphared	30	Siphoviridae	Caudovirales	Bacillus phage phIS3501	#7398B2	50	0	0	NA
JQ062992	13	9	204.4	7358	3308	0.6887	0.00020615	unknown	Inphared	30	Siphoviridae	Caudovirales	Bacillus phage phIS3501	#7398B2	50	0	0	NA
JQ067084	346	18	110.3	16870	35510	0.3219	0.855403	unknown	Inphared	30	Siphoviridae	Caudovirales	Pseudomonas phage PaMx25	#E68080	50	0	0	NA
JQ067087	342	7	221.5	4651	7611	0.3788	0.0204568	unknown	Inphared	30	Siphoviridae	Caudovirales	Pseudomonas phage PaMx11	#E68080	50	0	0	NA
JQ067089	347	6	378.4	5675	7821	0.4201	0.00253743	unknown	Inphared	30	Siphoviridae	Caudovirales	Pseudomonas phage PaMx28	#E68080	50	0	0	NA
JQ067093	347	6	378.4	5675	7821	0.4201	0.00253743	unknown	Inphared	30	Siphoviridae	Caudovirales	Pseudomonas phage PaMx74	#E68080	50	0	0	NA
JQ086369	34	18	169.4	25910	43180	0.3749	0.00845372	unknown	Inphared	30	Siphoviridae	Caudovirales	Escherichia phage HK106	#E68080	50	0	0	NA
JQ086370	34	18	169.4	25910	43180	0.3749	0.00845372	unknown	Inphared	30	Siphoviridae	Caudovirales	Enterobacteria phage HK140	#E68080	50	0	0	NA
JQ086371	40	31	88.89	41340	46870	0.4683	3.35355e-07	unknown	Inphared	30	Siphoviridae	Caudovirales	Enterobacteria phage HK225	#E68080	50	0	0	NA
JQ086371	53	11	76.67	4217	14780	0.2217	0.722735	unknown	Inphared	30	Siphoviridae	Caudovirales	Enterobacteria phage HK225	#E68080	50	0	0	NA
JQ086372	34	18	169.4	25910	43180	0.3749	0.00845372	unknown	Inphared	30	Siphoviridae	Caudovirales	Escherichia phage HK446	#E68080	50	0	0	NA
JQ086373	34	18	169.4	25910	43180	0.3749	0.00845372	unknown	Inphared	30	Siphoviridae	Caudovirales	Escherichia phage HK542	#E68080	50	0	0	NA
JQ086374	34	18	169.4	25910	43180	0.3749	0.00845372	unknown	Inphared	30	Siphoviridae	Caudovirales	Escherichia phage HK544	#E68080	50	0	0	NA
JQ086375	639	34	344	193000	8896	0.9556	0	unknown	Inphared	30	Siphoviridae	Caudovirales	Escherichia phage HK578	#E68080	50	0	0	NA
JQ086377	34	18	169.4	25910	43180	0.3749	0.00845372	unknown	Inphared	30	Siphoviridae	Caudovirales	Escherichia phage HK633	#E68080	50	0	0	NA
JQ177062	279	3	60.87	182.6	244	0.4221	0.0952151	unknown	Inphared	30	Myoviridae	Caudovirales	Bdellovibrio phage phi1422	#bfbfbf	50	0	0	NA
JQ182726	34	18	169.4	25910	43180	0.3749	0.00845372	unknown	Inphared	30	Siphoviridae	Caudovirales	Escherichia phage mEpX2	#E68080	50	0	0	NA
JQ182727	34	18	169.4	25910	43180	0.3749	0.00845372	unknown	Inphared	30	Siphoviridae	Caudovirales	Escherichia phage mEpX1	#E68080	50	0	0	NA
JQ182728	37	45	80.96	80150	50760	0.6118	0	unknown	Inphared	30	Siphoviridae	Caudovirales	Enterobacteria phage mEp460	#E68080	50	0	0	NA
JQ182728	40	31	88.89	41340	46870	0.4683	3.35355e-07	unknown	Inphared	30	Siphoviridae	Caudovirales	Enterobacteria phage mEp460	#E68080	50	0	0	NA
JQ182729	34	18	169.4	25910	43180	0.3749	0.00845372	unknown	Inphared	30	Siphoviridae	Caudovirales	Enterobacterial phage mEp390	#E68080	50	0	0	NA
JQ182729	54	27	39.32	13800	31340	0.3053	0.744538	unknown	Inphared	30	Siphoviridae	Caudovirales	Enterobacterial phage mEp390	#E68080	50	0	0	NA
JQ182730	40	31	88.89	41340	46870	0.4683	3.35355e-07	unknown	Inphared	30	Siphoviridae	Caudovirales	Enterobacteria phage mEp237	#E68080	50	0	0	NA
JQ182730	53	11	76.67	4217	14780	0.2217	0.722735	unknown	Inphared	30	Siphoviridae	Caudovirales	Enterobacteria phage mEp237	#E68080	50	0	0	NA
JQ182731	34	18	169.4	25910	43180	0.3749	0.00845372	unknown	Inphared	30	Siphoviridae	Caudovirales	Enterobacteria phage mEp235	#E68080	50	0	0	NA
JQ182732	34	18	169.4	25910	43180	0.3749	0.00845372	unknown	Inphared	30	Siphoviridae	Caudovirales	Escherichia phage mEp234	#E68080	50	0	0	NA
JQ182735	37	45	80.96	80150	50760	0.6118	0	unknown	Inphared	30	Siphoviridae	Caudovirales	Escherichia phage HK629	#E68080	50	0	0	NA
JQ182735	40	31	88.89	41340	46870	0.4683	3.35355e-07	unknown	Inphared	30	Siphoviridae	Caudovirales	Escherichia phage HK629	#E68080	50	0	0	NA
JQ267518	99	45	277	274200	53040	0.8377	0	unknown	Inphared	30	Autographiviridae	Caudovirales	Enterobacter phage phiKDA1	#E68080	50	0	0	NA
JQ287645	330	2	370.4	370.4	95.68	0.7879	0.110336	unknown	Inphared	30	Bicaudaviridae	Unclassified	Sulfolobus virus STSV2	#bfbfbf	50	0	0	NA
JQ288021	41	23	86.68	21930	21000	0.5103	6.15951e-06	unknown	Inphared	30	Siphoviridae	Caudovirales	Salmonella phage SPN3UB	#E68080	50	0	0	NA
JQ300538	419	106	173.4	965100	106600	0.9004	0	unknown	Inphared	30	Siphoviridae	Caudovirales	Mycobacterium phage Spartacus	#E7BF80	50	0	0	NA
JQ309827	86	12	162.6	10730	3638	0.7456	1.70427e-05	unknown	Inphared	30	Rountreeviridae	Caudovirales	Enterococcus phage vB_Efae230P-4	#7398B2	50	0	0	NA
JQ312117	114	3	534.7	1604	273.1	0.8518	0.0404278	unknown	Inphared	30	Myoviridae	Caudovirales	Agrobacterium phage 7-7-1	#E68080	50	0	0	NA
JQ340088	369	34	165.6	92890	8042	0.9197	0	unknown	Inphared	30	Myoviridae	Caudovirales	Halocynthia phage JM-2012	#bfbfbf	50	0	0	NA
JQ340774	345	32	136.9	67890	21950	0.7551	0	unknown	Inphared	30	Siphoviridae	Caudovirales	Enterobacter phage Enc34	#E68080	50	0	0	NA
JQ347801	37	45	80.96	80150	50760	0.6118	0	unknown	Inphared	30	Siphoviridae	Caudovirales	Escherichia phage JLK-2012	#E68080	50	0	0	NA
JQ362498	403	3	185.1	555.3	635.9	0.4638	0.0404278	unknown	Inphared	30	Myoviridae	Caudovirales	Sphingomonas phage PAU	#E68080	50	0	0	NA
JQ446452	228	9	95.28	3430	2431	0.5835	0.00020615	unknown	Inphared	30	Zobellviridae	Caudovirales	Salinivibrio phage CW02	#E68080	50	0	0	NA
JQ617284	89	26	176.3	57310	7473	0.8839	0	unknown	Inphared	30	Podoviridae	Caudovirales	Helicobacter phage 1961P	#bfbfbf	50	0	0	NA
JQ619704	357	3	315.2	945.7	945.8	0.4984	0.0404278	unknown	Inphared	30	Siphoviridae	Caudovirales	Bacillus phage PBC1	#7398B2	50	0	0	NA
JQ659259	649	9	164.5	5921	3.042	0.9965	0.00010955	unknown	Inphared	30	Siphoviridae	Caudovirales	Leuconostoc phage Lmd1	#7398B2	50	0	0	NA
JQ660954	12	8	40.77	1141	1677	0.4028	0.0946315	unknown	Inphared	30	Siphoviridae	Caudovirales	Clostridium phage PhiS63	#7398B2	50	0	0	NA
JQ691611	696	9	556.1	20020	38140	0.3441	0.0466988	unknown	Inphared	30	Myoviridae	Caudovirales	Cronobacter phage CR9	#E68080	50	0	0	NA
JQ691611	377	26	330.5	107400	32640	0.7666	0	unknown	Inphared	30	Myoviridae	Caudovirales	Cronobacter phage CR9	#E68080	50	0	0	NA
JQ729992	677	3	137	410.9	523.8	0.4368	0.0404278	unknown	Inphared	30	Guelinviridae	Caudovirales	Clostridium phage phiZP2	#7398B2	50	0	0	NA
JQ740790	157	69	244.4	573400	12800	0.9779	0	unknown	Inphared	30	Siphoviridae	Caudovirales	Lactococcus phage ASCC284	#7398B2	50	0	0	NA
JQ740802	157	69	244.4	573400	12800	0.9779	0	unknown	Inphared	30	Siphoviridae	Caudovirales	Lactococcus phage ASCC454	#7398B2	50	0	0	NA
JQ779024	24	62	117.1	221400	89510	0.7118	0	unknown	Inphared	30	Siphoviridae	Caudovirales	Staphylococcus phage TEM123	#7398B2	50	0	0	NA
JQ779024	23	28	145.7	55070	94920	0.367	0.12399	unknown	Inphared	30	Siphoviridae	Caudovirales	Staphylococcus phage TEM123	#7398B2	50	0	0	NA
JQ806763	36	31	109.5	50930	36440	0.5825	0	unknown	Inphared	30	Podoviridae	Caudovirales	Salmonella phage vB_SemP_Emek	#E68080	50	0	0	NA
JQ806764	41	23	86.68	21930	21000	0.5103	6.15951e-06	unknown	Inphared	30	Siphoviridae	Caudovirales	Salmonella phage vB_SosS_Oslo	#E68080	50	0	0	NA
JQ809650	229	6	158	2370	1880	0.5561	0.00253743	unknown	Inphared	30	Zobellviridae	Caudovirales	Celeribacter phage P12053L	#E68080	50	0	0	NA
JQ809663	2	60	94.98	168100	9696	0.9448	0	unknown	Inphared	30	Myoviridae	Caudovirales	Stenotrophomonas phage Smp131	#E68080	50	0	0	NA
JQ867099	627	32	196.7	97540	18340	0.8413	0	unknown	Inphared	30	Siphoviridae	Caudovirales	Croceibacter phage P2559S	#38761D	50	0	0	NA
JQ867100	695	8	92.86	2600	1222	0.6775	0.00046955	unknown	Inphared	30	Siphoviridae	Caudovirales	Marinomonas phage P12026	#E68080	50	0	0	NA
JQ867100	486	4	62.72	376.3	980.6	0.2757	0.903035	unknown	Inphared	30	Siphoviridae	Caudovirales	Marinomonas phage P12026	#E68080	50	0	0	NA
JQ957932	25	9	249.9	8998	31180	0.2238	0.999794	unknown	Inphared	30	Siphoviridae	Caudovirales	Staphylococcus phage StauST398-2	#7398B2	50	0	0	NA
JQ965702	580	24	212.7	58700	38910	0.601	1.55544e-09	unknown	Inphared	30	Autographiviridae	Caudovirales	Yersinia phage YpP-G	#E68080	50	0	0	NA
JQ965703	74	32	226.6	112400	59590	0.6532	0	unknown	Inphared	30	Autographiviridae	Caudovirales	Yersinia phage YpsP-G	#E68080	50	0	0	NA
JQ966307	241	9	14.58	525	28.05	0.9194	2.32854e-05	unknown	Inphared	30	Leviviridae	Levivirales	Escherichia phage MS2	#E68080	50	0	0	NA
JQ973847	24	62	117.1	221400	89510	0.7118	0	unknown	Inphared	30	Siphoviridae	Caudovirales	Staphylococcus phage StauST398-3	#7398B2	50	0	0	NA
JX006077	463	2	6.086	6.086	76.83	0.07002	0.658454	unknown	Inphared	30	Siphoviridae	Caudovirales	Saccharomonospora phage PIS 136	#E7BF80	50	0	0	NA
JX013863	24	62	117.1	221400	89510	0.7118	0	unknown	Inphared	30	Siphoviridae	Caudovirales	Staphylococcus phage StauST398-1	#7398B2	50	0	0	NA
JX042579	167	44	295.1	279100	23920	0.9208	0	unknown	Inphared	30	Siphoviridae	Caudovirales	Mycobacterium virus MacnCheese	#E7BF80	50	0	0	NA
JX094431	80	40	331	258200	96050	0.7287	0	unknown	Inphared	30	Herelleviridae	Caudovirales	Bacillus phage vB_BceM_Bc431v3	#7398B2	50	0	0	NA
JX094500	370	20	599.4	113900	8294	0.9318	2.24144e-08	unknown	Inphared	30	Myoviridae	Caudovirales	Cronobacter phage CR5	#E68080	50	0	0	NA
JX094501	24	62	117.1	221400	89510	0.7118	0	unknown	Inphared	30	Siphoviridae	Caudovirales	Staphylococcus phage SA13	#7398B2	50	0	0	NA
JX100810	693	7	326	6845	2672	0.7182	0.00107035	unknown	Inphared	30	Siphoviridae	Caudovirales	Caulobacter phage CcrColossus	#E68080	50	0	0	NA
JX100814	693	7	326	6845	2672	0.7182	0.00107035	unknown	Inphared	30	Siphoviridae	Caudovirales	Caulobacter virus Rogue	#E68080	50	0	0	NA
JX104231	140	17	138.7	18860	3884	0.828	3.52151e-07	unknown	Inphared	30	Podoviridae	Caudovirales	Burkholderia phage BcepMigl	#E68080	50	0	0	NA
JX120799	63	5	183.8	1838	2552	0.4177	0.00609289	unknown	Inphared	30	Siphoviridae	Caudovirales	Listeria phage LP-030-2	#7398B2	50	0	0	NA
JX123262	378	34	237.4	133200	310000	0.3005	0.879273	unknown	Inphared	30	Myoviridae	Caudovirales	Aeromonas phage CC2	#E68080	50	0	0	NA
JX123262	373	17	301.4	40990	170000	0.1942	1	unknown	Inphared	30	Myoviridae	Caudovirales	Aeromonas phage CC2	#E68080	50	0	0	NA
JX145341	491	7	199.4	4187	5013	0.4544	0.00364518	unknown	Inphared	30	Myoviridae	Caudovirales	Clostridium phage phiMMP02	#7398B2	50	0	0	NA
JX145341	492	5	275.3	2753	4093	0.4016	0.00609289	unknown	Inphared	30	Myoviridae	Caudovirales	Clostridium phage phiMMP02	#7398B2	50	0	0	NA
JX145341	122	10	170.7	7681	8341	0.4788	0.0702325	unknown	Inphared	30	Myoviridae	Caudovirales	Clostridium phage phiMMP02	#7398B2	50	0	0	NA
JX145342	310	5	247	2470	2427	0.5034	0.00609289	unknown	Inphared	30	Myoviridae	Caudovirales	Clostridium phage phiMMP04	#7398B2	50	0	0	NA
JX173487	71	21	203.8	42800	4374	0.9065	1.55217e-08	unknown	Inphared	30	Autographiviridae	Caudovirales	Pseudomonas phage Phi-S1	#E68080	50	0	0	NA
JX181824	377	26	330.5	107400	32640	0.7666	0	unknown	Inphared	30	Myoviridae	Caudovirales	Salmonella phage SSE121	#E68080	50	0	0	NA
JX181829	59	28	520.9	196900	41000	0.8274	0	unknown	Inphared	30	Ackermannviridae	Caudovirales	Salmonella phage SKML-39	#E68080	50	0	0	NA
JX182369	750	38	320.6	225400	682.5	0.9966	0	unknown	Inphared	30	Siphoviridae	Caudovirales	Streptomyces phage phiHau3	#E7BF80	50	0	0	NA
JX182371	534	11	185.6	10210	2182	0.8224	4.03809e-05	unknown	Inphared	30	Siphoviridae	Caudovirales	Streptomyces phage SV1	#E7BF80	50	0	0	NA
JX182372	282	10	254.7	11460	4619	0.7119	9.13355e-05	unknown	Inphared	30	Siphoviridae	Caudovirales	Streptomyces virus TG1	#E7BF80	50	0	0	NA
JX194238	636	23	131.2	33200	19240	0.6325	3.30299e-09	unknown	Inphared	30	Schitoviridae	Caudovirales	Pseudomonas phage PA26	#E68080	50	0	0	NA
JX194238	634	9	317	11410	14170	0.4457	0.0108421	unknown	Inphared	30	Schitoviridae	Caudovirales	Pseudomonas phage PA26	#E68080	50	0	0	NA
JX195166	409	65	475	987900	165400	0.8565	0	unknown	Inphared	30	Demerecviridae	Caudovirales	Pectobacterium phage My1	#E68080	50	0	0	NA
JX202565	478	41	300.4	246300	101800	0.7075	0	unknown	Inphared	30	Siphoviridae	Caudovirales	Salmonella phage wksl3	#E68080	50	0	0	NA
JX238501	80	40	331	258200	96050	0.7287	0	unknown	Inphared	30	Herelleviridae	Caudovirales	Bacillus phage phiAGATE	#7398B2	50	0	0	NA
JX262215	595	87	212.6	795200	0	0.9998	0	unknown	Inphared	30	Siphoviridae	Caudovirales	Propionibacterium phage P9.1	#E7BF80	50	0	0	NA
JX262216	595	87	212.6	795200	0	0.9998	0	unknown	Inphared	30	Siphoviridae	Caudovirales	Propionibacterium phage P14	#E7BF80	50	0	0	NA
JX262217	595	87	212.6	795200	0	0.9998	0	unknown	Inphared	30	Siphoviridae	Caudovirales	Propionibacterium phage P101A	#E7BF80	50	0	0	NA
JX262218	595	87	212.6	795200	0	0.9998	0	unknown	Inphared	30	Siphoviridae	Caudovirales	Propionibacterium phage P104A	#E7BF80	50	0	0	NA
JX262219	595	87	212.6	795200	0	0.9998	0	unknown	Inphared	30	Siphoviridae	Caudovirales	Propionibacterium phage P105	#E7BF80	50	0	0	NA
JX262220	595	87	212.6	795200	0	0.9998	0	unknown	Inphared	30	Siphoviridae	Caudovirales	Propionibacterium phage P100D	#E7BF80	50	0	0	NA
JX262221	595	87	212.6	795200	0	0.9998	0	unknown	Inphared	30	Siphoviridae	Caudovirales	Propionibacterium phage P100_A	#E7BF80	50	0	0	NA
JX262222	595	87	212.6	795200	0	0.9998	0	unknown	Inphared	30	Siphoviridae	Caudovirales	Propionibacterium phage P100_1	#E7BF80	50	0	0	NA
JX262223	595	87	212.6	795200	0	0.9998	0	unknown	Inphared	30	Siphoviridae	Caudovirales	Propionibacterium phage P1.1	#E7BF80	50	0	0	NA
JX262376	750	38	320.6	225400	682.5	0.9966	0	unknown	Inphared	30	Siphoviridae	Caudovirales	Streptomyces phage phiELB20	#E7BF80	50	0	0	NA
JX274646	24	62	117.1	221400	89510	0.7118	0	unknown	Inphared	30	Siphoviridae	Caudovirales	Staphylococcus phage SP5	#7398B2	50	0	0	NA
JX274646	23	28	145.7	55070	94920	0.367	0.12399	unknown	Inphared	30	Siphoviridae	Caudovirales	Staphylococcus phage SP5	#7398B2	50	0	0	NA
JX297445	478	41	300.4	246300	101800	0.7075	0	unknown	Inphared	30	Siphoviridae	Caudovirales	Salmonella phage vB_SenS_AG11	#E68080	50	0	0	NA
JX307702	170	31	251.4	116900	83080	0.5844	0	unknown	Inphared	30	Siphoviridae	Caudovirales	Mycobacterium virus Arturo	#E7BF80	50	0	0	NA
JX403940	226	7	181.5	3810	2170	0.6356	0.00108251	unknown	Inphared	30	Siphoviridae	Caudovirales	Acinetobacter phage YMC/09/02/B1251	#E68080	50	0	0	NA
JX409894	207	25	92.77	27830	43810	0.3882	0.00724745	unknown	Inphared	30	Siphoviridae	Caudovirales	Streptococcus phage LYGO9	#7398B2	50	0	0	NA
JX409895	207	25	92.77	27830	43810	0.3882	0.00724745	unknown	Inphared	30	Siphoviridae	Caudovirales	Streptococcus phage JX01	#7398B2	50	0	0	NA
JX415536	622	21	543.7	114200	15360	0.8811	1.56404e-08	unknown	Inphared	30	Podoviridae	Caudovirales	Escherichia phage ECBP2	#E68080	50	0	0	NA
JX483874	68	10	201.3	9059	6224	0.592	9.08252e-05	unknown	Inphared	30	Autographiviridae	Caudovirales	Rhizobium phage RHEph02	#E68080	50	0	0	NA
JX483881	531	6	468.5	7028	4941	0.5866	0.00253743	unknown	Inphared	30	Siphoviridae	Caudovirales	Rhizobium phage RHEph10	#E68080	50	0	0	NA
JX486087	289	6	202.4	3036	919.6	0.7652	0.00253743	unknown	Inphared	30	Siphoviridae	Caudovirales	Lactobacillus phage ATCC8014	#7398B2	50	0	0	NA
JX486088	474	7	382.3	8027	4782	0.626	0.00108251	unknown	Inphared	30	Siphoviridae	Caudovirales	Lactobacillus phage ATCC 8014-B2	#7398B2	50	0	0	NA
JX495041	145	9	271	9756	8119	0.5453	0.00020615	unknown	Inphared	30	Siphoviridae	Caudovirales	Pseudomonas phage JD18	#E68080	50	0	0	NA
JX495042	145	9	271	9756	8119	0.5453	0.00020615	unknown	Inphared	30	Siphoviridae	Caudovirales	Pseudomonas phage JBD25	#E68080	50	0	0	NA
JX509734	42	10	144.4	6496	11850	0.3538	0.0444865	unknown	Inphared	30	Myoviridae	Caudovirales	Enterobacteria phage SfI	#E68080	50	0	0	NA
JX556418	348	4	595.9	3575	173.8	0.9516	0.0151914	unknown	Inphared	30	Siphoviridae	Caudovirales	Vibrio phage vB_VpaS_MAR10	#E68080	50	0	0	NA
JX560968	446	43	593.8	536200	106200	0.8345	0	unknown	Inphared	30	Myoviridae	Caudovirales	Escherichia phage EC6	#E68080	50	0	0	NA
JX564242	193	10	29.68	1336	5370	0.1986	0.827648	unknown	Inphared	30	Siphoviridae	Caudovirales	Lactococcus phage Q33	#7398B2	50	0	0	NA
JX569801	643	26	600	195000	11640	0.9434	0	unknown	Inphared	30	Myoviridae	Caudovirales	Campylobacter phage CP30A	#bfbfbf	50	0	0	NA
JX570702	595	87	212.6	795200	0	0.9998	0	unknown	Inphared	30	Siphoviridae	Caudovirales	Propionibacterium phage PHL111M01	#E7BF80	50	0	0	NA
JX570705	595	87	212.6	795200	0	0.9998	0	unknown	Inphared	30	Siphoviridae	Caudovirales	Propionibacterium phage PHL060L00	#E7BF80	50	0	0	NA
JX570710	595	87	212.6	795200	0	0.9998	0	unknown	Inphared	30	Siphoviridae	Caudovirales	Propionibacterium phage PHL071N05	#E7BF80	50	0	0	NA
JX570711	595	87	212.6	795200	0	0.9998	0	unknown	Inphared	30	Siphoviridae	Caudovirales	Propionibacterium phage PHL066M04	#E7BF80	50	0	0	NA
JX570713	595	87	212.6	795200	0	0.9998	0	unknown	Inphared	30	Siphoviridae	Caudovirales	Propionibacterium phage PHL113M01	#E7BF80	50	0	0	NA
JX570714	595	87	212.6	795200	0	0.9998	0	unknown	Inphared	30	Siphoviridae	Caudovirales	Propionibacterium phage PHL112N00	#E7BF80	50	0	0	NA
JX658790	678	38	290.6	204300	24950	0.8909	0	unknown	Inphared	30	Autographiviridae	Caudovirales	Acinetobacter phage Abp1	#E68080	50	0	0	NA
JX676771	105	8	28.99	811.8	3886	0.1722	0.973985	unknown	Inphared	30	Podoviridae	Caudovirales	Pseudomonas phage AF	#E68080	50	0	0	NA
JX863101	401	15	305.7	32100	898.6	0.9719	1.68725e-06	unknown	Inphared	30	Podoviridae	Caudovirales	Pseudomonas phage UFV-P2	#E68080	50	0	0	NA
JX866719	111	17	324.1	44080	14840	0.7477	3.52838e-07	unknown	Inphared	30	Myoviridae	Caudovirales	Klebsiella phage JD001	#E68080	50	0	0	NA
JX867715	622	21	543.7	114200	15360	0.8811	1.56404e-08	unknown	Inphared	30	Podoviridae	Caudovirales	Escherichia phage NJ01	#E68080	50	0	0	NA
JX871397	40	31	88.89	41340	46870	0.4683	3.35355e-07	unknown	Inphared	30	Siphoviridae	Caudovirales	Enterobacteria phage phi80	#E68080	50	0	0	NA
JX871397	53	11	76.67	4217	14780	0.2217	0.722735	unknown	Inphared	30	Siphoviridae	Caudovirales	Enterobacteria phage phi80	#E68080	50	0	0	NA
JX879087	214	20	136	25840	18840	0.5778	4.57875e-08	unknown	Inphared	30	Siphoviridae	Caudovirales	Streptococcus phage phiNJ2	#7398B2	50	0	0	NA
JX880034	632	46	158.4	163900	29830	0.8456	0	unknown	Inphared	30	Schitoviridae	Caudovirales	Escherichia phage IME11	#E68080	50	0	0	NA
JX880072	109	4	155.4	932.4	8.929	0.9822	0.0147005	unknown	Inphared	30	Podoviridae	Caudovirales	Vibrio phage VPMS1	#E68080	50	0	0	NA
JX889246	750	38	320.6	225400	682.5	0.9966	0	unknown	Inphared	30	Siphoviridae	Caudovirales	Streptomyces phage phiCAM	#E7BF80	50	0	0	NA
JX912252	335	19	400.6	68510	85920	0.4435	3.47006e-07	unknown	Inphared	30	Drexlerviridae	Caudovirales	Escherichia phage ADB-2	#E68080	50	0	0	NA
JX944686	263	16	134.7	16170	74.86	0.9934	4.66646e-07	unknown	Inphared	30	Rudiviridae	Ligamenvirales	Sulfolobales Mexican rudivirus 1	#bfbfbf	50	0	0	NA
JX976549	274	12	341	22510	13340	0.6274	1.82925e-05	unknown	Inphared	30	Myoviridae	Caudovirales	Acinetobacter phage vB_AbaM-IME-AB2	#E68080	50	0	0	NA
KC013021	649	9	164.5	5921	3.042	0.9965	0.00010955	unknown	Inphared	30	Siphoviridae	Caudovirales	Leuconostoc phage P793	#7398B2	50	0	0	NA
KC013025	649	9	164.5	5921	3.042	0.9965	0.00010955	unknown	Inphared	30	Siphoviridae	Caudovirales	Leuconostoc phage phiLN12	#7398B2	50	0	0	NA
KC013028	649	9	164.5	5921	3.042	0.9965	0.00010955	unknown	Inphared	30	Siphoviridae	Caudovirales	Leuconostoc phage phiLNTR2	#7398B2	50	0	0	NA
KC013028	650	4	248	1488	1702	0.4654	0.0151914	unknown	Inphared	30	Siphoviridae	Caudovirales	Leuconostoc phage phiLNTR2	#7398B2	50	0	0	NA
KC107834	66	19	162.3	27760	12390	0.6908	7.36994e-08	unknown	Inphared	30	Autographiviridae	Caudovirales	Cronobacter phage vB_CskP_GAP227	#E68080	50	0	0	NA
KC109329	73	41	263.5	216100	3651	0.983	0	unknown	Inphared	30	Autographiviridae	Caudovirales	Escherichia phage CLB_P1	#E68080	50	0	0	NA
KC131021	294	19	18.61	3182	3360	0.4835	1.0982e-05	unknown	Inphared	30	Microviridae	Petitvirales	Marine gokushovirus	#bfbfbf	50	0	0	NA
KC131021	752	24	12.81	3536	4108	0.4597	0.00017222	unknown	Inphared	30	Microviridae	Petitvirales	Marine gokushovirus	#bfbfbf	50	0	0	NA
KC131022	757	62	17.83	33720	3247	0.9091	0	unknown	Inphared	30	Microviridae	Petitvirales	Marine gokushovirus	#bfbfbf	50	0	0	NA
KC131023	761	20	32.33	6143	3008	0.6684	2.88033e-08	unknown	Inphared	30	Microviridae	Petitvirales	Marine gokushovirus	#bfbfbf	50	0	0	NA
KC131024	293	33	3.651	1928	5361	0.2621	0.980535	unknown	Inphared	30	Microviridae	Petitvirales	Marine gokushovirus	#bfbfbf	50	0	0	NA
KC131024	764	8	11.78	329.8	1280	0.2029	0.98471	unknown	Inphared	30	Microviridae	Petitvirales	Marine gokushovirus	#bfbfbf	50	0	0	NA
KC131024	246	29	3.889	1579	4588	0.2537	0.984076	unknown	Inphared	30	Microviridae	Petitvirales	Marine gokushovirus	#bfbfbf	50	0	0	NA
KC131024	758	13	8.603	671	2135	0.2369	0.980017	unknown	Inphared	30	Microviridae	Petitvirales	Marine gokushovirus	#bfbfbf	50	0	0	NA
KC131025	761	20	32.33	6143	3008	0.6684	2.88033e-08	unknown	Inphared	30	Microviridae	Petitvirales	Marine gokushovirus	#bfbfbf	50	0	0	NA
KC131130	388	16	386.3	46360	6464	0.8771	7.72448e-07	unknown	Inphared	30	Myoviridae	Caudovirales	Vibrio phage VP4B	#E68080	50	0	0	NA
KC139511	478	41	300.4	246300	101800	0.7075	0	unknown	Inphared	30	Siphoviridae	Caudovirales	Salmonella phage FSL SP-101	#E68080	50	0	0	NA
KC139516	54	27	39.32	13800	31340	0.3053	0.744538	unknown	Inphared	30	Siphoviridae	Caudovirales	Salmonella phage FSL SP-016	#E68080	50	0	0	NA
KC139517	633	5	404.1	4041	15980	0.2017	0.996692	unknown	Inphared	30	Schitoviridae	Caudovirales	Salmonella phage FSL SP-058	#E68080	50	0	0	NA
KC139518	480	11	186.1	10240	62090	0.1415	0.999969	unknown	Inphared	30	Siphoviridae	Caudovirales	Salmonella phage FSL SP-031	#E68080	50	0	0	NA
KC139521	2	60	94.98	168100	9696	0.9448	0	unknown	Inphared	30	Myoviridae	Caudovirales	Salmonella phage FSLSP004	#E68080	50	0	0	NA
KC171646	204	13	93.18	7268	7250	0.4997	7.38595e-05	unknown	Inphared	30	Siphoviridae	Caudovirales	Lactobacillus phage J-1	#7398B2	50	0	0	NA
KC182542	157	69	244.4	573400	12800	0.9779	0	unknown	Inphared	30	Siphoviridae	Caudovirales	Lactococcus phage 340	#7398B2	50	0	0	NA
KC182544	157	69	244.4	573400	12800	0.9779	0	unknown	Inphared	30	Siphoviridae	Caudovirales	Lactococcus phage 936	#7398B2	50	0	0	NA
KC182545	157	69	244.4	573400	12800	0.9779	0	unknown	Inphared	30	Siphoviridae	Caudovirales	Lactococcus phage fd13	#7398B2	50	0	0	NA
KC182546	157	69	244.4	573400	12800	0.9779	0	unknown	Inphared	30	Siphoviridae	Caudovirales	Lactococcus phage jm2	#7398B2	50	0	0	NA
KC182547	157	69	244.4	573400	12800	0.9779	0	unknown	Inphared	30	Siphoviridae	Caudovirales	Lactococcus phage jm3	#7398B2	50	0	0	NA
KC182548	157	69	244.4	573400	12800	0.9779	0	unknown	Inphared	30	Siphoviridae	Caudovirales	Lactococcus lactis phage P113G	#7398B2	50	0	0	NA
KC182550	157	69	244.4	573400	12800	0.9779	0	unknown	Inphared	30	Siphoviridae	Caudovirales	Lactococcus lactis phage P475	#7398B2	50	0	0	NA
KC182551	157	69	244.4	573400	12800	0.9779	0	unknown	Inphared	30	Siphoviridae	Caudovirales	Lactococcus phage P680	#7398B2	50	0	0	NA
KC182552	157	69	244.4	573400	12800	0.9779	0	unknown	Inphared	30	Siphoviridae	Caudovirales	Lactococcus phage phi7	#7398B2	50	0	0	NA
KC206276	632	46	158.4	163900	29830	0.8456	0	unknown	Inphared	30	Schitoviridae	Caudovirales	Escherichia phage EC1-UPM	#E68080	50	0	0	NA
KC237729	126	12	44.84	2960	2073	0.5853	0.00147282	unknown	Inphared	30	Siphoviridae	Caudovirales	Clostridium phage vB_CpeS-CP51	#7398B2	50	0	0	NA
KC252997	495	4	222.9	1337	0	0.9941	0.0105353	unknown	Inphared	30	Sphaerolipoviridae	Halopanivirales	Haloarcula hispanica virus PH1	#bfbfbf	50	0	0	NA
KC262634	141	9	217.3	7823	957.3	0.8892	0.00020615	unknown	Inphared	30	Podoviridae	Caudovirales	Pseudomonas virus H66	#E68080	50	0	0	NA
KC292023	340	3	150.2	450.6	80.51	0.8389	0.0404278	unknown	Inphared	30	Unclassified	Unclassified	Halovirus HRTV-4	#bfbfbf	50	0	0	NA
KC292024	769	2	176	176	217.5	0.4428	0.110336	unknown	Inphared	30	Unclassified	Unclassified	Halovirus HHTV-2	#bfbfbf	50	0	0	NA
KC292026	237	2	26.71	26.71	281.6	0.08553	0.979387	unknown	Inphared	30	Unclassified	Unclassified	Halovirus HGTV-1	#bfbfbf	50	0	0	NA
KC292027	239	3	510.2	1530	392.6	0.7934	0.0404278	unknown	Inphared	30	Unclassified	Unclassified	Halovirus HCTV-5	#bfbfbf	50	0	0	NA
KC292028	769	2	176	176	217.5	0.4428	0.110336	unknown	Inphared	30	Unclassified	Unclassified	Halovirus HCTV-2	#bfbfbf	50	0	0	NA
KC310802	257	22	117.7	27200	1185	0.9568	7.23121e-09	unknown	Inphared	30	Autographiviridae	Caudovirales	Synechococcus phage S-CBP1	#bfbfbf	50	0	0	NA
KC310803	257	22	117.7	27200	1185	0.9568	7.23121e-09	unknown	Inphared	30	Autographiviridae	Caudovirales	Synechococcus phage S-CBP3	#bfbfbf	50	0	0	NA
KC310804	257	22	117.7	27200	1185	0.9568	7.23121e-09	unknown	Inphared	30	Autographiviridae	Caudovirales	Synechococcus phage S-CBP4	#bfbfbf	50	0	0	NA
KC310805	257	22	117.7	27200	1185	0.9568	7.23121e-09	unknown	Inphared	30	Autographiviridae	Caudovirales	Synechococcus phage S-CBP42	#bfbfbf	50	0	0	NA
KC310806	257	22	117.7	27200	1185	0.9568	7.23121e-09	unknown	Inphared	30	Autographiviridae	Caudovirales	Synechococcus phage S-CBP2	#bfbfbf	50	0	0	NA
KC311669	678	38	290.6	204300	24950	0.8909	0	unknown	Inphared	30	Autographiviridae	Caudovirales	Acinetobacter phage AB3	#E68080	50	0	0	NA
KC330682	91	11	291.7	16040	1546	0.911	4.0007e-05	unknown	Inphared	30	Siphoviridae	Caudovirales	Bacillus phage Taylor	#7398B2	50	0	0	NA
KC330683	91	11	291.7	16040	1546	0.911	4.0007e-05	unknown	Inphared	30	Siphoviridae	Caudovirales	Bacillus phage Finn	#7398B2	50	0	0	NA
KC348598	208	48	74.34	83850	50880	0.6219	0	unknown	Inphared	30	Siphoviridae	Caudovirales	Streptococcus phage phi20c	#7398B2	50	0	0	NA
KC348599	207	25	92.77	27830	43810	0.3882	0.00724745	unknown	Inphared	30	Siphoviridae	Caudovirales	Streptococcus phage phi30c	#7398B2	50	0	0	NA
KC348600	208	48	74.34	83850	50880	0.6219	0	unknown	Inphared	30	Siphoviridae	Caudovirales	Streptococcus phage phi5218	#7398B2	50	0	0	NA
KC348603	538	41	200.7	164600	34200	0.8276	0	unknown	Inphared	30	Siphoviridae	Caudovirales	Streptococcus phage phiD12	#7398B2	50	0	0	NA
KC348604	209	30	116.1	50520	34170	0.5961	0	unknown	Inphared	30	Siphoviridae	Caudovirales	Streptococcus phage phiS10	#7398B2	50	0	0	NA
KC413988	214	20	136	25840	18840	0.5778	4.57875e-08	unknown	Inphared	30	Siphoviridae	Caudovirales	Streptococcus phage phiST1	#7398B2	50	0	0	NA
KC462197	2	60	94.98	168100	9696	0.9448	0	unknown	Inphared	30	Myoviridae	Caudovirales	Burkholderia phage ST79	#E68080	50	0	0	NA
KC465898	659	9	196.2	7064	2327	0.7508	0.00020615	unknown	Inphared	30	Siphoviridae	Caudovirales	Pelagibacter phage HTVC010P	#E68080	50	0	0	NA
KC465899	324	12	98.81	6522	45240	0.1259	0.999902	unknown	Inphared	30	Myoviridae	Caudovirales	Pelagibacter phage HTVC008M	#E68080	50	0	0	NA
KC465900	258	17	163.3	22220	11560	0.657	3.52838e-07	unknown	Inphared	30	Autographiviridae	Caudovirales	Pelagibacter phage HTVC011P	#E68080	50	0	0	NA
KC465901	258	17	163.3	22220	11560	0.657	3.52838e-07	unknown	Inphared	30	Autographiviridae	Caudovirales	Pelagibacter phage HTVC019P	#E68080	50	0	0	NA
KC481682	159	6	521.2	7818	5948	0.5674	0.00253743	unknown	Inphared	30	Siphoviridae	Caudovirales	Bacillus phage vB_BanS-Tsamsa	#7398B2	50	0	0	NA
KC522412	157	69	244.4	573400	12800	0.9779	0	unknown	Inphared	30	Siphoviridae	Caudovirales	Lactococcus phage CaseusJM1	#7398B2	50	0	0	NA
KC542353	488	6	122.7	1840	1230	0.5971	0.00253743	unknown	Inphared	30	Siphoviridae	Caudovirales	Pseudoalteromonas phage TW1	#E68080	50	0	0	NA
KC581799	538	41	200.7	164600	34200	0.8276	0	unknown	Inphared	30	Siphoviridae	Caudovirales	Streptococcus phage phiD12	#7398B2	50	0	0	NA
KC595513	81	10	305.1	13730	2625	0.8385	9.13355e-05	unknown	Inphared	30	Herelleviridae	Caudovirales	Bacillus phage Shanette	#7398B2	50	0	0	NA
KC595515	128	33	82.22	43410	23990	0.6434	0	unknown	Inphared	30	Myoviridae	Caudovirales	Brevibacillus phage Jimmer1	#7398B2	50	0	0	NA
KC595515	123	2	339.6	339.6	3323	0.09263	0.979387	unknown	Inphared	30	Myoviridae	Caudovirales	Brevibacillus phage Jimmer1	#7398B2	50	0	0	NA
KC595515	120	4	106.6	639.9	6311	0.09195	0.992931	unknown	Inphared	30	Myoviridae	Caudovirales	Brevibacillus phage Jimmer1	#7398B2	50	0	0	NA
KC595518	128	33	82.22	43410	23990	0.6434	0	unknown	Inphared	30	Myoviridae	Caudovirales	Brevibacillus phage Davies	#7398B2	50	0	0	NA
KC595518	123	2	339.6	339.6	3323	0.09263	0.979387	unknown	Inphared	30	Myoviridae	Caudovirales	Brevibacillus phage Davies	#7398B2	50	0	0	NA
KC595518	120	4	106.6	639.9	6311	0.09195	0.992931	unknown	Inphared	30	Myoviridae	Caudovirales	Brevibacillus phage Davies	#7398B2	50	0	0	NA
KC618393	455	30	92.6	40280	202.7	0.9935	0	unknown	Inphared	30	Fuselloviridae	Unclassified	Sulfolobales Mexican fusellovirus 1	#bfbfbf	50	0	0	NA
KC661275	170	31	251.4	116900	83080	0.5844	0	unknown	Inphared	30	Siphoviridae	Caudovirales	Mycobacterium phage HINdeR	#E7BF80	50	0	0	NA
KC661280	419	106	173.4	965100	106600	0.9004	0	unknown	Inphared	30	Siphoviridae	Caudovirales	Mycobacterium phage Job42	#E7BF80	50	0	0	NA
KC685370	587	12	189.4	12500	4316	0.7423	1.81502e-05	unknown	Inphared	30	Salasmaviridae	Caudovirales	Bacillus phage MG-B1	#7398B2	50	0	0	NA
KC700557	750	38	320.6	225400	682.5	0.9966	0	unknown	Inphared	30	Siphoviridae	Caudovirales	Streptomyces phage Sujidade	#E7BF80	50	0	0	NA
KC700558	750	38	320.6	225400	682.5	0.9966	0	unknown	Inphared	30	Siphoviridae	Caudovirales	Streptomyces phage Zemlya	#E7BF80	50	0	0	NA
KC736071	419	106	173.4	965100	106600	0.9004	0	unknown	Inphared	30	Siphoviridae	Caudovirales	Mycobacterium phage WIVsmall	#E7BF80	50	0	0	NA
KC736978	42	10	144.4	6496	11850	0.3538	0.0444865	unknown	Inphared	30	Myoviridae	Caudovirales	Shigella phage SfII	#E68080	50	0	0	NA
KC751414	230	2	306.2	306.2	890.6	0.255	0.979387	unknown	Inphared	30	Zobellviridae	Caudovirales	Pseudoalteromonas phage RIO-1	#E68080	50	0	0	NA
KC801932	375	11	559.4	30770	123200	0.1998	0.999596	unknown	Inphared	30	Myoviridae	Caudovirales	Escherichia phage Lw1	#E68080	50	0	0	NA
KC801932	378	34	237.4	133200	310000	0.3005	0.879273	unknown	Inphared	30	Myoviridae	Caudovirales	Escherichia phage Lw1	#E68080	50	0	0	NA
KC814930	42	10	144.4	6496	11850	0.3538	0.0444865	unknown	Inphared	30	Myoviridae	Caudovirales	Shigella phage SfIV	#E68080	50	0	0	NA
KC821606	773	3	80.67	242	0	0.9758	0.0318013	unknown	Inphared	30	Microviridae	Petitvirales	Cellulophaga phage phi12:2	#38761D	50	0	0	NA
KC821607	331	3	199.6	598.9	334.5	0.6375	0.0404278	unknown	Inphared	30	Siphoviridae	Caudovirales	Cellulophaga phage phi19:1	#38761D	50	0	0	NA
KC821608	774	4	413	2478	364	0.8695	0.0151914	unknown	Inphared	30	Podoviridae	Caudovirales	Cellulophaga phage phi19:3	#38761D	50	0	0	NA
KC821614	777	2	588.3	588.3	59.08	0.9032	0.110336	unknown	Inphared	30	Podoviridae	Caudovirales	Cellulophaga phage phi38:1	#38761D	50	0	0	NA
KC821615	778	3	341.3	1024	156.1	0.8633	0.0404278	unknown	Inphared	30	Siphoviridae	Caudovirales	Cellulophaga phage phi12:3	#38761D	50	0	0	NA
KC821617	778	3	341.3	1024	156.1	0.8633	0.0404278	unknown	Inphared	30	Siphoviridae	Caudovirales	Cellulophaga phage phi17:1	#38761D	50	0	0	NA
KC821618	331	3	199.6	598.9	334.5	0.6375	0.0404278	unknown	Inphared	30	Siphoviridae	Caudovirales	Cellulophaga phage phi10:1	#38761D	50	0	0	NA
KC821619	778	3	341.3	1024	156.1	0.8633	0.0404278	unknown	Inphared	30	Siphoviridae	Caudovirales	Cellulophaga phage phi18:1	#38761D	50	0	0	NA
KC821620	774	4	413	2478	364	0.8695	0.0151914	unknown	Inphared	30	Podoviridae	Caudovirales	Cellulophaga phage phi18:3	#38761D	50	0	0	NA
KC821622	774	4	413	2478	364	0.8695	0.0151914	unknown	Inphared	30	Podoviridae	Caudovirales	Cellulophaga phage phi46:3	#38761D	50	0	0	NA
KC821631	773	3	80.67	242	0	0.9758	0.0318013	unknown	Inphared	30	Microviridae	Petitvirales	Cellulophaga phage phi48:1	#38761D	50	0	0	NA
KC821632	561	2	164.2	164.2	1627	0.09144	0.979387	unknown	Inphared	30	CrAss_env_epsilon	Caudovirales	None	#38761D	50	0	0	NA
KC853746	65	45	69.65	68960	19260	0.7809	0	unknown	Inphared	30	Autographiviridae	Caudovirales	Burkholderia phage JG068	#E68080	50	0	0	NA
KC862297	737	22	341.1	78810	5955	0.9293	7.23121e-09	unknown	Inphared	30	Myoviridae	Caudovirales	Pseudomonas phage PAK_P1	#E68080	50	0	0	NA
KC900378	141	9	217.3	7823	957.3	0.8892	0.00020615	unknown	Inphared	30	Podoviridae	Caudovirales	Pseudomonas phage LKA5	#E68080	50	0	0	NA
KC911857	43	15	192.7	20240	7245	0.7356	1.69572e-06	unknown	Inphared	30	Podoviridae	Caudovirales	Salmonella phage SPC32N	#E68080	50	0	0	NA
KC954775	378	34	237.4	133200	310000	0.3005	0.879273	unknown	Inphared	30	Myoviridae	Caudovirales	Cronobacter phage S13	#E68080	50	0	0	NA
KC954775	373	17	301.4	40990	170000	0.1942	1	unknown	Inphared	30	Myoviridae	Caudovirales	Cronobacter phage S13	#E68080	50	0	0	NA
KC960671	74	32	226.6	112400	59590	0.6532	0	unknown	Inphared	30	Autographiviridae	Caudovirales	Enterobacteria phage T3	#E68080	50	0	0	NA
KF010834	359	9	279	10040	7795	0.5625	0.00020615	unknown	Inphared	30	Siphoviridae	Caudovirales	Paenibacillus phage phiIBB_P123	#7398B2	50	0	0	NA
KF017004	419	106	173.4	965100	106600	0.9004	0	unknown	Inphared	30	Siphoviridae	Caudovirales	Mycobacterium phage Velveteen	#E7BF80	50	0	0	NA
KF017927	174	74	236.8	639600	100000	0.8646	0	unknown	Inphared	30	Siphoviridae	Caudovirales	Mycobacterium phage Odin	#E7BF80	50	0	0	NA
KF024721	174	74	236.8	639600	100000	0.8646	0	unknown	Inphared	30	Siphoviridae	Caudovirales	Mycobacterium phage AnnaL29	#E7BF80	50	0	0	NA
KF024723	419	106	173.4	965100	106600	0.9004	0	unknown	Inphared	30	Siphoviridae	Caudovirales	Mycobacterium phage Hamulus	#E7BF80	50	0	0	NA
KF024726	431	41	393.4	322600	2703	0.9914	0	unknown	Inphared	30	Siphoviridae	Caudovirales	Mycobacterium phage SarFire	#E7BF80	50	0	0	NA
KF024727	295	32	295.4	146500	33480	0.8137	0	unknown	Inphared	30	Siphoviridae	Caudovirales	Mycobacterium phage Reprobate	#E7BF80	50	0	0	NA
KF024729	295	32	295.4	146500	33480	0.8137	0	unknown	Inphared	30	Siphoviridae	Caudovirales	Mycobacterium phage KayaCho	#E7BF80	50	0	0	NA
KF030445	37	45	80.96	80150	50760	0.6118	0	unknown	Inphared	30	Siphoviridae	Caudovirales	Escherichia phage 1720a-02	#E68080	50	0	0	NA
KF030445	40	31	88.89	41340	46870	0.4683	3.35355e-07	unknown	Inphared	30	Siphoviridae	Caudovirales	Escherichia phage 1720a-02	#E68080	50	0	0	NA
KF044310	583	19	45.94	7856	1157	0.8679	5.55571e-08	unknown	Inphared	30	Microviridae	Petitvirales	Enterobacteria phage FL76 Tallahassee/FL/2012	#E68080	50	0	0	NA
KF056323	638	7	25.28	530.9	2.53	0.9698	0.00069762	unknown	Inphared	30	Pleolipoviridae	Haloruvirales	Haloarcula hispanica pleomorphic virus 2	#bfbfbf	50	0	0	NA
KF114874	419	106	173.4	965100	106600	0.9004	0	unknown	Inphared	30	Siphoviridae	Caudovirales	Mycobacterium phage Bobi	#E7BF80	50	0	0	NA
KF114876	510	4	161.7	970.3	0	0.9918	0.0105353	unknown	Inphared	30	Myoviridae	Caudovirales	Leptospira phage vB_LalZ_80412-LE1	#bfbfbf	50	0	0	NA
KF114877	510	4	161.7	970.3	0	0.9918	0.0105353	unknown	Inphared	30	Myoviridae	Caudovirales	Leptospira phage vB_LnoZ_CZ214-LE1	#bfbfbf	50	0	0	NA
KF114880	510	4	161.7	970.3	0	0.9918	0.0105353	unknown	Inphared	30	Myoviridae	Caudovirales	Leptospira phage vB_LinZ_10-LE1	#bfbfbf	50	0	0	NA
KF147927	188	6	71.47	1072	1739	0.3797	0.148977	unknown	Inphared	30	Siphoviridae	Caudovirales	Oenococcus phage phi9805	#7398B2	50	0	0	NA
KF148055	478	41	300.4	246300	101800	0.7075	0	unknown	Inphared	30	Siphoviridae	Caudovirales	Salmonella phage Jersey	#E68080	50	0	0	NA
KF148616	643	26	600	195000	11640	0.9434	0	unknown	Inphared	30	Myoviridae	Caudovirales	Campylobacter phage CP8	#bfbfbf	50	0	0	NA
KF156338	322	38	304.5	214100	251400	0.4598	1.13988e-09	unknown	Inphared	30	Myoviridae	Caudovirales	Synechococcus phage ACG-2014h	#bfbfbf	50	0	0	NA
KF183314	188	6	71.47	1072	1739	0.3797	0.148977	unknown	Inphared	30	Siphoviridae	Caudovirales	Oenococcus phage phiS11	#7398B2	50	0	0	NA
KF188409	457	2	156.4	156.4	536.9	0.2243	0.979387	unknown	Inphared	30	Siphoviridae	Caudovirales	Lactobacillus phage phiJB	#7398B2	50	0	0	NA
KF188409	287	7	34.47	723.9	2038	0.2608	0.937399	unknown	Inphared	30	Siphoviridae	Caudovirales	Lactobacillus phage phiJB	#7398B2	50	0	0	NA
KF188410	482	9	184.1	6627	370.9	0.9446	0.00020615	unknown	Inphared	30	Siphoviridae	Caudovirales	Lactobacillus phage phiLdb	#7398B2	50	0	0	NA
KF192053	95	15	468.6	49210	5968	0.8914	1.69148e-06	unknown	Inphared	30	Siphoviridae	Caudovirales	Enterococcus phage IMEEF1	#7398B2	50	0	0	NA
KF279411	295	32	295.4	146500	33480	0.8137	0	unknown	Inphared	30	Siphoviridae	Caudovirales	Mycobacterium phage Adawi	#E7BF80	50	0	0	NA
KF279414	394	9	367.7	13240	50390	0.208	0.999853	unknown	Inphared	30	Siphoviridae	Caudovirales	Mycobacterium phage Fredward	#E7BF80	50	0	0	NA
KF296717	125	3	315.2	945.5	185.3	0.8317	0.0404278	unknown	Inphared	30	Siphoviridae	Caudovirales	Bacillus phage proCM3	#7398B2	50	0	0	NA
KF296718	15	7	112	2352	3941	0.3729	0.350739	unknown	Inphared	30	Siphoviridae	Caudovirales	Bacillus phage phiCM3	#7398B2	50	0	0	NA
KF296718	13	9	204.4	7358	3308	0.6887	0.00020615	unknown	Inphared	30	Siphoviridae	Caudovirales	Bacillus phage phiCM3	#7398B2	50	0	0	NA
KF301602	325	9	102.5	3689	27690	0.1175	0.999853	unknown	Inphared	30	Myoviridae	Caudovirales	Caulobacter phage Cr30	#E68080	50	0	0	NA
KF301602	324	12	98.81	6522	45240	0.1259	0.999902	unknown	Inphared	30	Myoviridae	Caudovirales	Caulobacter phage Cr30	#E68080	50	0	0	NA
KF302034	380	4	287.7	1726	3405	0.3359	0.557383	unknown	Inphared	30	Myoviridae	Caudovirales	Pseudoalteromonas phage HM1	#E68080	50	0	0	NA
KF302035	152	6	68.8	1032	2827	0.2666	0.967224	unknown	Inphared	30	Siphoviridae	Caudovirales	Pseudoalteromonas phage HS6	#E68080	50	0	0	NA
KF302036	782	2	200.2	200.2	430.2	0.3155	0.658454	unknown	Inphared	30	Siphoviridae	Caudovirales	Pseudoalteromonas phage HS2	#E68080	50	0	0	NA
KF302037	230	2	306.2	306.2	890.6	0.255	0.979387	unknown	Inphared	30	Zobellviridae	Caudovirales	Pseudoalteromonas phage HP1	#E68080	50	0	0	NA
KF319020	100	6	247.9	3718	23070	0.1388	0.998474	unknown	Inphared	30	Autographiviridae	Caudovirales	Proteus phage PM16	#E68080	50	0	0	NA
KF322026	453	20	157.1	29850	15100	0.6634	3.38265e-08	unknown	Inphared	30	Autographiviridae	Caudovirales	Vibrio phage phi-A318	#E68080	50	0	0	NA
KF322032	2	60	94.98	168100	9696	0.9448	0	unknown	Inphared	30	Myoviridae	Caudovirales	Enterobacteria phage fiAA91-ss	#E68080	50	0	0	NA
KF356198	597	5	49.51	495.1	0	0.9802	0.00374748	unknown	Inphared	30	Podoviridae	Caudovirales	Anabaena phage A-4L	#bfbfbf	50	0	0	NA
KF361475	7	18	113.4	17350	818.4	0.9531	1.5978e-07	unknown	Inphared	30	Myoviridae	Caudovirales	Vibrio phage VPUSM 8	#E68080	50	0	0	NA
KF416340	431	41	393.4	322600	2703	0.9914	0	unknown	Inphared	30	Siphoviridae	Caudovirales	Mycobacterium phage Wheeler	#E7BF80	50	0	0	NA
KF493881	295	32	295.4	146500	33480	0.8137	0	unknown	Inphared	30	Siphoviridae	Caudovirales	Mycobacterium phage JAMaL	#E7BF80	50	0	0	NA
KF493882	394	9	367.7	13240	50390	0.208	0.999853	unknown	Inphared	30	Siphoviridae	Caudovirales	Mycobacterium phage Jovo	#E7BF80	50	0	0	NA
KF534715	600	17	325.8	44310	6132	0.8778	3.47371e-07	unknown	Inphared	30	Chaseviridae	Caudovirales	Pectobacterium phage PM1	#E68080	50	0	0	NA
KF550303	377	26	330.5	107400	32640	0.7666	0	unknown	Inphared	30	Myoviridae	Caudovirales	Escherichia phage 4MG	#E68080	50	0	0	NA
KF554508	81	10	305.1	13730	2625	0.8385	9.13355e-05	unknown	Inphared	30	Herelleviridae	Caudovirales	Bacillus phage CP-51	#7398B2	50	0	0	NA
KF560331	431	41	393.4	322600	2703	0.9914	0	unknown	Inphared	30	Siphoviridae	Caudovirales	Mycobacterium phage Graduation	#E7BF80	50	0	0	NA
KF562340	632	46	158.4	163900	29830	0.8456	0	unknown	Inphared	30	Schitoviridae	Caudovirales	Escherichia phage vB_EcoP_PhAPEC7	#E68080	50	0	0	NA
KF562864	478	41	300.4	246300	101800	0.7075	0	unknown	Inphared	30	Siphoviridae	Caudovirales	Salmonella phage SETP13	#E68080	50	0	0	NA
KF562865	478	41	300.4	246300	101800	0.7075	0	unknown	Inphared	30	Siphoviridae	Caudovirales	Salmonella phage SETP7	#E68080	50	0	0	NA
KF589919	29	7	82.88	1741	13180	0.1165	0.999299	unknown	Inphared	30	Siphoviridae	Caudovirales	Staphylococcus phage phiRS7	#7398B2	50	0	0	NA
KF620435	632	46	158.4	163900	29830	0.8456	0	unknown	Inphared	30	Schitoviridae	Caudovirales	Shigella phage pSb-1	#E68080	50	0	0	NA
KF623293	318	3	381.3	1144	267.8	0.8069	0.0404278	unknown	Inphared	30	Siphoviridae	Caudovirales	Vibrio phage SHOU24	#E68080	50	0	0	NA
KF623294	369	34	165.6	92890	8042	0.9197	0	unknown	Inphared	30	Myoviridae	Caudovirales	Erwinia phage PhiEaH1	#E68080	50	0	0	NA
KF626665	345	32	136.9	67890	21950	0.7551	0	unknown	Inphared	30	Siphoviridae	Caudovirales	Xylella phage Sano	#E68080	50	0	0	NA
KF626665	447	4	364.6	2187	7894	0.2168	0.992931	unknown	Inphared	30	Siphoviridae	Caudovirales	Xylella phage Sano	#E68080	50	0	0	NA
KF626666	65	45	69.65	68960	19260	0.7809	0	unknown	Inphared	30	Autographiviridae	Caudovirales	Xylella phage Paz	#E68080	50	0	0	NA
KF626667	65	45	69.65	68960	19260	0.7809	0	unknown	Inphared	30	Autographiviridae	Caudovirales	Xylella phage Prado	#E68080	50	0	0	NA
KF626668	447	4	364.6	2187	7894	0.2168	0.992931	unknown	Inphared	30	Siphoviridae	Caudovirales	Xylella phage Salvo	#E68080	50	0	0	NA
KF626668	345	32	136.9	67890	21950	0.7551	0	unknown	Inphared	30	Siphoviridae	Caudovirales	Xylella phage Salvo	#E68080	50	0	0	NA
KF669647	80	40	331	258200	96050	0.7287	0	unknown	Inphared	30	Herelleviridae	Caudovirales	Bacillus phage BigBertha	#7398B2	50	0	0	NA
KF669647	17	21	452.1	94940	86440	0.5233	1.56603e-08	unknown	Inphared	30	Herelleviridae	Caudovirales	Bacillus phage BigBertha	#7398B2	50	0	0	NA
KF669648	91	11	291.7	16040	1546	0.911	4.0007e-05	unknown	Inphared	30	Siphoviridae	Caudovirales	Bacillus phage Blastoid	#7398B2	50	0	0	NA
KF669649	81	10	305.1	13730	2625	0.8385	9.13355e-05	unknown	Inphared	30	Herelleviridae	Caudovirales	Bacillus phage CampHawk	#7398B2	50	0	0	NA
KF669650	644	2	66.62	66.62	308.4	0.1758	0.658454	unknown	Inphared	30	Siphoviridae	Caudovirales	Clavibacter phage CN1A	#E7BF80	50	0	0	NA
KF669651	91	11	291.7	16040	1546	0.911	4.0007e-05	unknown	Inphared	30	Siphoviridae	Caudovirales	Bacillus phage Glittering	#7398B2	50	0	0	NA
KF669652	80	40	331	258200	96050	0.7287	0	unknown	Inphared	30	Herelleviridae	Caudovirales	Bacillus phage Grass	#7398B2	50	0	0	NA
KF669653	59	28	520.9	196900	41000	0.8274	0	unknown	Inphared	30	Ackermannviridae	Caudovirales	Salmonella phage Marshall	#E68080	50	0	0	NA
KF669663	784	4	403.5	2421	1568	0.6057	0.0151914	unknown	Inphared	30	Siphoviridae	Caudovirales	Bacillus phage Staley	#7398B2	50	0	0	NA
KF676640	157	69	244.4	573400	12800	0.9779	0	unknown	Inphared	30	Siphoviridae	Caudovirales	Lactococcus phage SK1833	#7398B2	50	0	0	NA
KF700371	580	24	212.7	58700	38910	0.601	1.55544e-09	unknown	Inphared	30	Autographiviridae	Caudovirales	Erwinia phage FE44	#E68080	50	0	0	NA
KF713486	167	44	295.1	279100	23920	0.9208	0	unknown	Inphared	30	Siphoviridae	Caudovirales	Mycobacterium phage Validus	#E7BF80	50	0	0	NA
KF728385	512	29	261.3	106100	7879	0.9304	0	unknown	Inphared	30	Siphoviridae	Caudovirales	Enterococcus phage IME_EF3	#7398B2	50	0	0	NA
KF765493	99	45	277	274200	53040	0.8377	0	unknown	Inphared	30	Autographiviridae	Caudovirales	Klebsiella phage F19	#E68080	50	0	0	NA
KF767351	236	6	165.8	2487	1019	0.707	0.00253743	unknown	Inphared	30	Myoviridae	Caudovirales	Lactobacillus phage phi jlb1	#7398B2	50	0	0	NA
KF787094	632	46	158.4	163900	29830	0.8456	0	unknown	Inphared	30	Schitoviridae	Caudovirales	Achromobacter phage JWDelta	#E68080	50	0	0	NA
KF806588	632	46	158.4	163900	29830	0.8456	0	unknown	Inphared	30	Schitoviridae	Caudovirales	Erwinia phage Ea9-2	#E68080	50	0	0	NA
KF831354	22	24	110.1	30380	50000	0.3777	0.0296005	unknown	Inphared	30	Siphoviridae	Caudovirales	Staphylococcus phage phiBU01	#7398B2	50	0	0	NA
KF835987	374	73	430.4	1131000	239100	0.8254	0	unknown	Inphared	30	Myoviridae	Caudovirales	Pectobacterium bacteriophage PM2	#E68080	50	0	0	NA
KF926093	250	6	600	9000	4652	0.6587	0.00138921	unknown	Inphared	30	Siphoviridae	Caudovirales	Lactococcus phage phiL47	#7398B2	50	0	0	NA
KF929199	160	8	305.4	8550	5427	0.611	0.00046955	unknown	Inphared	30	Siphoviridae	Caudovirales	Staphylococcus phage vB_SepS_SEP9	#7398B2	50	0	0	NA
KF977490	113	4	149.8	898.8	904.2	0.4963	0.0151914	unknown	Inphared	30	Siphoviridae	Caudovirales	Rhizobium phage vB_RglS_P106B	#E68080	50	0	0	NA
KF981601	174	74	236.8	639600	100000	0.8646	0	unknown	Inphared	30	Siphoviridae	Caudovirales	Mycobacterium phage Echild	#E7BF80	50	0	0	NA
KF981730	622	21	543.7	114200	15360	0.8811	1.56404e-08	unknown	Inphared	30	Podoviridae	Caudovirales	Escherichia phage KBNP1711	#E68080	50	0	0	NA
KF986246	168	12	265.8	17540	12190	0.5895	1.82925e-05	unknown	Inphared	30	Siphoviridae	Caudovirales	Mycobacterium phage MichelleMyBell	#E7BF80	50	0	0	NA
KF986247	437	20	108.4	20600	6454	0.7603	3.3922e-08	unknown	Inphared	30	Siphoviridae	Caudovirales	Mycobacterium phage Oaker	#E7BF80	50	0	0	NA
KF986247	435	5	228.6	2286	6494	0.26	0.996692	unknown	Inphared	30	Siphoviridae	Caudovirales	Mycobacterium phage Oaker	#E7BF80	50	0	0	NA
KJ002054	601	4	252.3	1514	6132	0.1978	0.992931	unknown	Inphared	30	Chaseviridae	Caudovirales	Shewanella phage Spp001	#E68080	50	0	0	NA
KJ010489	511	7	272.9	5732	23740	0.1944	0.999299	unknown	Inphared	30	Siphoviridae	Caudovirales	Enterococcus phage IME-EFm1	#7398B2	50	0	0	NA
KJ010489	512	29	261.3	106100	7879	0.9304	0	unknown	Inphared	30	Siphoviridae	Caudovirales	Enterococcus phage IME-EFm1	#7398B2	50	0	0	NA
KJ010548	80	40	331	258200	96050	0.7287	0	unknown	Inphared	30	Herelleviridae	Caudovirales	Bacillus phage Bp8p-T	#7398B2	50	0	0	NA
KJ018209	381	2	600	600	3113	0.1614	0.979387	unknown	Inphared	30	Myoviridae	Caudovirales	Shewanella sp. phage 1/4	#E68080	50	0	0	NA
KJ018210	630	3	107.4	322.3	2343	0.1207	0.985452	unknown	Inphared	30	Siphoviridae	Caudovirales	Flavobacterium sp. phage 1/32	#38761D	50	0	0	NA
KJ018211	381	2	600	600	3113	0.1614	0.979387	unknown	Inphared	30	Myoviridae	Caudovirales	Shewanella sp. phage 1/40	#E68080	50	0	0	NA
KJ018212	406	8	58.81	1647	7802	0.174	0.999679	unknown	Inphared	30	Myoviridae	Caudovirales	Shewanella sp. phage 1/41	#E68080	50	0	0	NA
KJ018213	626	5	280.4	2804	1151	0.7071	0.00609289	unknown	Inphared	30	Siphoviridae	Caudovirales	Shewanella sp. phage 1/44	#E68080	50	0	0	NA
KJ019059	322	38	304.5	214100	251400	0.4598	1.13988e-09	unknown	Inphared	30	Myoviridae	Caudovirales	Synechococcus phage ACG-2014f	#bfbfbf	50	0	0	NA
KJ019062	321	32	570.4	282900	213600	0.5697	0	unknown	Inphared	30	Myoviridae	Caudovirales	Synechococcus phage ACG-2014d	#bfbfbf	50	0	0	NA
KJ019069	322	38	304.5	214100	251400	0.4598	1.13988e-09	unknown	Inphared	30	Myoviridae	Caudovirales	Synechococcus phage ACG-2014j	#bfbfbf	50	0	0	NA
KJ019071	321	32	570.4	282900	213600	0.5697	0	unknown	Inphared	30	Myoviridae	Caudovirales	Synechococcus phage ACG-2014g	#bfbfbf	50	0	0	NA
KJ019076	321	32	570.4	282900	213600	0.5697	0	unknown	Inphared	30	Myoviridae	Caudovirales	Synechococcus phage ACG-2014a	#bfbfbf	50	0	0	NA
KJ019082	322	38	304.5	214100	251400	0.4598	1.13988e-09	unknown	Inphared	30	Myoviridae	Caudovirales	Synechococcus phage ACG-2014i	#bfbfbf	50	0	0	NA
KJ019089	322	38	304.5	214100	251400	0.4598	1.13988e-09	unknown	Inphared	30	Myoviridae	Caudovirales	Synechococcus phage ACG-2014j	#bfbfbf	50	0	0	NA
KJ019094	322	38	304.5	214100	251400	0.4598	1.13988e-09	unknown	Inphared	30	Myoviridae	Caudovirales	Synechococcus phage ACG-2014e	#bfbfbf	50	0	0	NA
KJ019128	321	32	570.4	282900	213600	0.5697	0	unknown	Inphared	30	Myoviridae	Caudovirales	Synechococcus phage ACG-2014c	#bfbfbf	50	0	0	NA
KJ019133	321	32	570.4	282900	213600	0.5697	0	unknown	Inphared	30	Myoviridae	Caudovirales	Synechococcus phage ACG-2014b	#bfbfbf	50	0	0	NA
KJ024807	591	4	180.3	1082	1531	0.4128	0.156161	unknown	Inphared	30	Siphoviridae	Caudovirales	Bacillus phage vB_BtS_BMBtp3	#7398B2	50	0	0	NA
KJ024807	15	7	112	2352	3941	0.3729	0.350739	unknown	Inphared	30	Siphoviridae	Caudovirales	Bacillus phage vB_BtS_BMBtp3	#7398B2	50	0	0	NA
KJ025957	374	73	430.4	1131000	239100	0.8254	0	unknown	Inphared	30	Myoviridae	Caudovirales	Serratia phage PS2	#E68080	50	0	0	NA
KJ028219	734	2	548	548	1221	0.3091	0.979387	unknown	Inphared	30	Siphoviridae	Caudovirales	Mycobacterium phage 32HC	#E7BF80	50	0	0	NA
KJ028219	427	5	166.3	1663	3056	0.3517	0.583233	unknown	Inphared	30	Siphoviridae	Caudovirales	Mycobacterium phage 32HC	#E7BF80	50	0	0	NA
KJ081346	80	40	331	258200	96050	0.7287	0	unknown	Inphared	30	Herelleviridae	Caudovirales	Bacillus phage BCP8-2	#7398B2	50	0	0	NA
KJ094022	92	8	146.9	4112	776	0.8385	0.00046955	unknown	Inphared	30	Siphoviridae	Caudovirales	Listeria phage LP-030-3	#7398B2	50	0	0	NA
KJ094023	63	5	183.8	1838	2552	0.4177	0.00609289	unknown	Inphared	30	Siphoviridae	Caudovirales	Listeria phage LP-101	#7398B2	50	0	0	NA
KJ101592	374	73	430.4	1131000	239100	0.8254	0	unknown	Inphared	30	Myoviridae	Caudovirales	Enterobacter phage PG7	#E68080	50	0	0	NA
KJ127303	95	15	468.6	49210	5968	0.8914	1.69148e-06	unknown	Inphared	30	Siphoviridae	Caudovirales	Enterococcus phage VD13	#7398B2	50	0	0	NA
KJ127304	512	29	261.3	106100	7879	0.9304	0	unknown	Inphared	30	Siphoviridae	Caudovirales	Enterococcus phage AUEF3	#7398B2	50	0	0	NA
KJ135004	632	46	158.4	163900	29830	0.8456	0	unknown	Inphared	30	Schitoviridae	Caudovirales	Escherichia phage Bp4	#E68080	50	0	0	NA
KJ140076	24	62	117.1	221400	89510	0.7118	0	unknown	Inphared	30	Siphoviridae	Caudovirales	Staphylococcus phage DW2	#7398B2	50	0	0	NA
KJ156985	170	31	251.4	116900	83080	0.5844	0	unknown	Inphared	30	Siphoviridae	Caudovirales	Mycobacterium phage RhynO	#E7BF80	50	0	0	NA
KJ159566	93	2	70.02	70.02	447.8	0.1342	0.979387	unknown	Inphared	30	Siphoviridae	Caudovirales	Geobacillus phage GBK2	#7398B2	50	0	0	NA
KJ173786	645	6	325.6	4884	412.9	0.92	0.00253743	unknown	Inphared	30	Siphoviridae	Caudovirales	Microbacterium phage vB_MoxS-ISF9	#E7BF80	50	0	0	NA
KJ174156	431	41	393.4	322600	2703	0.9914	0	unknown	Inphared	30	Siphoviridae	Caudovirales	Mycobacterium phage Alsfro	#E7BF80	50	0	0	NA
KJ174318	59	28	520.9	196900	41000	0.8274	0	unknown	Inphared	30	Ackermannviridae	Caudovirales	Salmonella phage vB-SalM-SJ3	#E68080	50	0	0	NA
KJ192196	174	74	236.8	639600	100000	0.8646	0	unknown	Inphared	30	Siphoviridae	Caudovirales	Mycobacterium phage 40AC	#E7BF80	50	0	0	NA
KJ194582	437	20	108.4	20600	6454	0.7603	3.3922e-08	unknown	Inphared	30	Siphoviridae	Caudovirales	Mycobacterium phage Hawkeye	#E7BF80	50	0	0	NA
KJ210330	84	17	105.9	14400	3511	0.8025	3.22372e-07	unknown	Inphared	30	Rountreeviridae	Caudovirales	Staphylococcus phage GRCS	#7398B2	50	0	0	NA
KJ410132	174	74	236.8	639600	100000	0.8646	0	unknown	Inphared	30	Siphoviridae	Caudovirales	Mycobacterium phage 20ES	#E7BF80	50	0	0	NA
KJ410133	169	11	271.1	14910	13600	0.5226	4.07575e-05	unknown	Inphared	30	Siphoviridae	Caudovirales	Mycobacterium phage Jolie2	#E7BF80	50	0	0	NA
KJ410134	174	74	236.8	639600	100000	0.8646	0	unknown	Inphared	30	Siphoviridae	Caudovirales	Mycobacterium phage CRB1	#E7BF80	50	0	0	NA
KJ433975	295	32	295.4	146500	33480	0.8137	0	unknown	Inphared	30	Siphoviridae	Caudovirales	Mycobacterium phage 40BC	#E7BF80	50	0	0	NA
KJ433976	295	32	295.4	146500	33480	0.8137	0	unknown	Inphared	30	Siphoviridae	Caudovirales	Mycobacterium phage Jolie1	#E7BF80	50	0	0	NA
KJ452291	24	62	117.1	221400	89510	0.7118	0	unknown	Inphared	30	Siphoviridae	Caudovirales	Staphylococcus phage 3MRA	#7398B2	50	0	0	NA
KJ473422	713	5	505.5	5055	1759	0.7408	0.00609289	unknown	Inphared	30	Myoviridae	Caudovirales	Acinetobacter phage vB_AbaM_Acibel004	#E68080	50	0	0	NA
KJ502657	453	20	157.1	29850	15100	0.6634	3.38265e-08	unknown	Inphared	30	Autographiviridae	Caudovirales	Vibrio phage Vc1	#E68080	50	0	0	NA
KJ507100	56	3	425.9	1278	898.5	0.5855	0.0404278	unknown	Inphared	30	Siphoviridae	Caudovirales	Pseudomonas phage phiPSA1	#E68080	50	0	0	NA
KJ510412	167	44	295.1	279100	23920	0.9208	0	unknown	Inphared	30	Siphoviridae	Caudovirales	Mycobacterium phage ZoeJ	#E7BF80	50	0	0	NA
KJ510415	170	31	251.4	116900	83080	0.5844	0	unknown	Inphared	30	Siphoviridae	Caudovirales	Mycobacterium phage Phantastic	#E7BF80	50	0	0	NA
KJ528544	85	6	27.34	410.1	3826	0.09653	0.998499	unknown	Inphared	30	Rountreeviridae	Caudovirales	Lactococcus phage WP-2	#7398B2	50	0	0	NA
KJ564036	482	9	184.1	6627	370.9	0.9446	0.00020615	unknown	Inphared	30	Siphoviridae	Caudovirales	Lactobacillus phage Ld25A	#7398B2	50	0	0	NA
KJ564037	482	9	184.1	6627	370.9	0.9446	0.00020615	unknown	Inphared	30	Siphoviridae	Caudovirales	Lactobacillus phage Ld17	#7398B2	50	0	0	NA
KJ578758	595	87	212.6	795200	0	0.9998	0	unknown	Inphared	30	Siphoviridae	Caudovirales	Propionibacterium phage PHL009M11	#E7BF80	50	0	0	NA
KJ578759	595	87	212.6	795200	0	0.9998	0	unknown	Inphared	30	Siphoviridae	Caudovirales	Propionibacterium phage PHL025M00	#E7BF80	50	0	0	NA
KJ578761	595	87	212.6	795200	0	0.9998	0	unknown	Inphared	30	Siphoviridae	Caudovirales	Propionibacterium phage PHL041M10	#E7BF80	50	0	0	NA
KJ578763	595	87	212.6	795200	0	0.9998	0	unknown	Inphared	30	Siphoviridae	Caudovirales	Propionibacterium phage PHL064M01	#E7BF80	50	0	0	NA
KJ578766	595	87	212.6	795200	0	0.9998	0	unknown	Inphared	30	Siphoviridae	Caudovirales	Propionibacterium phage PHL067M09	#E7BF80	50	0	0	NA
KJ578767	595	87	212.6	795200	0	0.9998	0	unknown	Inphared	30	Siphoviridae	Caudovirales	Propionibacterium phage PHL070N00	#E7BF80	50	0	0	NA
KJ578772	595	87	212.6	795200	0	0.9998	0	unknown	Inphared	30	Siphoviridae	Caudovirales	Propionibacterium phage PHL085N00	#E7BF80	50	0	0	NA
KJ578773	595	87	212.6	795200	0	0.9998	0	unknown	Inphared	30	Siphoviridae	Caudovirales	Propionibacterium phage PHL092M00	#E7BF80	50	0	0	NA
KJ578774	595	87	212.6	795200	0	0.9998	0	unknown	Inphared	30	Siphoviridae	Caudovirales	Propionibacterium phage PHL095N00	#E7BF80	50	0	0	NA
KJ578775	595	87	212.6	795200	0	0.9998	0	unknown	Inphared	30	Siphoviridae	Caudovirales	Propionibacterium phage PHL114N00	#E7BF80	50	0	0	NA
KJ578777	595	87	212.6	795200	0	0.9998	0	unknown	Inphared	30	Siphoviridae	Caudovirales	Propionibacterium phage PHL116M10	#E7BF80	50	0	0	NA
KJ578780	595	87	212.6	795200	0	0.9998	0	unknown	Inphared	30	Siphoviridae	Caudovirales	Propionibacterium phage PHL132N00	#E7BF80	50	0	0	NA
KJ578781	595	87	212.6	795200	0	0.9998	0	unknown	Inphared	30	Siphoviridae	Caudovirales	Propionibacterium phage PHL141N00	#E7BF80	50	0	0	NA
KJ578785	595	87	212.6	795200	0	0.9998	0	unknown	Inphared	30	Siphoviridae	Caudovirales	Propionibacterium phage PHL152M00	#E7BF80	50	0	0	NA
KJ578787	595	87	212.6	795200	0	0.9998	0	unknown	Inphared	30	Siphoviridae	Caudovirales	Propionibacterium phage PHL171M01	#E7BF80	50	0	0	NA
KJ578788	595	87	212.6	795200	0	0.9998	0	unknown	Inphared	30	Siphoviridae	Caudovirales	Propionibacterium phage PHL179M00	#E7BF80	50	0	0	NA
KJ578789	595	87	212.6	795200	0	0.9998	0	unknown	Inphared	30	Siphoviridae	Caudovirales	Propionibacterium phage PHL194M00	#E7BF80	50	0	0	NA
KJ578790	595	87	212.6	795200	0	0.9998	0	unknown	Inphared	30	Siphoviridae	Caudovirales	Propionibacterium phage PHL199M00	#E7BF80	50	0	0	NA
KJ578791	595	87	212.6	795200	0	0.9998	0	unknown	Inphared	30	Siphoviridae	Caudovirales	Propionibacterium phage PHL301M00	#E7BF80	50	0	0	NA
KJ578792	595	87	212.6	795200	0	0.9998	0	unknown	Inphared	30	Siphoviridae	Caudovirales	Propionibacterium phage PHL308M00	#E7BF80	50	0	0	NA
KJ596420	22	24	110.1	30380	50000	0.3777	0.0296005	unknown	Inphared	30	Siphoviridae	Caudovirales	Staphylococcus phage phiSa119	#7398B2	50	0	0	NA
KJ603229	35	11	252.8	13900	19730	0.4131	0.024422	unknown	Inphared	30	Podoviridae	Caudovirales	Shigella phage POCJ13	#E68080	50	0	0	NA
KJ603229	37	45	80.96	80150	50760	0.6118	0	unknown	Inphared	30	Podoviridae	Caudovirales	Shigella phage POCJ13	#E68080	50	0	0	NA
KJ608188	190	6	65.18	977.7	3463	0.2196	0.851023	unknown	Inphared	30	Siphoviridae	Caudovirales	Enterococcus phage EFC-1	#7398B2	50	0	0	NA
KJ617393	588	2	183.2	183.2	429.2	0.2972	0.979387	unknown	Inphared	30	Salasmaviridae	Caudovirales	Streptococcus phage SOCP	#7398B2	50	0	0	NA
KJ621082	631	9	325.6	11720	22640	0.3409	0.0466988	unknown	Inphared	30	Schitoviridae	Caudovirales	Dinoroseobacter phage DFL12phi1	#E68080	50	0	0	NA
KJ621082	632	46	158.4	163900	29830	0.8456	0	unknown	Inphared	30	Schitoviridae	Caudovirales	Dinoroseobacter phage DFL12phi1	#E68080	50	0	0	NA
KJ628499	713	5	505.5	5055	1759	0.7408	0.00609289	unknown	Inphared	30	Myoviridae	Caudovirales	Acinetobacter phage vB_AbaM_phiAbaA1	#E68080	50	0	0	NA
KJ668713	336	23	308	77910	24560	0.76	3.30299e-09	unknown	Inphared	30	Drexlerviridae	Caudovirales	Escherichia phage e4/1c	#E68080	50	0	0	NA
KJ676859	80	40	331	258200	96050	0.7287	0	unknown	Inphared	30	Herelleviridae	Caudovirales	Bacillus phage JBP901	#7398B2	50	0	0	NA
KJ716334	23	28	145.7	55070	94920	0.367	0.12399	unknown	Inphared	30	Siphoviridae	Caudovirales	Staphylococcus phage SA97	#7398B2	50	0	0	NA
KJ716334	24	62	117.1	221400	89510	0.7118	0	unknown	Inphared	30	Siphoviridae	Caudovirales	Staphylococcus phage SA97	#7398B2	50	0	0	NA
KJ716335	59	28	520.9	196900	41000	0.8274	0	unknown	Inphared	30	Ackermannviridae	Caudovirales	Dickeya phage RC-2014	#E68080	50	0	0	NA
KJ746502	4	2	108.5	108.5	468.2	0.1868	0.979387	unknown	Inphared	30	Myoviridae	Caudovirales	Rhizobium phage vB_RleM_PPF1	#E68080	50	0	0	NA
KJ746502	303	6	37.79	566.9	2458	0.1867	0.977336	unknown	Inphared	30	Myoviridae	Caudovirales	Rhizobium phage vB_RleM_PPF1	#E68080	50	0	0	NA
KJ748011	73	41	263.5	216100	3651	0.983	0	unknown	Inphared	30	Autographiviridae	Caudovirales	Escherichia phage PE3-1	#E68080	50	0	0	NA
KJ749827	453	20	157.1	29850	15100	0.6634	3.38265e-08	unknown	Inphared	30	Autographiviridae	Caudovirales	Escherichia phage ECBP5	#E68080	50	0	0	NA
KJ749827	454	4	242.7	1456	8845	0.1413	0.992931	unknown	Inphared	30	Autographiviridae	Caudovirales	Escherichia phage ECBP5	#E68080	50	0	0	NA
KJ802832	787	3	381.5	1145	3988	0.2227	0.985452	unknown	Inphared	30	Siphoviridae	Caudovirales	Salmonella phage 9NA	#E68080	50	0	0	NA
KJ804259	160	8	305.4	8550	5427	0.611	0.00046955	unknown	Inphared	30	Siphoviridae	Caudovirales	Staphylococcus phage 6ec	#7398B2	50	0	0	NA
KJ832078	36	31	109.5	50930	36440	0.5825	0	unknown	Inphared	30	Podoviridae	Caudovirales	Enterobacteria phage Sf101	#E68080	50	0	0	NA
KJ847052	486	4	62.72	376.3	980.6	0.2757	0.903035	unknown	Inphared	30	Siphoviridae	Caudovirales	Idiomarinaceae phage 1N2-2	#bfbfbf	50	0	0	NA
KJ847052	695	8	92.86	2600	1222	0.6775	0.00046955	unknown	Inphared	30	Siphoviridae	Caudovirales	Idiomarinaceae phage 1N2-2	#bfbfbf	50	0	0	NA
KJ858521	601	4	252.3	1514	6132	0.1978	0.992931	unknown	Inphared	30	Chaseviridae	Caudovirales	Aeromonas phage pAh6-C	#E68080	50	0	0	NA
KJ936628	402	8	324.8	9093	2338	0.7944	0.00046955	unknown	Inphared	30	Podoviridae	Caudovirales	Vibrio phage VPp1	#E68080	50	0	0	NA
KJ959591	142	8	156.1	4370	1382	0.7576	0.00046955	unknown	Inphared	30	Siphoviridae	Caudovirales	Pseudomonas phage PAN70	#E68080	50	0	0	NA
KM051843	80	40	331	258200	96050	0.7287	0	unknown	Inphared	30	Herelleviridae	Caudovirales	Bacillus phage Bobb	#7398B2	50	0	0	NA
KM058087	792	4	254.7	1528	0	0.9948	0.0105353	unknown	Inphared	30	Podoviridae	Caudovirales	Cronobacter phage vB_CsaP_Ss1	#E68080	50	0	0	NA
KM091442	157	69	244.4	573400	12800	0.9779	0	unknown	Inphared	30	Siphoviridae	Caudovirales	Lactococcus phage phi15	#7398B2	50	0	0	NA
KM092515	446	43	593.8	536200	106200	0.8345	0	unknown	Inphared	30	Myoviridae	Caudovirales	Escherichia phage HY02	#E68080	50	0	0	NA
KM101122	419	106	173.4	965100	106600	0.9004	0	unknown	Inphared	30	Siphoviridae	Caudovirales	Mycobacterium phage Hades	#E7BF80	50	0	0	NA
KM190144	377	26	330.5	107400	32640	0.7666	0	unknown	Inphared	30	Myoviridae	Caudovirales	Escherichia phage Av-05	#E68080	50	0	0	NA
KM224879	231	2	413.4	413.4	484.7	0.4583	0.110336	unknown	Inphared	30	Zobellviridae	Caudovirales	Vibrio phage ICP2_2013_A_Haiti	#E68080	50	0	0	NA
KM233151	639	34	344	193000	8896	0.9556	0	unknown	Inphared	30	Siphoviridae	Caudovirales	Escherichia phage EK99P-1	#E68080	50	0	0	NA
KM233261	685	2	386.4	386.4	446.1	0.4619	0.110336	unknown	Inphared	30	Podoviridae	Caudovirales	Sulfitobacter phage NYA-2014a	#E68080	50	0	0	NA
KM236239	446	43	593.8	536200	106200	0.8345	0	unknown	Inphared	30	Myoviridae	Caudovirales	Citrobacter phage Moogle	#E68080	50	0	0	NA
KM236240	374	73	430.4	1131000	239100	0.8254	0	unknown	Inphared	30	Myoviridae	Caudovirales	Citrobacter phage Moon	#E68080	50	0	0	NA
KM236241	337	39	273.5	202700	108700	0.6508	0	unknown	Inphared	30	Drexlerviridae	Caudovirales	Citrobacter phage Stevie	#E68080	50	0	0	NA
KM236242	633	5	404.1	4041	15980	0.2017	0.996692	unknown	Inphared	30	Schitoviridae	Caudovirales	Escherichia phage Pollock	#E68080	50	0	0	NA
KM236245	80	40	331	258200	96050	0.7287	0	unknown	Inphared	30	Herelleviridae	Caudovirales	Bacillus phage Mater	#7398B2	50	0	0	NA
KM236246	80	40	331	258200	96050	0.7287	0	unknown	Inphared	30	Herelleviridae	Caudovirales	Bacillus phage Moonbeam	#7398B2	50	0	0	NA
KM236247	740	3	252.5	757.6	377.5	0.6639	0.0404278	unknown	Inphared	30	Podoviridae	Caudovirales	Bacillus phage Pascal	#7398B2	50	0	0	NA
KM236248	740	3	252.5	757.6	377.5	0.6639	0.0404278	unknown	Inphared	30	Podoviridae	Caudovirales	Bacillus phage Pookie	#7398B2	50	0	0	NA
KM242061	74	32	226.6	112400	59590	0.6532	0	unknown	Inphared	30	Autographiviridae	Caudovirales	Escherichia phage CICC 80001	#E68080	50	0	0	NA
KM262191	650	4	248	1488	1702	0.4654	0.0151914	unknown	Inphared	30	Siphoviridae	Caudovirales	Leuconostoc phage Ln-8	#7398B2	50	0	0	NA
KM262191	649	9	164.5	5921	3.042	0.9965	0.00010955	unknown	Inphared	30	Siphoviridae	Caudovirales	Leuconostoc phage Ln-8	#7398B2	50	0	0	NA
KM262192	649	9	164.5	5921	3.042	0.9965	0.00010955	unknown	Inphared	30	Siphoviridae	Caudovirales	Leuconostoc phage Ln-9	#7398B2	50	0	0	NA
KM262192	650	4	248	1488	1702	0.4654	0.0151914	unknown	Inphared	30	Siphoviridae	Caudovirales	Leuconostoc phage Ln-9	#7398B2	50	0	0	NA
KM272358	478	41	300.4	246300	101800	0.7075	0	unknown	Inphared	30	Siphoviridae	Caudovirales	Salmonella phage LSPA1	#E68080	50	0	0	NA
KM279937	419	106	173.4	965100	106600	0.9004	0	unknown	Inphared	30	Siphoviridae	Caudovirales	Mycobacterium phage Estave1	#E7BF80	50	0	0	NA
KM289195	213	16	89.11	10690	15440	0.4087	0.0967546	unknown	Inphared	30	Siphoviridae	Caudovirales	Streptococcus phage T12	#7398B2	50	0	0	NA
KM347889	419	106	173.4	965100	106600	0.9004	0	unknown	Inphared	30	Siphoviridae	Caudovirales	Mycobacterium phage BuzzLyseyear	#E7BF80	50	0	0	NA
KM359505	322	38	304.5	214100	251400	0.4598	1.13988e-09	unknown	Inphared	30	Myoviridae	Caudovirales	Prochlorococcus phage P-TIM68	#bfbfbf	50	0	0	NA
KM360178	3	10	192.5	8663	3662	0.7017	9.13355e-05	unknown	Inphared	30	Myoviridae	Caudovirales	Escherichia phage vB_EcoM-ep3	#E68080	50	0	0	NA
KM363596	167	44	295.1	279100	23920	0.9208	0	unknown	Inphared	30	Siphoviridae	Caudovirales	Mycobacterium phage Omnicron	#E7BF80	50	0	0	NA
KM366096	580	24	212.7	58700	38910	0.601	1.55544e-09	unknown	Inphared	30	Autographiviridae	Caudovirales	Salmonella phage BP12A	#E68080	50	0	0	NA
KM366097	452	24	226.2	62420	15090	0.8048	1.55397e-09	unknown	Inphared	30	Autographiviridae	Caudovirales	Salmonella phage BP12B	#E68080	50	0	0	NA
KM366098	345	32	136.9	67890	21950	0.7551	0	unknown	Inphared	30	Siphoviridae	Caudovirales	Salmonella phage BP12C	#E68080	50	0	0	NA
KM366100	84	17	105.9	14400	3511	0.8025	3.22372e-07	unknown	Inphared	30	Rountreeviridae	Caudovirales	Staphylococcus phage BP39	#7398B2	50	0	0	NA
KM370384	452	24	226.2	62420	15090	0.8048	1.55397e-09	unknown	Inphared	30	Autographiviridae	Caudovirales	Lelliottia phage phD2B	#E68080	50	0	0	NA
KM378617	346	18	110.3	16870	35510	0.3219	0.855403	unknown	Inphared	30	Siphoviridae	Caudovirales	Vibrio phage VpKK5	#E68080	50	0	0	NA
KM389210	41	23	86.68	21930	21000	0.5103	6.15951e-06	unknown	Inphared	30	Siphoviridae	Caudovirales	Pseudomonas phage DO4	#E68080	50	0	0	NA
KM389210	178	13	164.9	12860	13370	0.4898	8.24852e-06	unknown	Inphared	30	Siphoviridae	Caudovirales	Pseudomonas phage DO4	#E68080	50	0	0	NA
KM434184	407	29	357.5	145100	7819	0.9485	0	unknown	Inphared	30	Myoviridae	Caudovirales	Pseudomonas phage vB_Pae_PS44	#E68080	50	0	0	NA
KM458633	345	32	136.9	67890	21950	0.7551	0	unknown	Inphared	30	Siphoviridae	Caudovirales	Salmonella virus Chi	#E68080	50	0	0	NA
KM576124	99	45	277	274200	53040	0.8377	0	unknown	Inphared	30	Autographiviridae	Caudovirales	Klebsiella phage phiBO1E	#E68080	50	0	0	NA
KM589498	796	22	6.262	1446	1992	0.4153	0.0811823	unknown	Inphared	30	Microviridae	Petitvirales	Gokushovirinae Bog1183_53	#bfbfbf	50	0	0	NA
KM589500	799	43	15.81	14270	701.1	0.9477	0	unknown	Inphared	30	Microviridae	Petitvirales	Microviridae Bog5275_51	#bfbfbf	50	0	0	NA
KM589501	757	62	17.83	33720	3247	0.9091	0	unknown	Inphared	30	Microviridae	Petitvirales	Gokushovirinae Bog5712_52	#bfbfbf	50	0	0	NA
KM589502	757	62	17.83	33720	3247	0.9091	0	unknown	Inphared	30	Microviridae	Petitvirales	Gokushovirinae Bog8989_22	#bfbfbf	50	0	0	NA
KM589503	799	43	15.81	14270	701.1	0.9477	0	unknown	Inphared	30	Microviridae	Petitvirales	Microviridae Bog9017_22	#bfbfbf	50	0	0	NA
KM589504	799	43	15.81	14270	701.1	0.9477	0	unknown	Inphared	30	Microviridae	Petitvirales	Microviridae Fen2266_11	#bfbfbf	50	0	0	NA
KM589505	799	43	15.81	14270	701.1	0.9477	0	unknown	Inphared	30	Microviridae	Petitvirales	Microviridae Fen418_41	#bfbfbf	50	0	0	NA
KM589506	802	9	12.26	441.5	324.3	0.5633	0.00019637	unknown	Inphared	30	Microviridae	Petitvirales	Microviridae Fen4707_41	#bfbfbf	50	0	0	NA
KM589508	805	67	21.61	47770	1512	0.9667	0	unknown	Inphared	30	Microviridae	Petitvirales	Gokushovirinae Fen672_31	#bfbfbf	50	0	0	NA
KM589509	799	43	15.81	14270	701.1	0.9477	0	unknown	Inphared	30	Microviridae	Petitvirales	Microviridae Fen685_11	#bfbfbf	50	0	0	NA
KM589510	799	43	15.81	14270	701.1	0.9477	0	unknown	Inphared	30	Microviridae	Petitvirales	Microviridae Fen7786_21	#bfbfbf	50	0	0	NA
KM589512	799	43	15.81	14270	701.1	0.9477	0	unknown	Inphared	30	Microviridae	Petitvirales	Microviridae Fen7895_21	#bfbfbf	50	0	0	NA
KM589513	799	43	15.81	14270	701.1	0.9477	0	unknown	Inphared	30	Microviridae	Petitvirales	Microviridae Fen7918_21	#bfbfbf	50	0	0	NA
KM589514	808	5	22.1	221	9.173	0.9202	0.00557971	unknown	Inphared	30	Microviridae	Petitvirales	Microviridae Fen7940_21	#bfbfbf	50	0	0	NA
KM589515	810	4	19.31	115.9	78.17	0.5735	0.030301	unknown	Inphared	30	Microviridae	Petitvirales	Parabacteroides phage YZ-2015a	#38761D	50	0	0	NA
KM589516	810	4	19.31	115.9	78.17	0.5735	0.030301	unknown	Inphared	30	Microviridae	Petitvirales	Parabacteroides phage YZ-2015b	#38761D	50	0	0	NA
KM597530	419	106	173.4	965100	106600	0.9004	0	unknown	Inphared	30	Siphoviridae	Caudovirales	Mycobacterium phage Bipolar	#E7BF80	50	0	0	NA
KM657822	446	43	593.8	536200	106200	0.8345	0	unknown	Inphared	30	Myoviridae	Caudovirales	Escherichia phage vB_EcoM-VpaE1	#E68080	50	0	0	NA
KM672662	781	4	600	3600	2680	0.5725	0.0105353	unknown	Inphared	30	Myoviridae	Caudovirales	Acinetobacter phage YMC13/03/R2096	#E68080	50	0	0	NA
KM677185	250	6	600	9000	4652	0.6587	0.00138921	unknown	Inphared	30	Siphoviridae	Caudovirales	Lactococcus phage WRP3	#7398B2	50	0	0	NA
KM819694	100	6	247.9	3718	23070	0.1388	0.998474	unknown	Inphared	30	Autographiviridae	Caudovirales	Proteus phage PM 75	#E68080	50	0	0	NA
KM819696	452	24	226.2	62420	15090	0.8048	1.55397e-09	unknown	Inphared	30	Autographiviridae	Caudovirales	Proteus phage PM 93	#E68080	50	0	0	NA
KM879221	632	46	158.4	163900	29830	0.8456	0	unknown	Inphared	30	Schitoviridae	Caudovirales	Delftia phage RG-2014	#E68080	50	0	0	NA
KM879463	812	6	587.3	8810	8050	0.5222	0.00253743	unknown	Inphared	30	Myoviridae	Caudovirales	Arthrobacter phage vB_ArtM-ArV1	#E7BF80	50	0	0	NA
KM882824	305	9	144.2	5191	17060	0.2331	0.999457	unknown	Inphared	30	Siphoviridae	Caudovirales	Streptococcus phage SpSL1	#7398B2	50	0	0	NA
KM882824	247	29	95.13	38620	31700	0.5488	0	unknown	Inphared	30	Siphoviridae	Caudovirales	Streptococcus phage SpSL1	#7398B2	50	0	0	NA
KM896878	639	34	344	193000	8896	0.9556	0	unknown	Inphared	30	Siphoviridae	Caudovirales	Escherichia phage YD-2008.s	#E68080	50	0	0	NA
KM923971	167	44	295.1	279100	23920	0.9208	0	unknown	Inphared	30	Siphoviridae	Caudovirales	Mycobacterium phage Kratio	#E7BF80	50	0	0	NA
KM925136	420	11	600	33000	11420	0.7426	1.27652e-05	unknown	Inphared	30	Siphoviridae	Caudovirales	Mycobacterium phage MiaZeal	#E7BF80	50	0	0	NA
KM979355	409	65	475	987900	165400	0.8565	0	unknown	Inphared	30	Demerecviridae	Caudovirales	Escherichia phage DT571/2	#E68080	50	0	0	NA
KM983327	128	33	82.22	43410	23990	0.6434	0	unknown	Inphared	30	Myoviridae	Caudovirales	Clostridium phage phiCT453A	#7398B2	50	0	0	NA
KM983328	12	8	40.77	1141	1677	0.4028	0.0946315	unknown	Inphared	30	Myoviridae	Caudovirales	Clostridium phage phiCT453B	#7398B2	50	0	0	NA
KM983332	12	8	40.77	1141	1677	0.4028	0.0946315	unknown	Inphared	30	Siphoviridae	Caudovirales	Clostridium phage phiCT19406C	#7398B2	50	0	0	NA
KM983334	12	8	40.77	1141	1677	0.4028	0.0946315	unknown	Inphared	30	Myoviridae	Caudovirales	Clostridium phage phiCTC2B	#7398B2	50	0	0	NA
KP007359	374	73	430.4	1131000	239100	0.8254	0	unknown	Inphared	30	Myoviridae	Caudovirales	Escherichia phage vb_EcoM-VR5	#E68080	50	0	0	NA
KP007360	374	73	430.4	1131000	239100	0.8254	0	unknown	Inphared	30	Myoviridae	Caudovirales	Escherichia phage vB_EcoM_VR20	#E68080	50	0	0	NA
KP007361	374	73	430.4	1131000	239100	0.8254	0	unknown	Inphared	30	Myoviridae	Caudovirales	Escherichia phage vB_EcoM_VR25	#E68080	50	0	0	NA
KP017311	170	31	251.4	116900	83080	0.5844	0	unknown	Inphared	30	Siphoviridae	Caudovirales	Mycobacterium phage Spike509	#E7BF80	50	0	0	NA
KP025626	71	21	203.8	42800	4374	0.9065	1.55217e-08	unknown	Inphared	30	Autographiviridae	Caudovirales	Pseudomonas phage Pf-10	#E68080	50	0	0	NA
KP027199	167	44	295.1	279100	23920	0.9208	0	unknown	Inphared	30	Siphoviridae	Caudovirales	Mycobacterium phage Keshu	#E7BF80	50	0	0	NA
KP027201	421	5	222.1	2221	11050	0.1672	0.996692	unknown	Inphared	30	Siphoviridae	Caudovirales	Mycobacterium phage Sbash	#E7BF80	50	0	0	NA
KP027206	167	44	295.1	279100	23920	0.9208	0	unknown	Inphared	30	Siphoviridae	Caudovirales	Mycobacterium phage Milly	#E7BF80	50	0	0	NA
KP063541	2	60	94.98	168100	9696	0.9448	0	unknown	Inphared	30	Myoviridae	Caudovirales	Enterobacteria phage P88	#E68080	50	0	0	NA
KP063541	6	12	141.6	9348	31450	0.229	0.999846	unknown	Inphared	30	Myoviridae	Caudovirales	Enterobacteria phage P88	#E68080	50	0	0	NA
KP085586	335	19	400.6	68510	85920	0.4435	3.47006e-07	unknown	Inphared	30	Drexlerviridae	Caudovirales	Shigella phage pSf-2	#E68080	50	0	0	NA
KP087937	800	3	16.81	50.44	838.1	0.05638	0.808633	unknown	Inphared	30	Microviridae	Petitvirales	Eel River basin pequenovirus	#bfbfbf	50	0	0	NA
KP087938	809	46	13.4	13870	2945	0.8203	0	unknown	Inphared	30	Microviridae	Petitvirales	Eel River basin pequenovirus	#bfbfbf	50	0	0	NA
KP087939	767	81	13.43	43510	10470	0.8036	0	unknown	Inphared	30	Microviridae	Petitvirales	Eel River basin pequenovirus	#bfbfbf	50	0	0	NA
KP087941	764	8	11.78	329.8	1280	0.2029	0.98471	unknown	Inphared	30	Microviridae	Petitvirales	Eel River basin pequenovirus	#bfbfbf	50	0	0	NA
KP087941	754	7	11.37	238.7	840.4	0.2184	0.350268	unknown	Inphared	30	Microviridae	Petitvirales	Eel River basin pequenovirus	#bfbfbf	50	0	0	NA
KP087941	246	29	3.889	1579	4588	0.2537	0.984076	unknown	Inphared	30	Microviridae	Petitvirales	Eel River basin pequenovirus	#bfbfbf	50	0	0	NA
KP087941	794	28	9.951	3762	16320	0.1868	0.998685	unknown	Inphared	30	Microviridae	Petitvirales	Eel River basin pequenovirus	#bfbfbf	50	0	0	NA
KP087941	293	33	3.651	1928	5361	0.2621	0.980535	unknown	Inphared	30	Microviridae	Petitvirales	Eel River basin pequenovirus	#bfbfbf	50	0	0	NA
KP087941	758	13	8.603	671	2135	0.2369	0.980017	unknown	Inphared	30	Microviridae	Petitvirales	Eel River basin pequenovirus	#bfbfbf	50	0	0	NA
KP087942	809	46	13.4	13870	2945	0.8203	0	unknown	Inphared	30	Microviridae	Petitvirales	Eel River basin pequenovirus	#bfbfbf	50	0	0	NA
KP087943	584	5	8.976	89.76	301.5	0.2237	0.336168	unknown	Inphared	30	Microviridae	Petitvirales	Eel River basin pequenovirus	#bfbfbf	50	0	0	NA
KP087943	819	3	10.63	31.9	42.81	0.3953	0.0382613	unknown	Inphared	30	Microviridae	Petitvirales	Eel River basin pequenovirus	#bfbfbf	50	0	0	NA
KP087944	794	28	9.951	3762	16320	0.1868	0.998685	unknown	Inphared	30	Microviridae	Petitvirales	Eel River basin pequenovirus	#bfbfbf	50	0	0	NA
KP087945	767	81	13.43	43510	10470	0.8036	0	unknown	Inphared	30	Microviridae	Petitvirales	Eel River basin pequenovirus	#bfbfbf	50	0	0	NA
KP087946	794	28	9.951	3762	16320	0.1868	0.998685	unknown	Inphared	30	Microviridae	Petitvirales	Eel River basin pequenovirus	#bfbfbf	50	0	0	NA
KP087946	767	81	13.43	43510	10470	0.8036	0	unknown	Inphared	30	Microviridae	Petitvirales	Eel River basin pequenovirus	#bfbfbf	50	0	0	NA
KP087947	584	5	8.976	89.76	301.5	0.2237	0.336168	unknown	Inphared	30	Microviridae	Petitvirales	Eel River basin pequenovirus	#bfbfbf	50	0	0	NA
KP087947	819	3	10.63	31.9	42.81	0.3953	0.0382613	unknown	Inphared	30	Microviridae	Petitvirales	Eel River basin pequenovirus	#bfbfbf	50	0	0	NA
KP087948	799	43	15.81	14270	701.1	0.9477	0	unknown	Inphared	30	Microviridae	Petitvirales	Eel River basin pequenovirus	#bfbfbf	50	0	0	NA
KP087948	800	3	16.81	50.44	838.1	0.05638	0.808633	unknown	Inphared	30	Microviridae	Petitvirales	Eel River basin pequenovirus	#bfbfbf	50	0	0	NA
KP087949	767	81	13.43	43510	10470	0.8036	0	unknown	Inphared	30	Microviridae	Petitvirales	Eel River basin pequenovirus	#bfbfbf	50	0	0	NA
KP087951	584	5	8.976	89.76	301.5	0.2237	0.336168	unknown	Inphared	30	Microviridae	Petitvirales	Eel River basin pequenovirus	#bfbfbf	50	0	0	NA
KP087954	752	24	12.81	3536	4108	0.4597	0.00017222	unknown	Inphared	30	Microviridae	Petitvirales	Eel River basin pequenovirus	#bfbfbf	50	0	0	NA
KP087955	820	3	11.64	34.93	10.29	0.682	0.0360991	unknown	Inphared	30	Microviridae	Petitvirales	Eel River basin pequenovirus	#bfbfbf	50	0	0	NA
KP087957	584	5	8.976	89.76	301.5	0.2237	0.336168	unknown	Inphared	30	Microviridae	Petitvirales	Eel River basin pequenovirus	#bfbfbf	50	0	0	NA
KP090453	580	24	212.7	58700	38910	0.601	1.55544e-09	unknown	Inphared	30	Autographiviridae	Caudovirales	Escherichia phage P483	#E68080	50	0	0	NA
KP090454	580	24	212.7	58700	38910	0.601	1.55544e-09	unknown	Inphared	30	Autographiviridae	Caudovirales	Escherichia phage P694	#E68080	50	0	0	NA
KP137435	38	15	69.81	7330	21310	0.2556	0.9943	unknown	Inphared	30	Siphoviridae	Caudovirales	Mannheimia phage vB_MhS_587AP2	#E68080	50	0	0	NA
KP137435	309	3	245.3	736	3010	0.1961	0.959572	unknown	Inphared	30	Siphoviridae	Caudovirales	Mannheimia phage vB_MhS_587AP2	#E68080	50	0	0	NA
KP137436	2	60	94.98	168100	9696	0.9448	0	unknown	Inphared	30	Myoviridae	Caudovirales	Mannheimia phage vB_MhM_1127AP1	#E68080	50	0	0	NA
KP137437	309	3	245.3	736	3010	0.1961	0.959572	unknown	Inphared	30	Siphoviridae	Caudovirales	Mannheimia phage vB_MhS_1152AP2	#E68080	50	0	0	NA
KP137439	309	3	245.3	736	3010	0.1961	0.959572	unknown	Inphared	30	Siphoviridae	Caudovirales	Mannheimia phage vB_MhS_3927AP1	#E68080	50	0	0	NA
KP137439	38	15	69.81	7330	21310	0.2556	0.9943	unknown	Inphared	30	Siphoviridae	Caudovirales	Mannheimia phage vB_MhS_3927AP1	#E68080	50	0	0	NA
KP137440	149	4	117.1	702.4	3379	0.1718	0.992931	unknown	Inphared	30	Myoviridae	Caudovirales	Mannheimia phage vB_MhM_3927AP2	#E68080	50	0	0	NA
KP143763	409	65	475	987900	165400	0.8565	0	unknown	Inphared	30	Demerecviridae	Caudovirales	Salmonella phage Shivani	#E68080	50	0	0	NA
KP162168	344	21	135.2	28400	7350	0.7935	1.56404e-08	unknown	Inphared	30	Siphoviridae	Caudovirales	Paracoccus phage vB_PmaS-R3	#E68080	50	0	0	NA
KP202969	341	5	325.8	3258	4097	0.4424	0.071836	unknown	Inphared	30	Siphoviridae	Caudovirales	Achromobacter phage JWX	#E68080	50	0	0	NA
KP202970	341	5	325.8	3258	4097	0.4424	0.071836	unknown	Inphared	30	Siphoviridae	Caudovirales	Achromobacter phage 83-24	#E68080	50	0	0	NA
KP202971	748	3	74.58	223.7	4.96	0.9533	0.0382613	unknown	Inphared	30	Siphoviridae	Caudovirales	Achromobacter phage JWF	#E68080	50	0	0	NA
KP208803	208	48	74.34	83850	50880	0.6219	0	unknown	Inphared	30	Siphoviridae	Caudovirales	Streptococcus phage Str-PAP-1	#7398B2	50	0	0	NA
KP211958	321	32	570.4	282900	213600	0.5697	0	unknown	Inphared	30	Myoviridae	Caudovirales	Cyanophage P-TIM40	#bfbfbf	50	0	0	NA
KP233880	401	15	305.7	32100	898.6	0.9719	1.68725e-06	unknown	Inphared	30	Podoviridae	Caudovirales	Pseudomonas phage PhiCHU	#E68080	50	0	0	NA
KP238129	332	4	226.9	1362	403.3	0.768	0.0151914	unknown	Inphared	30	Bicaudaviridae	Unclassified	Sulfolobus monocaudavirus SMV2	#bfbfbf	50	0	0	NA
KP273225	170	31	251.4	116900	83080	0.5844	0	unknown	Inphared	30	Siphoviridae	Caudovirales	Mycobacterium phage Sheen	#E7BF80	50	0	0	NA
KP280063	411	17	213.8	29070	152100	0.1604	1	unknown	Inphared	30	Demerecviridae	Caudovirales	Vibrio phage phi 3	#E68080	50	0	0	NA
KP280063	410	7	511.2	10730	51850	0.1715	0.999299	unknown	Inphared	30	Demerecviridae	Caudovirales	Vibrio phage phi 3	#E68080	50	0	0	NA
KP280063	413	10	345.2	15530	76000	0.1697	0.999933	unknown	Inphared	30	Demerecviridae	Caudovirales	Vibrio phage phi 3	#E68080	50	0	0	NA
KP282673	599	3	158.7	476.2	0	0.9876	0.0318013	unknown	Inphared	30	Ampullaviridae	Unclassified	Acidianus bottle-shaped virus 2 strain ABV2	#bfbfbf	50	0	0	NA
KP282674	599	3	158.7	476.2	0	0.9876	0.0318013	unknown	Inphared	30	Ampullaviridae	Unclassified	Acidianus bottle-shaped virus 3 strain ABV3	#bfbfbf	50	0	0	NA
KP282675	263	16	134.7	16170	74.86	0.9934	4.66646e-07	unknown	Inphared	30	Rudiviridae	Ligamenvirales	Acidianus rod-shaped virus 2	#bfbfbf	50	0	0	NA
KP282677	332	4	226.9	1362	403.3	0.768	0.0151914	unknown	Inphared	30	Bicaudaviridae	Unclassified	Sulfolobus monocaudavirus SMV3	#bfbfbf	50	0	0	NA
KP282678	332	4	226.9	1362	403.3	0.768	0.0151914	unknown	Inphared	30	Bicaudaviridae	Unclassified	Sulfolobus monocaudavirus SMV4	#bfbfbf	50	0	0	NA
KP282679	666	2	227.6	227.6	104.8	0.6766	0.110336	unknown	Inphared	30	Unclassified	Unclassified	Sulfolobales virus YNP1	#bfbfbf	50	0	0	NA
KP282680	666	2	227.6	227.6	104.8	0.6766	0.110336	unknown	Inphared	30	Unclassified	Unclassified	Sulfolobales Virus YNP2	#bfbfbf	50	0	0	NA
KP296792	521	46	48.72	50430	12430	0.8011	0	unknown	Inphared	30	Unclassified	Caudovirales	Bacteriophage Lily	#bfbfbf	50	0	0	NA
KP296796	359	9	279	10040	7795	0.5625	0.00020615	unknown	Inphared	30	Siphoviridae	Caudovirales	Paenibacillus phage Sitara	#7398B2	50	0	0	NA
KP343639	72	4	305.1	1831	3660	0.3329	0.764757	unknown	Inphared	30	Autographiviridae	Caudovirales	Ralstonia phage phiITL-1	#E68080	50	0	0	NA
KP399677	92	8	146.9	4112	776	0.8385	0.00046955	unknown	Inphared	30	Siphoviridae	Caudovirales	Listeria phage vB_LmoS_188	#7398B2	50	0	0	NA
KP399678	92	8	146.9	4112	776	0.8385	0.00046955	unknown	Inphared	30	Siphoviridae	Caudovirales	Listeria phage vB_LmoS_293	#7398B2	50	0	0	NA
KP411017	740	3	252.5	757.6	377.5	0.6639	0.0404278	unknown	Inphared	30	Podoviridae	Caudovirales	Bacillus phage Palmer	#7398B2	50	0	0	NA
KP682381	37	45	80.96	80150	50760	0.6118	0	unknown	Inphared	30	Podoviridae	Caudovirales	Escherichia phage PA28	#E68080	50	0	0	NA
KP682381	35	11	252.8	13900	19730	0.4131	0.024422	unknown	Inphared	30	Podoviridae	Caudovirales	Escherichia phage PA28	#E68080	50	0	0	NA
KP696447	784	4	403.5	2421	1568	0.6057	0.0151914	unknown	Inphared	30	Siphoviridae	Caudovirales	Bacillus phage Stahl	#7398B2	50	0	0	NA
KP696448	784	4	403.5	2421	1568	0.6057	0.0151914	unknown	Inphared	30	Siphoviridae	Caudovirales	Bacillus phage Stills	#7398B2	50	0	0	NA
KP708985	99	45	277	274200	53040	0.8377	0	unknown	Inphared	30	Autographiviridae	Caudovirales	Klebsiella phage vB_KpnP_SU503	#E68080	50	0	0	NA
KP708986	99	45	277	274200	53040	0.8377	0	unknown	Inphared	30	Autographiviridae	Caudovirales	Klebsiella phage vB_KpnP_SU552A	#E68080	50	0	0	NA
KP719132	529	19	284.4	48640	24470	0.6649	7.39306e-08	unknown	Inphared	30	Siphoviridae	Caudovirales	Enterobacteria phage JenP1	#E68080	50	0	0	NA
KP735928	29	7	82.88	1741	13180	0.1165	0.999299	unknown	Inphared	30	Siphoviridae	Caudovirales	Staphylococcus phage IME-SA4	#7398B2	50	0	0	NA
KP774835	228	9	95.28	3430	2431	0.5835	0.00020615	unknown	Inphared	30	Zobellviridae	Caudovirales	Citrobacter phage CVT22	#E68080	50	0	0	NA
KP790010	662	5	218.6	2186	4515	0.3257	0.582734	unknown	Inphared	30	Siphoviridae	Caudovirales	Gordonia phage GordDuk1	#E7BF80	50	0	0	NA
KP790011	298	7	297.9	6255	845.2	0.8792	0.00108251	unknown	Inphared	30	Siphoviridae	Caudovirales	Gordonia phage Gsput1	#E7BF80	50	0	0	NA
KP792623	619	3	19.21	57.63	323.5	0.1489	0.985452	unknown	Inphared	30	Podoviridae	Caudovirales	Rhodoferax phage P26218	#E68080	50	0	0	NA
KP793109	157	69	244.4	573400	12800	0.9779	0	unknown	Inphared	30	Siphoviridae	Caudovirales	Lactococcus phage 936 group phage PhiC0139	#7398B2	50	0	0	NA
KP793112	157	69	244.4	573400	12800	0.9779	0	unknown	Inphared	30	Siphoviridae	Caudovirales	Lactococcus phage 936 group phage Phi129	#7398B2	50	0	0	NA
KP793123	157	69	244.4	573400	12800	0.9779	0	unknown	Inphared	30	Siphoviridae	Caudovirales	Lactococcus phage 936 group phage Phi4.2	#7398B2	50	0	0	NA
KP793129	157	69	244.4	573400	12800	0.9779	0	unknown	Inphared	30	Siphoviridae	Caudovirales	Lactococcus phage 936 group phage PhiJF1	#7398B2	50	0	0	NA
KP793133	157	69	244.4	573400	12800	0.9779	0	unknown	Inphared	30	Siphoviridae	Caudovirales	Lactococcus phage 936 group phage PhiLj	#7398B2	50	0	0	NA
KP793134	157	69	244.4	573400	12800	0.9779	0	unknown	Inphared	30	Siphoviridae	Caudovirales	Lactococcus phage 936 group phage PhiS0139	#7398B2	50	0	0	NA
KP836355	821	2	311.8	311.8	0	0.9873	0.0969654	unknown	Inphared	30	Siphoviridae	Caudovirales	Marinitoga camini virus 1	#bfbfbf	50	0	0	NA
KP836356	821	2	311.8	311.8	0	0.9873	0.0969654	unknown	Inphared	30	Siphoviridae	Caudovirales	Marinitoga camini virus 2	#bfbfbf	50	0	0	NA
KP861230	226	7	181.5	3810	2170	0.6356	0.00108251	unknown	Inphared	30	Siphoviridae	Caudovirales	Acinetobacter phage YMC11/11/R3177	#E68080	50	0	0	NA
KP861231	274	12	341	22510	13340	0.6274	1.82925e-05	unknown	Inphared	30	Myoviridae	Caudovirales	Acinetobacter phage YMC11/12/R1215	#E68080	50	0	0	NA
KP869107	43	15	192.7	20240	7245	0.7356	1.69572e-06	unknown	Inphared	30	Podoviridae	Caudovirales	Escherichia coli O157 typing phage 9	#E68080	50	0	0	NA
KP869113	446	43	593.8	536200	106200	0.8345	0	unknown	Inphared	30	Myoviridae	Caudovirales	Escherichia coli O157 typing phage 15	#E68080	50	0	0	NA
KP876465	651	6	359.4	5391	386.7	0.9311	0.00253743	unknown	Inphared	30	Siphoviridae	Caudovirales	Streptomyces phage YDN12	#E7BF80	50	0	0	NA
KP881232	751	9	519.2	18690	316.6	0.9824	0.00020615	unknown	Inphared	30	Ackermannviridae	Caudovirales	Sinorhizobium phage phiM9	#E68080	50	0	0	NA
KP893289	24	62	117.1	221400	89510	0.7118	0	unknown	Inphared	30	Siphoviridae	Caudovirales	Staphylococcus phage B166	#7398B2	50	0	0	NA
KP893290	24	62	117.1	221400	89510	0.7118	0	unknown	Inphared	30	Siphoviridae	Caudovirales	Staphylococcus phage B236	#7398B2	50	0	0	NA
KP966108	2	60	94.98	168100	9696	0.9448	0	unknown	Inphared	30	Myoviridae	Caudovirales	Burkholderia phage AP3	#E68080	50	0	0	NA
KP972569	664	3	24.77	74.32	4.475	0.8765	0.0382613	unknown	Inphared	30	Inoviridae	Tubulavirales	Vibrio phage pre-CTX	#E68080	50	0	0	NA
KP994596	488	6	122.7	1840	1230	0.5971	0.00253743	unknown	Inphared	30	Siphoviridae	Caudovirales	Pseudoalteromonas phage H103	#E68080	50	0	0	NA
KR011062	661	11	359.4	19770	5818	0.7719	4.07575e-05	unknown	Inphared	30	Siphoviridae	Caudovirales	Tsukamurella phage TIN2	#E7BF80	50	0	0	NA
KR011063	661	11	359.4	19770	5818	0.7719	4.07575e-05	unknown	Inphared	30	Siphoviridae	Caudovirales	Tsukamurella phage TIN3	#E7BF80	50	0	0	NA
KR014248	446	43	593.8	536200	106200	0.8345	0	unknown	Inphared	30	Myoviridae	Caudovirales	Escherichia phage vB_EcoM_AYO145A	#E68080	50	0	0	NA
KR052142	636	23	131.2	33200	19240	0.6325	3.30299e-09	unknown	Inphared	30	Schitoviridae	Caudovirales	Pseudomonas phage vB_PaeP_MAG4	#E68080	50	0	0	NA
KR052142	634	9	317	11410	14170	0.4457	0.0108421	unknown	Inphared	30	Schitoviridae	Caudovirales	Pseudomonas phage vB_PaeP_MAG4	#E68080	50	0	0	NA
KR052143	737	22	341.1	78810	5955	0.9293	7.23121e-09	unknown	Inphared	30	Myoviridae	Caudovirales	Pseudomonas phage vB_PaeM_MAG1	#E68080	50	0	0	NA
KR052482	324	12	98.81	6522	45240	0.1259	0.999902	unknown	Inphared	30	Myoviridae	Caudovirales	Sinorhizobium phage phiN3	#E68080	50	0	0	NA
KR052482	325	9	102.5	3689	27690	0.1175	0.999853	unknown	Inphared	30	Myoviridae	Caudovirales	Sinorhizobium phage phiN3	#E68080	50	0	0	NA
KR053197	728	9	68.93	2482	893.1	0.7315	0.00020615	unknown	Inphared	30	Siphoviridae	Caudovirales	Gordonia phage GRU3	#E7BF80	50	0	0	NA
KR053198	728	9	68.93	2482	893.1	0.7315	0.00020615	unknown	Inphared	30	Siphoviridae	Caudovirales	Gordonia phage GMA5	#E7BF80	50	0	0	NA
KR053200	822	16	255.8	30700	8945	0.7737	7.72448e-07	unknown	Inphared	30	Siphoviridae	Caudovirales	Gordonia phage GTE6	#E7BF80	50	0	0	NA
KR053201	436	12	421.4	27810	6863	0.8015	1.82925e-05	unknown	Inphared	30	Siphoviridae	Caudovirales	Gordonia phage GTE8	#E7BF80	50	0	0	NA
KR054029	401	15	305.7	32100	898.6	0.9719	1.68725e-06	unknown	Inphared	30	Podoviridae	Caudovirales	Pseudomonas phage DL54	#E68080	50	0	0	NA
KR054030	407	29	357.5	145100	7819	0.9485	0	unknown	Inphared	30	Myoviridae	Caudovirales	Pseudomonas phage DL60	#E68080	50	0	0	NA
KR060090	695	8	92.86	2600	1222	0.6775	0.00046955	unknown	Inphared	30	Siphoviridae	Caudovirales	Pseudoalteromonas phage Pq0	#E68080	50	0	0	NA
KR063279	662	5	218.6	2186	4515	0.3257	0.582734	unknown	Inphared	30	Siphoviridae	Caudovirales	Gordonia phage GMA3	#E7BF80	50	0	0	NA
KR063280	824	3	448.4	1345	397.9	0.7691	0.0404278	unknown	Inphared	30	Myoviridae	Caudovirales	Gordonia phage GMA6	#E7BF80	50	0	0	NA
KR063281	825	4	272.6	1636	509.6	0.7596	0.0151914	unknown	Inphared	30	Siphoviridae	Caudovirales	Gordonia phage GMA2	#E7BF80	50	0	0	NA
KR073660	2	60	94.98	168100	9696	0.9448	0	unknown	Inphared	30	Myoviridae	Caudovirales	Escherichia phage pro147	#E68080	50	0	0	NA
KR073661	2	60	94.98	168100	9696	0.9448	0	unknown	Inphared	30	Myoviridae	Caudovirales	Escherichia phage pro483	#E68080	50	0	0	NA
KR080193	174	74	236.8	639600	100000	0.8646	0	unknown	Inphared	30	Siphoviridae	Caudovirales	Mycobacterium phage Luchador	#E7BF80	50	0	0	NA
KR080194	295	32	295.4	146500	33480	0.8137	0	unknown	Inphared	30	Siphoviridae	Caudovirales	Mycobacterium phage Vincenzo	#E7BF80	50	0	0	NA
KR080195	422	14	194.9	17740	17340	0.5053	1.30999e-05	unknown	Inphared	30	Siphoviridae	Caudovirales	Mycobacterium phage Phayonce	#E7BF80	50	0	0	NA
KR080197	169	11	271.1	14910	13600	0.5226	4.07575e-05	unknown	Inphared	30	Siphoviridae	Caudovirales	Mycobacterium phage FlagStaff	#E7BF80	50	0	0	NA
KR080199	295	32	295.4	146500	33480	0.8137	0	unknown	Inphared	30	Siphoviridae	Caudovirales	Mycobacterium phage Baee	#E7BF80	50	0	0	NA
KR080202	169	11	271.1	14910	13600	0.5226	4.07575e-05	unknown	Inphared	30	Siphoviridae	Caudovirales	Mycobacterium phage MOOREtheMARYer	#E7BF80	50	0	0	NA
KR093626	223	17	103.4	14060	3517	0.7983	3.52838e-07	unknown	Inphared	30	Siphoviridae	Caudovirales	Moraxella phage Mcat2	#E68080	50	0	0	NA
KR093626	712	7	161.1	3384	4333	0.4377	0.00246895	unknown	Inphared	30	Siphoviridae	Caudovirales	Moraxella phage Mcat2	#E68080	50	0	0	NA
KR093627	712	7	161.1	3384	4333	0.4377	0.00246895	unknown	Inphared	30	Siphoviridae	Caudovirales	Moraxella phage Mcat3	#E68080	50	0	0	NA
KR093627	223	17	103.4	14060	3517	0.7983	3.52838e-07	unknown	Inphared	30	Siphoviridae	Caudovirales	Moraxella phage Mcat3	#E68080	50	0	0	NA
KR093628	712	7	161.1	3384	4333	0.4377	0.00246895	unknown	Inphared	30	Siphoviridae	Caudovirales	Moraxella phage Mcat4	#E68080	50	0	0	NA
KR093628	223	17	103.4	14060	3517	0.7983	3.52838e-07	unknown	Inphared	30	Siphoviridae	Caudovirales	Moraxella phage Mcat4	#E68080	50	0	0	NA
KR093629	223	17	103.4	14060	3517	0.7983	3.52838e-07	unknown	Inphared	30	Siphoviridae	Caudovirales	Moraxella phage Mcat5	#E68080	50	0	0	NA
KR093629	712	7	161.1	3384	4333	0.4377	0.00246895	unknown	Inphared	30	Siphoviridae	Caudovirales	Moraxella phage Mcat5	#E68080	50	0	0	NA
KR093630	712	7	161.1	3384	4333	0.4377	0.00246895	unknown	Inphared	30	Siphoviridae	Caudovirales	Moraxella phage Mcat6	#E68080	50	0	0	NA
KR093630	223	17	103.4	14060	3517	0.7983	3.52838e-07	unknown	Inphared	30	Siphoviridae	Caudovirales	Moraxella phage Mcat6	#E68080	50	0	0	NA
KR093631	712	7	161.1	3384	4333	0.4377	0.00246895	unknown	Inphared	30	Siphoviridae	Caudovirales	Moraxella phage Mcat7	#E68080	50	0	0	NA
KR093631	223	17	103.4	14060	3517	0.7983	3.52838e-07	unknown	Inphared	30	Siphoviridae	Caudovirales	Moraxella phage Mcat7	#E68080	50	0	0	NA
KR093633	223	17	103.4	14060	3517	0.7983	3.52838e-07	unknown	Inphared	30	Siphoviridae	Caudovirales	Moraxella phage Mcat9	#E68080	50	0	0	NA
KR093633	712	7	161.1	3384	4333	0.4377	0.00246895	unknown	Inphared	30	Siphoviridae	Caudovirales	Moraxella phage Mcat9	#E68080	50	0	0	NA
KR093635	223	17	103.4	14060	3517	0.7983	3.52838e-07	unknown	Inphared	30	Siphoviridae	Caudovirales	Moraxella phage Mcat11	#E68080	50	0	0	NA
KR093636	223	17	103.4	14060	3517	0.7983	3.52838e-07	unknown	Inphared	30	Siphoviridae	Caudovirales	Moraxella phage Mcat12	#E68080	50	0	0	NA
KR093637	223	17	103.4	14060	3517	0.7983	3.52838e-07	unknown	Inphared	30	Siphoviridae	Caudovirales	Moraxella phage Mcat13	#E68080	50	0	0	NA
KR093640	223	17	103.4	14060	3517	0.7983	3.52838e-07	unknown	Inphared	30	Siphoviridae	Caudovirales	Moraxella phage Mcat16	#E68080	50	0	0	NA
KR093641	223	17	103.4	14060	3517	0.7983	3.52838e-07	unknown	Inphared	30	Siphoviridae	Caudovirales	Moraxella phage Mcat17	#E68080	50	0	0	NA
KR093642	223	17	103.4	14060	3517	0.7983	3.52838e-07	unknown	Inphared	30	Siphoviridae	Caudovirales	Moraxella phage Mcat18	#E68080	50	0	0	NA
KR093644	223	17	103.4	14060	3517	0.7983	3.52838e-07	unknown	Inphared	30	Siphoviridae	Caudovirales	Moraxella phage Mcat20	#E68080	50	0	0	NA
KR093647	223	17	103.4	14060	3517	0.7983	3.52838e-07	unknown	Inphared	30	Siphoviridae	Caudovirales	Moraxella phage Mcat23	#E68080	50	0	0	NA
KR093648	223	17	103.4	14060	3517	0.7983	3.52838e-07	unknown	Inphared	30	Siphoviridae	Caudovirales	Moraxella phage Mcat24	#E68080	50	0	0	NA
KR093652	223	17	103.4	14060	3517	0.7983	3.52838e-07	unknown	Inphared	30	Siphoviridae	Caudovirales	Moraxella phage Mcat28	#E68080	50	0	0	NA
KR131710	521	46	48.72	50430	12430	0.8011	0	unknown	Inphared	30	Myoviridae	Caudovirales	Fusobacterium phage Funu1	#000000	50	0	0	NA
KR131750	512	29	261.3	106100	7879	0.9304	0	unknown	Inphared	30	Siphoviridae	Caudovirales	Enterococcus phage Ec-ZZ2	#7398B2	50	0	0	NA
KR149290	678	38	290.6	204300	24950	0.8909	0	unknown	Inphared	30	Autographiviridae	Caudovirales	Acinetobacter phage Fri1	#E68080	50	0	0	NA
KR149291	581	45	272	269300	30890	0.8968	0	unknown	Inphared	30	Autographiviridae	Caudovirales	Klebsiella phage K5	#E68080	50	0	0	NA
KR153145	203	4	256.5	1539	5044	0.2335	0.993216	unknown	Inphared	30	Siphoviridae	Caudovirales	Streptococcus phage APCM01	#7398B2	50	0	0	NA
KR233164	409	65	475	987900	165400	0.8565	0	unknown	Inphared	30	Demerecviridae	Caudovirales	Salmonella phage NR01	#E68080	50	0	0	NA
KR262148	338	23	434.5	109900	28160	0.7958	3.30299e-09	unknown	Inphared	30	Drexlerviridae	Caudovirales	Klebsiella phage KLPN1	#E68080	50	0	0	NA
KR269719	338	23	434.5	109900	28160	0.7958	3.30299e-09	unknown	Inphared	30	Drexlerviridae	Caudovirales	Klebsiella phage PKP126	#E68080	50	0	0	NA
KR269720	374	73	430.4	1131000	239100	0.8254	0	unknown	Inphared	30	Myoviridae	Caudovirales	Klebsiella phage PKO111	#E68080	50	0	0	NA
KR270151	478	41	300.4	246300	101800	0.7075	0	unknown	Inphared	30	Siphoviridae	Caudovirales	Salmonella phage f18SE	#E68080	50	0	0	NA
KR337643	595	87	212.6	795200	0	0.9998	0	unknown	Inphared	30	Siphoviridae	Caudovirales	Propionibacterium phage MrAK	#E7BF80	50	0	0	NA
KR337644	595	87	212.6	795200	0	0.9998	0	unknown	Inphared	30	Siphoviridae	Caudovirales	Propionibacterium phage Procrass1	#E7BF80	50	0	0	NA
KR337645	595	87	212.6	795200	0	0.9998	0	unknown	Inphared	30	Siphoviridae	Caudovirales	Propionibacterium phage Kubed	#E7BF80	50	0	0	NA
KR337646	595	87	212.6	795200	0	0.9998	0	unknown	Inphared	30	Siphoviridae	Caudovirales	Propionibacterium phage Wizzo	#E7BF80	50	0	0	NA
KR337647	595	87	212.6	795200	0	0.9998	0	unknown	Inphared	30	Siphoviridae	Caudovirales	Propionibacterium phage Solid	#E7BF80	50	0	0	NA
KR337648	595	87	212.6	795200	0	0.9998	0	unknown	Inphared	30	Siphoviridae	Caudovirales	Propionibacterium phage SKKY	#E7BF80	50	0	0	NA
KR337649	595	87	212.6	795200	0	0.9998	0	unknown	Inphared	30	Siphoviridae	Caudovirales	Propionibacterium phage Keiki	#E7BF80	50	0	0	NA
KR337650	595	87	212.6	795200	0	0.9998	0	unknown	Inphared	30	Siphoviridae	Caudovirales	Propionibacterium phage Lauchelly	#E7BF80	50	0	0	NA
KR337651	595	87	212.6	795200	0	0.9998	0	unknown	Inphared	30	Siphoviridae	Caudovirales	Propionibacterium phage Attacne	#E7BF80	50	0	0	NA
KR337652	595	87	212.6	795200	0	0.9998	0	unknown	Inphared	30	Siphoviridae	Caudovirales	Propionibacterium phage Stormborn	#E7BF80	50	0	0	NA
KR337654	595	87	212.6	795200	0	0.9998	0	unknown	Inphared	30	Siphoviridae	Caudovirales	Propionibacterium phage Ouroboros	#E7BF80	50	0	0	NA
KR347352	595	87	212.6	795200	0	0.9998	0	unknown	Inphared	30	Siphoviridae	Caudovirales	Propionibacterium phage BruceLethal	#E7BF80	50	0	0	NA
KR347353	595	87	212.6	795200	0	0.9998	0	unknown	Inphared	30	Siphoviridae	Caudovirales	Propionibacterium phage Enoki	#E7BF80	50	0	0	NA
KR347354	595	87	212.6	795200	0	0.9998	0	unknown	Inphared	30	Siphoviridae	Caudovirales	Propionibacterium phage Moyashi	#E7BF80	50	0	0	NA
KR347355	595	87	212.6	795200	0	0.9998	0	unknown	Inphared	30	Siphoviridae	Caudovirales	Propionibacterium phage QueenBey	#E7BF80	50	0	0	NA
KR422353	409	65	475	987900	165400	0.8565	0	unknown	Inphared	30	Demerecviridae	Caudovirales	Escherichia phage phiAPCEc03	#E68080	50	0	0	NA
KR534323	380	4	287.7	1726	3405	0.3359	0.557383	unknown	Inphared	30	Myoviridae	Caudovirales	Pseudoalteromonas phage H101	#E68080	50	0	0	NA
KR604693	101	12	229.2	15130	21020	0.4182	0.0001921	unknown	Inphared	30	Autographiviridae	Caudovirales	Pectobacterium phage Peat1	#E68080	50	0	0	NA
KR704913	827	2	19.19	19.19	0	0.8275	0.0969654	unknown	Inphared	30	Microviridae	Petitvirales	Chimpanzee faeces associated microphage 1	#bfbfbf	50	0	0	NA
KR704915	827	2	19.19	19.19	0	0.8275	0.0969654	unknown	Inphared	30	Microviridae	Petitvirales	Chimpanzee faeces associated microphage 3	#bfbfbf	50	0	0	NA
KR709303	24	62	117.1	221400	89510	0.7118	0	unknown	Inphared	30	Siphoviridae	Caudovirales	Staphylococcus phage 55-3	#7398B2	50	0	0	NA
KR781488	35	11	252.8	13900	19730	0.4131	0.024422	unknown	Inphared	30	Podoviridae	Caudovirales	Shigella phage Ss-VASD	#E68080	50	0	0	NA
KR781488	37	45	80.96	80150	50760	0.6118	0	unknown	Inphared	30	Podoviridae	Caudovirales	Shigella phage Ss-VASD	#E68080	50	0	0	NA
KR816341	311	2	34.49	34.49	143.5	0.1896	0.979387	unknown	Inphared	30	Siphoviridae	Caudovirales	Erysipelothrix phage SE-1	#7398B2	50	0	0	NA
KR824843	419	106	173.4	965100	106600	0.9004	0	unknown	Inphared	30	Siphoviridae	Caudovirales	Mycobacterium phage Ovechkin	#E7BF80	50	0	0	NA
KR902986	595	87	212.6	795200	0	0.9998	0	unknown	Inphared	30	Siphoviridae	Caudovirales	Propionibacterium phage PAC9	#E7BF80	50	0	0	NA
KR905066	195	7	97.91	2056	3582	0.3637	0.100668	unknown	Inphared	30	Siphoviridae	Caudovirales	Lactobacillus phage CL1	#7398B2	50	0	0	NA
KR905066	204	13	93.18	7268	7250	0.4997	7.38595e-05	unknown	Inphared	30	Siphoviridae	Caudovirales	Lactobacillus phage CL1	#7398B2	50	0	0	NA
KR905067	195	7	97.91	2056	3582	0.3637	0.100668	unknown	Inphared	30	Siphoviridae	Caudovirales	Lactobacillus phage CL2	#7398B2	50	0	0	NA
KR905067	204	13	93.18	7268	7250	0.4997	7.38595e-05	unknown	Inphared	30	Siphoviridae	Caudovirales	Lactobacillus phage CL2	#7398B2	50	0	0	NA
KR905068	286	3	64.95	194.8	612	0.2397	0.904785	unknown	Inphared	30	Siphoviridae	Caudovirales	Lactobacillus phage iA2	#7398B2	50	0	0	NA
KR935213	344	21	135.2	28400	7350	0.7935	1.56404e-08	unknown	Inphared	30	Siphoviridae	Caudovirales	Rhodobacter phage RcTitan	#E68080	50	0	0	NA
KR935214	419	106	173.4	965100	106600	0.9004	0	unknown	Inphared	30	Siphoviridae	Caudovirales	Mycobacterium phage Kimberlium	#E7BF80	50	0	0	NA
KR935215	344	21	135.2	28400	7350	0.7935	1.56404e-08	unknown	Inphared	30	Siphoviridae	Caudovirales	Rhodobacter phage RcSpartan	#E68080	50	0	0	NA
KR997930	419	106	173.4	965100	106600	0.9004	0	unknown	Inphared	30	Siphoviridae	Caudovirales	Mycobacterium phage Florinda	#E7BF80	50	0	0	NA
KR997931	419	106	173.4	965100	106600	0.9004	0	unknown	Inphared	30	Siphoviridae	Caudovirales	Mycobacterium phage Girafales	#E7BF80	50	0	0	NA
KT001912	93	2	70.02	70.02	447.8	0.1342	0.979387	unknown	Inphared	30	Siphoviridae	Caudovirales	Bacillus phage Silence	#7398B2	50	0	0	NA
KT001914	748	3	74.58	223.7	4.96	0.9533	0.0382613	unknown	Inphared	30	Siphoviridae	Caudovirales	Caulobacter phage Seuss	#E68080	50	0	0	NA
KT001915	374	73	430.4	1131000	239100	0.8254	0	unknown	Inphared	30	Myoviridae	Caudovirales	Citrobacter phage Merlin	#E68080	50	0	0	NA
KT001916	446	43	593.8	536200	106200	0.8345	0	unknown	Inphared	30	Myoviridae	Caudovirales	Citrobacter phage Michonne	#E68080	50	0	0	NA
KT004677	394	9	367.7	13240	50390	0.208	0.999853	unknown	Inphared	30	Siphoviridae	Caudovirales	Mycobacterium phage UnionJack	#E7BF80	50	0	0	NA
KT070866	785	3	584.5	1753	1600	0.522	0.0404278	unknown	Inphared	30	Siphoviridae	Caudovirales	Bacillus phage PBC4	#7398B2	50	0	0	NA
KT070867	159	6	521.2	7818	5948	0.5674	0.00253743	unknown	Inphared	30	Siphoviridae	Caudovirales	Bacillus phage PBC2	#7398B2	50	0	0	NA
KT070868	90	5	161.1	1611	270.8	0.8516	0.00609289	unknown	Inphared	30	Siphoviridae	Caudovirales	Bacillus phage PBC5	#7398B2	50	0	0	NA
KT124229	750	38	320.6	225400	682.5	0.9966	0	unknown	Inphared	30	Siphoviridae	Caudovirales	Streptomyces phage Hydra	#E7BF80	50	0	0	NA
KT151957	528	2	195.2	195.2	48.61	0.7877	0.110336	unknown	Inphared	30	Siphoviridae	Caudovirales	Brevibacillus phage SecTim467	#7398B2	50	0	0	NA
KT160311	386	17	213	28970	6228	0.8223	3.52838e-07	unknown	Inphared	30	Myoviridae	Caudovirales	Vibrio phage H188	#E68080	50	0	0	NA
KT184316	446	43	593.8	536200	106200	0.8345	0	unknown	Inphared	30	Myoviridae	Caudovirales	Enterobacteria phage XTG1	#E68080	50	0	0	NA
KT184391	750	38	320.6	225400	682.5	0.9966	0	unknown	Inphared	30	Siphoviridae	Caudovirales	Streptomyces phage Lannister	#E7BF80	50	0	0	NA
KT184661	66	19	162.3	27760	12390	0.6908	7.36994e-08	unknown	Inphared	30	Autographiviridae	Caudovirales	Yersinia phage vB_YenP_ISAO8	#E68080	50	0	0	NA
KT186229	750	38	320.6	225400	682.5	0.9966	0	unknown	Inphared	30	Siphoviridae	Caudovirales	Streptomyces phage Verse	#E7BF80	50	0	0	NA
KT186243	25	9	249.9	8998	31180	0.2238	0.999794	unknown	Inphared	30	Siphoviridae	Caudovirales	Staphylococcus phage vB_SauS_phi2	#7398B2	50	0	0	NA
KT206225	174	74	236.8	639600	100000	0.8646	0	unknown	Inphared	30	Siphoviridae	Caudovirales	Mycobacterium phage Phlei	#E7BF80	50	0	0	NA
KT221033	225	3	134.1	402.3	288.1	0.5777	0.0404278	unknown	Inphared	30	Siphoviridae	Caudovirales	Streptomyces phage SF1	#E7BF80	50	0	0	NA
KT221034	225	3	134.1	402.3	288.1	0.5777	0.0404278	unknown	Inphared	30	Siphoviridae	Caudovirales	Streptomyces phage SF3	#E7BF80	50	0	0	NA
KT224359	80	40	331	258200	96050	0.7287	0	unknown	Inphared	30	Herelleviridae	Caudovirales	Bacillus phage TsarBomba	#7398B2	50	0	0	NA
KT232076	40	31	88.89	41340	46870	0.4683	3.35355e-07	unknown	Inphared	30	Siphoviridae	Caudovirales	Escherichia virus Lambda	#E68080	50	0	0	NA
KT232076	37	45	80.96	80150	50760	0.6118	0	unknown	Inphared	30	Siphoviridae	Caudovirales	Escherichia virus Lambda	#E68080	50	0	0	NA
KT240186	101	12	229.2	15130	21020	0.4182	0.0001921	unknown	Inphared	30	Autographiviridae	Caudovirales	Dickeya phage BF25/12	#E68080	50	0	0	NA
KT253150	349	2	78.54	78.54	106	0.4165	0.110336	unknown	Inphared	30	Siphoviridae	Caudovirales	Rhodobacter phage RcSaxon	#E68080	50	0	0	NA
KT264749	679	134	21.73	193600	30640	0.8624	0	unknown	Inphared	30	Microviridae	Petitvirales	Gokushovirus WZ-2015a	#bfbfbf	50	0	0	NA
KT264750	679	134	21.73	193600	30640	0.8624	0	unknown	Inphared	30	Microviridae	Petitvirales	Gokushovirus WZ-2015a	#bfbfbf	50	0	0	NA
KT264751	679	134	21.73	193600	30640	0.8624	0	unknown	Inphared	30	Microviridae	Petitvirales	Gokushovirus WZ-2015a	#bfbfbf	50	0	0	NA
KT264754	679	134	21.73	193600	30640	0.8624	0	unknown	Inphared	30	Microviridae	Petitvirales	Gokushovirus WZ-2015a	#bfbfbf	50	0	0	NA
KT264755	679	134	21.73	193600	30640	0.8624	0	unknown	Inphared	30	Microviridae	Petitvirales	Gokushovirus WZ-2015a	#bfbfbf	50	0	0	NA
KT264756	679	134	21.73	193600	30640	0.8624	0	unknown	Inphared	30	Microviridae	Petitvirales	Gokushovirus WZ-2015a	#bfbfbf	50	0	0	NA
KT264757	679	134	21.73	193600	30640	0.8624	0	unknown	Inphared	30	Microviridae	Petitvirales	Gokushovirus WZ-2015a	#bfbfbf	50	0	0	NA
KT264758	679	134	21.73	193600	30640	0.8624	0	unknown	Inphared	30	Microviridae	Petitvirales	Gokushovirus WZ-2015a	#bfbfbf	50	0	0	NA
KT264759	679	134	21.73	193600	30640	0.8624	0	unknown	Inphared	30	Microviridae	Petitvirales	Gokushovirus WZ-2015a	#bfbfbf	50	0	0	NA
KT264760	679	134	21.73	193600	30640	0.8624	0	unknown	Inphared	30	Microviridae	Petitvirales	Gokushovirus WZ-2015a	#bfbfbf	50	0	0	NA
KT264761	679	134	21.73	193600	30640	0.8624	0	unknown	Inphared	30	Microviridae	Petitvirales	Gokushovirus WZ-2015a	#bfbfbf	50	0	0	NA
KT264762	679	134	21.73	193600	30640	0.8624	0	unknown	Inphared	30	Microviridae	Petitvirales	Gokushovirus WZ-2015a	#bfbfbf	50	0	0	NA
KT264763	679	134	21.73	193600	30640	0.8624	0	unknown	Inphared	30	Microviridae	Petitvirales	Gokushovirus WZ-2015a	#bfbfbf	50	0	0	NA
KT264764	679	134	21.73	193600	30640	0.8624	0	unknown	Inphared	30	Microviridae	Petitvirales	Gokushovirus WZ-2015a	#bfbfbf	50	0	0	NA
KT264765	679	134	21.73	193600	30640	0.8624	0	unknown	Inphared	30	Microviridae	Petitvirales	Gokushovirus WZ-2015a	#bfbfbf	50	0	0	NA
KT264766	679	134	21.73	193600	30640	0.8624	0	unknown	Inphared	30	Microviridae	Petitvirales	Gokushovirus WZ-2015a	#bfbfbf	50	0	0	NA
KT264767	679	134	21.73	193600	30640	0.8624	0	unknown	Inphared	30	Microviridae	Petitvirales	Gokushovirus WZ-2015a	#bfbfbf	50	0	0	NA
KT264768	679	134	21.73	193600	30640	0.8624	0	unknown	Inphared	30	Microviridae	Petitvirales	Gokushovirus WZ-2015a	#bfbfbf	50	0	0	NA
KT264769	679	134	21.73	193600	30640	0.8624	0	unknown	Inphared	30	Microviridae	Petitvirales	Gokushovirus WZ-2015a	#bfbfbf	50	0	0	NA
KT264771	679	134	21.73	193600	30640	0.8624	0	unknown	Inphared	30	Microviridae	Petitvirales	Gokushovirus WZ-2015a	#bfbfbf	50	0	0	NA
KT264775	829	4	33.14	198.8	3503	0.0536	0.993495	unknown	Inphared	30	Microviridae	Petitvirales	Gokushovirus WZ-2015a	#bfbfbf	50	0	0	NA
KT264776	837	23	15.48	3917	92.68	0.9658	1.33399e-09	unknown	Inphared	30	Microviridae	Petitvirales	Gokushovirus WZ-2015a	#bfbfbf	50	0	0	NA
KT264778	837	23	15.48	3917	92.68	0.9658	1.33399e-09	unknown	Inphared	30	Microviridae	Petitvirales	Gokushovirus WZ-2015a	#bfbfbf	50	0	0	NA
KT264781	838	6	33.34	500.1	28.14	0.9257	0.00206416	unknown	Inphared	30	Microviridae	Petitvirales	Gokushovirus WZ-2015a	#bfbfbf	50	0	0	NA
KT264782	839	20	11.19	2125	444.7	0.8143	2.46644e-08	unknown	Inphared	30	Microviridae	Petitvirales	Gokushovirus WZ-2015a	#bfbfbf	50	0	0	NA
KT264783	839	20	11.19	2125	444.7	0.8143	2.46644e-08	unknown	Inphared	30	Microviridae	Petitvirales	Gokushovirus WZ-2015a	#bfbfbf	50	0	0	NA
KT264784	843	10	37.38	1682	191.2	0.8885	6.31021e-05	unknown	Inphared	30	Microviridae	Petitvirales	Gokushovirus WZ-2015a	#bfbfbf	50	0	0	NA
KT264785	844	19	35.6	6087	0	0.9938	9.72166e-09	unknown	Inphared	30	Microviridae	Petitvirales	Gokushovirus WZ-2015a	#bfbfbf	50	0	0	NA
KT264788	845	13	30.07	2346	7448	0.2389	0.997191	unknown	Inphared	30	Microviridae	Petitvirales	Gokushovirus WZ-2015a	#bfbfbf	50	0	0	NA
KT264789	845	13	30.07	2346	7448	0.2389	0.997191	unknown	Inphared	30	Microviridae	Petitvirales	Gokushovirus WZ-2015a	#bfbfbf	50	0	0	NA
KT264790	845	13	30.07	2346	7448	0.2389	0.997191	unknown	Inphared	30	Microviridae	Petitvirales	Gokushovirus WZ-2015a	#bfbfbf	50	0	0	NA
KT264791	846	43	42.29	38190	8092	0.8236	0	unknown	Inphared	30	Microviridae	Petitvirales	Gokushovirus WZ-2015a	#bfbfbf	50	0	0	NA
KT264792	846	43	42.29	38190	8092	0.8236	0	unknown	Inphared	30	Microviridae	Petitvirales	Gokushovirus WZ-2015a	#bfbfbf	50	0	0	NA
KT264793	846	43	42.29	38190	8092	0.8236	0	unknown	Inphared	30	Microviridae	Petitvirales	Gokushovirus WZ-2015a	#bfbfbf	50	0	0	NA
KT264794	848	2	27.95	27.95	281.6	0.08914	0.979387	unknown	Inphared	30	Microviridae	Petitvirales	Gokushovirus WZ-2015a	#bfbfbf	50	0	0	NA
KT264796	835	22	16.73	3863	1768	0.6807	1.22067e-08	unknown	Inphared	30	Microviridae	Petitvirales	Gokushovirus WZ-2015a	#bfbfbf	50	0	0	NA
KT264797	835	22	16.73	3863	1768	0.6807	1.22067e-08	unknown	Inphared	30	Microviridae	Petitvirales	Gokushovirus WZ-2015a	#bfbfbf	50	0	0	NA
KT264798	847	12	32.68	2157	522.4	0.7979	1.80088e-05	unknown	Inphared	30	Microviridae	Petitvirales	Gokushovirus WZ-2015a	#bfbfbf	50	0	0	NA
KT264799	847	12	32.68	2157	522.4	0.7979	1.80088e-05	unknown	Inphared	30	Microviridae	Petitvirales	Gokushovirus WZ-2015a	#bfbfbf	50	0	0	NA
KT264800	847	12	32.68	2157	522.4	0.7979	1.80088e-05	unknown	Inphared	30	Microviridae	Petitvirales	Gokushovirus WZ-2015a	#bfbfbf	50	0	0	NA
KT264801	847	12	32.68	2157	522.4	0.7979	1.80088e-05	unknown	Inphared	30	Microviridae	Petitvirales	Gokushovirus WZ-2015a	#bfbfbf	50	0	0	NA
KT264802	853	3	42.63	127.9	19.76	0.8323	0.0360991	unknown	Inphared	30	Microviridae	Petitvirales	Gokushovirus WZ-2015a	#bfbfbf	50	0	0	NA
KT264803	852	2	53.14	53.14	67.22	0.4273	0.658454	unknown	Inphared	30	Microviridae	Petitvirales	Gokushovirus WZ-2015a	#bfbfbf	50	0	0	NA
KT264805	854	4	45.93	275.6	53.55	0.8174	0.0142148	unknown	Inphared	30	Microviridae	Petitvirales	Gokushovirus WZ-2015a	#bfbfbf	50	0	0	NA
KT264808	805	67	21.61	47770	1512	0.9667	0	unknown	Inphared	30	Microviridae	Petitvirales	Gokushovirus WZ-2015a	#bfbfbf	50	0	0	NA
KT264809	805	67	21.61	47770	1512	0.9667	0	unknown	Inphared	30	Microviridae	Petitvirales	Gokushovirus WZ-2015a	#bfbfbf	50	0	0	NA
KT264810	805	67	21.61	47770	1512	0.9667	0	unknown	Inphared	30	Microviridae	Petitvirales	Gokushovirus WZ-2015a	#bfbfbf	50	0	0	NA
KT264811	767	81	13.43	43510	10470	0.8036	0	unknown	Inphared	30	Microviridae	Petitvirales	Gokushovirus WZ-2015a	#bfbfbf	50	0	0	NA
KT264812	767	81	13.43	43510	10470	0.8036	0	unknown	Inphared	30	Microviridae	Petitvirales	Gokushovirus WZ-2015a	#bfbfbf	50	0	0	NA
KT264813	757	62	17.83	33720	3247	0.9091	0	unknown	Inphared	30	Microviridae	Petitvirales	Gokushovirus WZ-2015a	#bfbfbf	50	0	0	NA
KT264814	757	62	17.83	33720	3247	0.9091	0	unknown	Inphared	30	Microviridae	Petitvirales	Gokushovirus WZ-2015a	#bfbfbf	50	0	0	NA
KT264815	757	62	17.83	33720	3247	0.9091	0	unknown	Inphared	30	Microviridae	Petitvirales	Gokushovirus WZ-2015a	#bfbfbf	50	0	0	NA
KT264817	245	23	10.33	2614	1946	0.5676	7.51326e-08	unknown	Inphared	30	Microviridae	Petitvirales	Gokushovirus WZ-2015a	#bfbfbf	50	0	0	NA
KT264817	796	22	6.262	1446	1992	0.4153	0.0811823	unknown	Inphared	30	Microviridae	Petitvirales	Gokushovirus WZ-2015a	#bfbfbf	50	0	0	NA
KT264817	797	11	12.13	667	1072	0.3788	0.178831	unknown	Inphared	30	Microviridae	Petitvirales	Gokushovirus WZ-2015a	#bfbfbf	50	0	0	NA
KT264818	859	38	47.56	33440	0	0.9977	0	unknown	Inphared	30	Microviridae	Petitvirales	Gokushovirus WZ-2015a	#bfbfbf	50	0	0	NA
KT264819	859	38	47.56	33440	0	0.9977	0	unknown	Inphared	30	Microviridae	Petitvirales	Gokushovirus WZ-2015a	#bfbfbf	50	0	0	NA
KT264820	860	6	39.9	598.5	328.4	0.6374	0.00231211	unknown	Inphared	30	Microviridae	Petitvirales	Gokushovirus WZ-2015a	#bfbfbf	50	0	0	NA
KT264821	860	6	39.9	598.5	328.4	0.6374	0.00231211	unknown	Inphared	30	Microviridae	Petitvirales	Gokushovirus WZ-2015a	#bfbfbf	50	0	0	NA
KT264822	795	3	39.71	119.1	51.65	0.6739	0.0360991	unknown	Inphared	30	Microviridae	Petitvirales	Gokushovirus WZ-2015a	#bfbfbf	50	0	0	NA
KT264823	862	15	27.57	2894	281.2	0.9029	1.45632e-06	unknown	Inphared	30	Microviridae	Petitvirales	Gokushovirus WZ-2015a	#bfbfbf	50	0	0	NA
KT264824	862	15	27.57	2894	281.2	0.9029	1.45632e-06	unknown	Inphared	30	Microviridae	Petitvirales	Gokushovirus WZ-2015a	#bfbfbf	50	0	0	NA
KT264825	862	15	27.57	2894	281.2	0.9029	1.45632e-06	unknown	Inphared	30	Microviridae	Petitvirales	Gokushovirus WZ-2015a	#bfbfbf	50	0	0	NA
KT264826	796	22	6.262	1446	1992	0.4153	0.0811823	unknown	Inphared	30	Microviridae	Petitvirales	Gokushovirus WZ-2015a	#bfbfbf	50	0	0	NA
KT264827	245	23	10.33	2614	1946	0.5676	7.51326e-08	unknown	Inphared	30	Microviridae	Petitvirales	Gokushovirus WZ-2015a	#bfbfbf	50	0	0	NA
KT264828	864	8	34.13	955.6	117.9	0.8771	0.00039994	unknown	Inphared	30	Microviridae	Petitvirales	Gokushovirus WZ-2015a	#bfbfbf	50	0	0	NA
KT264829	855	9	34.96	1259	1860	0.4012	0.00225311	unknown	Inphared	30	Microviridae	Petitvirales	Gokushovirus WZ-2015a	#bfbfbf	50	0	0	NA
KT264834	867	2	28.8	28.8	0	0.8781	0.0969654	unknown	Inphared	30	Microviridae	Petitvirales	Gokushovirus WZ-2015a	#bfbfbf	50	0	0	NA
KT266805	343	2	461	461	1265	0.2664	0.979387	unknown	Inphared	30	Siphoviridae	Caudovirales	Roseobacter phage RDJL Phi 2	#E68080	50	0	0	NA
KT279576	419	106	173.4	965100	106600	0.9004	0	unknown	Inphared	30	Siphoviridae	Caudovirales	Mycobacterium phage Phatniss	#E7BF80	50	0	0	NA
KT281789	167	44	295.1	279100	23920	0.9208	0	unknown	Inphared	30	Siphoviridae	Caudovirales	Mycobacterium phage Enkosi	#E7BF80	50	0	0	NA
KT281791	432	12	506.3	33420	8158	0.8033	1.82925e-05	unknown	Inphared	30	Siphoviridae	Caudovirales	Mycobacterium phage Lolly9	#E7BF80	50	0	0	NA
KT281793	419	106	173.4	965100	106600	0.9004	0	unknown	Inphared	30	Siphoviridae	Caudovirales	Mycobacterium phage Seagreen	#E7BF80	50	0	0	NA
KT281795	419	106	173.4	965100	106600	0.9004	0	unknown	Inphared	30	Siphoviridae	Caudovirales	Mycobacterium phage XFactor	#E7BF80	50	0	0	NA
KT287080	480	11	186.1	10240	62090	0.1415	0.999969	unknown	Inphared	30	Siphoviridae	Caudovirales	Enterobacter phage phiEap-2	#E68080	50	0	0	NA
KT307976	17	21	452.1	94940	86440	0.5233	1.56603e-08	unknown	Inphared	30	Herelleviridae	Caudovirales	Bacillus phage AvesoBmore	#7398B2	50	0	0	NA
KT307976	80	40	331	258200	96050	0.7287	0	unknown	Inphared	30	Herelleviridae	Caudovirales	Bacillus phage AvesoBmore	#7398B2	50	0	0	NA
KT309034	419	106	173.4	965100	106600	0.9004	0	unknown	Inphared	30	Siphoviridae	Caudovirales	Mycobacterium phage Dante	#E7BF80	50	0	0	NA
KT321314	581	45	272	269300	30890	0.8968	0	unknown	Inphared	30	Autographiviridae	Caudovirales	Enterobacter phage phiEap-1	#E68080	50	0	0	NA
KT321316	448	2	423.8	423.8	4612	0.0841	0.979387	unknown	Inphared	30	Siphoviridae	Caudovirales	Achromobacter phage phiAxp-2	#E68080	50	0	0	NA
KT337340	209	30	116.1	50520	34170	0.5961	0	unknown	Inphared	30	Siphoviridae	Caudovirales	Streptococcus phage phiARI0031	#7398B2	50	0	0	NA
KT337342	247	29	95.13	38620	31700	0.5488	0	unknown	Inphared	30	Siphoviridae	Caudovirales	Streptococcus phage phiARI0131-2	#7398B2	50	0	0	NA
KT337352	209	30	116.1	50520	34170	0.5961	0	unknown	Inphared	30	Siphoviridae	Caudovirales	Streptococcus phage phiARI0460-1	#7398B2	50	0	0	NA
KT337354	209	30	116.1	50520	34170	0.5961	0	unknown	Inphared	30	Siphoviridae	Caudovirales	Streptococcus phage phiARI0462	#7398B2	50	0	0	NA
KT337356	209	30	116.1	50520	34170	0.5961	0	unknown	Inphared	30	Siphoviridae	Caudovirales	Streptococcus phage phiARI0468-2	#7398B2	50	0	0	NA
KT337359	209	30	116.1	50520	34170	0.5961	0	unknown	Inphared	30	Siphoviridae	Caudovirales	Streptococcus phage phiARI0468b-3	#7398B2	50	0	0	NA
KT337360	208	48	74.34	83850	50880	0.6219	0	unknown	Inphared	30	Siphoviridae	Caudovirales	Streptococcus phage phiARI0578	#7398B2	50	0	0	NA
KT337365	209	30	116.1	50520	34170	0.5961	0	unknown	Inphared	30	Siphoviridae	Caudovirales	Streptococcus phage phiARI0746	#7398B2	50	0	0	NA
KT337370	305	9	144.2	5191	17060	0.2331	0.999457	unknown	Inphared	30	Siphoviridae	Caudovirales	Streptococcus phage phiARI0923	#7398B2	50	0	0	NA
KT337370	247	29	95.13	38620	31700	0.5488	0	unknown	Inphared	30	Siphoviridae	Caudovirales	Streptococcus phage phiARI0923	#7398B2	50	0	0	NA
KT345706	411	17	213.8	29070	152100	0.1604	1	unknown	Inphared	30	Demerecviridae	Caudovirales	Vibrio phage vB_VorS-PVo5	#E68080	50	0	0	NA
KT345706	410	7	511.2	10730	51850	0.1715	0.999299	unknown	Inphared	30	Demerecviridae	Caudovirales	Vibrio phage vB_VorS-PVo5	#E68080	50	0	0	NA
KT345706	413	10	345.2	15530	76000	0.1697	0.999933	unknown	Inphared	30	Demerecviridae	Caudovirales	Vibrio phage vB_VorS-PVo5	#E68080	50	0	0	NA
KT353109	696	9	556.1	20020	38140	0.3441	0.0466988	unknown	Inphared	30	Myoviridae	Caudovirales	Cronobacter phage PBES 02	#E68080	50	0	0	NA
KT353109	377	26	330.5	107400	32640	0.7666	0	unknown	Inphared	30	Myoviridae	Caudovirales	Cronobacter phage PBES 02	#E68080	50	0	0	NA
KT361651	360	4	139.9	839.5	5404	0.1343	0.992931	unknown	Inphared	30	Siphoviridae	Caudovirales	Paenibacillus phage Harrison	#7398B2	50	0	0	NA
KT361657	360	4	139.9	839.5	5404	0.1343	0.992931	unknown	Inphared	30	Siphoviridae	Caudovirales	Paenibacillus phage Diane	#7398B2	50	0	0	NA
KT363731	431	41	393.4	322600	2703	0.9914	0	unknown	Inphared	30	Siphoviridae	Caudovirales	Mycobacterium phage TheloniousMonk	#E7BF80	50	0	0	NA
KT367886	99	45	277	274200	53040	0.8377	0	unknown	Inphared	30	Autographiviridae	Caudovirales	Klebsiella phage Kp2	#E68080	50	0	0	NA
KT367887	442	3	297.3	892	2617	0.2538	0.985452	unknown	Inphared	30	Siphoviridae	Caudovirales	Klebsiella phage vB_Kp3	#E68080	50	0	0	NA
KT372714	497	5	94.21	942.1	1007	0.4808	0.0107859	unknown	Inphared	30	Siphoviridae	Caudovirales	Bacillus phage vB_BtS_BMBtp16	#7398B2	50	0	0	NA
KT381864	150	4	108.9	653.3	1849	0.2602	0.969699	unknown	Inphared	30	Siphoviridae	Caudovirales	Thiobacimonas phage vB_ThpS-P1	#E68080	50	0	0	NA
KT381864	152	6	68.8	1032	2827	0.2666	0.967224	unknown	Inphared	30	Siphoviridae	Caudovirales	Thiobacimonas phage vB_ThpS-P1	#E68080	50	0	0	NA
KT381865	150	4	108.9	653.3	1849	0.2602	0.969699	unknown	Inphared	30	Siphoviridae	Caudovirales	Pelagibaca phage vB_PeaS-P1	#E68080	50	0	0	NA
KT381865	152	6	68.8	1032	2827	0.2666	0.967224	unknown	Inphared	30	Siphoviridae	Caudovirales	Pelagibaca phage vB_PeaS-P1	#E68080	50	0	0	NA
KT381879	65	45	69.65	68960	19260	0.7809	0	unknown	Inphared	30	Autographiviridae	Caudovirales	Caulobacter phage Percy	#E68080	50	0	0	NA
KT388102	678	38	290.6	204300	24950	0.8909	0	unknown	Inphared	30	Autographiviridae	Caudovirales	Acinetobacter phage vB_AbaP_PD-6A3	#E68080	50	0	0	NA
KT429161	29	7	82.88	1741	13180	0.1165	0.999299	unknown	Inphared	30	Siphoviridae	Caudovirales	Staphylococcus phage StB20-like	#7398B2	50	0	0	NA
KT438501	394	9	367.7	13240	50390	0.208	0.999853	unknown	Inphared	30	Siphoviridae	Caudovirales	Mycobacterium phage Theia	#E7BF80	50	0	0	NA
KT454805	446	43	593.8	536200	106200	0.8345	0	unknown	Inphared	30	Myoviridae	Caudovirales	Escherichia phage phiSUSP1	#E68080	50	0	0	NA
KT454806	446	43	593.8	536200	106200	0.8345	0	unknown	Inphared	30	Myoviridae	Caudovirales	Escherichia phage SUSP2	#E68080	50	0	0	NA
KT588072	512	29	261.3	106100	7879	0.9304	0	unknown	Inphared	30	Siphoviridae	Caudovirales	Enterococcus phage IME-EFm5	#7398B2	50	0	0	NA
KT588072	511	7	272.9	5732	23740	0.1944	0.999299	unknown	Inphared	30	Siphoviridae	Caudovirales	Enterococcus phage IME-EFm5	#7398B2	50	0	0	NA
KT588073	226	7	181.5	3810	2170	0.6356	0.00108251	unknown	Inphared	30	Siphoviridae	Caudovirales	Acinetobacter phage Ab105-3phi	#E68080	50	0	0	NA
KT588075	226	7	181.5	3810	2170	0.6356	0.00108251	unknown	Inphared	30	Siphoviridae	Caudovirales	Acinetobacter phage Ab105-2phi	#E68080	50	0	0	NA
KT588442	174	74	236.8	639600	100000	0.8646	0	unknown	Inphared	30	Siphoviridae	Caudovirales	Mycobacterium phage LadyBird	#E7BF80	50	0	0	NA
KT591489	432	12	506.3	33420	8158	0.8033	1.82925e-05	unknown	Inphared	30	Siphoviridae	Caudovirales	Mycobacterium phage Archie	#E7BF80	50	0	0	NA
KT624200	675	4	96.04	576.2	2010	0.2221	0.557383	unknown	Inphared	30	Myoviridae	Caudovirales	Bacillus phage SP-15	#7398B2	50	0	0	NA
KT624200	82	2	187.8	187.8	294.5	0.3862	0.658454	unknown	Inphared	30	Myoviridae	Caudovirales	Bacillus phage SP-15	#7398B2	50	0	0	NA
KT630645	2	60	94.98	168100	9696	0.9448	0	unknown	Inphared	30	Myoviridae	Caudovirales	Salmonella phage SEN4	#E68080	50	0	0	NA
KT630645	6	12	141.6	9348	31450	0.229	0.999846	unknown	Inphared	30	Myoviridae	Caudovirales	Salmonella phage SEN4	#E68080	50	0	0	NA
KT630647	2	60	94.98	168100	9696	0.9448	0	unknown	Inphared	30	Myoviridae	Caudovirales	Salmonella phage SEN8	#E68080	50	0	0	NA
KT630648	36	31	109.5	50930	36440	0.5825	0	unknown	Inphared	30	Podoviridae	Caudovirales	Salmonella phage SEN22	#E68080	50	0	0	NA
KT630649	44	11	111.8	6151	5561	0.5242	0.00051309	unknown	Inphared	30	Myoviridae	Caudovirales	Salmonella phage SEN34	#E68080	50	0	0	NA
KT630649	45	16	79.25	9510	5161	0.6468	2.7924e-06	unknown	Inphared	30	Myoviridae	Caudovirales	Salmonella phage SEN34	#E68080	50	0	0	NA
KT717083	200	86	121.3	443300	105100	0.8081	0	unknown	Inphared	30	Siphoviridae	Caudovirales	Streptococcus phage 73	#7398B2	50	0	0	NA
KT725776	16	2	295.2	295.2	2190	0.1186	0.979387	unknown	Inphared	30	Siphoviridae	Caudovirales	Bacillus phage vB_BceS-MY192	#7398B2	50	0	0	NA
KT736033	737	22	341.1	78810	5955	0.9293	7.23121e-09	unknown	Inphared	30	Myoviridae	Caudovirales	Pseudomonas phage K8	#E68080	50	0	0	NA
KT755656	97	3	419.4	1258	538.5	0.698	0.0404278	unknown	Inphared	30	Siphoviridae	Caudovirales	Paenibacillus phage Tripp	#7398B2	50	0	0	NA
KT780304	585	13	71.43	5572	4753	0.5383	9.92249e-06	unknown	Inphared	30	Salasmaviridae	Caudovirales	Bacillus phage VMY22	#7398B2	50	0	0	NA
KT803877	275	23	58.42	14780	15950	0.4802	9.60911e-08	unknown	Inphared	30	Myoviridae	Caudovirales	Burkholderia phage PE067	#E68080	50	0	0	NA
KT809302	495	4	222.9	1337	0	0.9941	0.0105353	unknown	Inphared	30	Sphaerolipoviridae	Halopanivirales	Haloarcula californiae icosahedral virus 1	#bfbfbf	50	0	0	NA
KT809369	22	24	110.1	30380	50000	0.3777	0.0296005	unknown	Inphared	30	Siphoviridae	Caudovirales	Staphylococcus phage P630	#7398B2	50	0	0	NA
KT825490	336	23	308	77910	24560	0.76	3.30299e-09	unknown	Inphared	30	Drexlerviridae	Caudovirales	Escherichia phage C119	#E68080	50	0	0	NA
KT852578	497	5	94.21	942.1	1007	0.4808	0.0107859	unknown	Inphared	30	Siphoviridae	Caudovirales	Bacillus phage BMBtp1	#7398B2	50	0	0	NA
KT887557	178	13	164.9	12860	13370	0.4898	8.24852e-06	unknown	Inphared	30	Siphoviridae	Caudovirales	Pseudomonas phage phi1	#E68080	50	0	0	NA
KT887557	41	23	86.68	21930	21000	0.5103	6.15951e-06	unknown	Inphared	30	Siphoviridae	Caudovirales	Pseudomonas phage phi1	#E68080	50	0	0	NA
KT887558	142	8	156.1	4370	1382	0.7576	0.00046955	unknown	Inphared	30	Siphoviridae	Caudovirales	Pseudomonas phage phi2	#E68080	50	0	0	NA
KT887559	7	18	113.4	17350	818.4	0.9531	1.5978e-07	unknown	Inphared	30	Myoviridae	Caudovirales	Pseudomonas phage phi3	#E68080	50	0	0	NA
KT895374	334	7	354.6	7447	1122	0.8677	0.00108251	unknown	Inphared	30	Myoviridae	Caudovirales	Bacillus phage vB_BpuM-BpSp	#7398B2	50	0	0	NA
KT898133	5	5	72.28	722.8	885.9	0.4465	0.071836	unknown	Inphared	30	Myoviridae	Caudovirales	Aeromonas phage phiARM81ld	#E68080	50	0	0	NA
KT919973	378	34	237.4	133200	310000	0.3005	0.879273	unknown	Inphared	30	Myoviridae	Caudovirales	Vibrio phage phi-ST2	#E68080	50	0	0	NA
KT919973	373	17	301.4	40990	170000	0.1942	1	unknown	Inphared	30	Myoviridae	Caudovirales	Vibrio phage phi-ST2	#E68080	50	0	0	NA
KT919973	376	6	600	9000	54790	0.1411	0.999217	unknown	Inphared	30	Myoviridae	Caudovirales	Vibrio phage phi-ST2	#E68080	50	0	0	NA
KT932700	86	12	162.6	10730	3638	0.7456	1.70427e-05	unknown	Inphared	30	Rountreeviridae	Caudovirales	Enterococcus phage vB_EfaP_IME195	#7398B2	50	0	0	NA
KT932701	512	29	261.3	106100	7879	0.9304	0	unknown	Inphared	30	Siphoviridae	Caudovirales	Enterococcus phage vB_EfaS_IME196	#7398B2	50	0	0	NA
KT934381	595	87	212.6	795200	0	0.9998	0	unknown	Inphared	30	Siphoviridae	Caudovirales	Propionibacterium phage PA1-14	#E7BF80	50	0	0	NA
KT945994	190	6	65.18	977.7	3463	0.2196	0.851023	unknown	Inphared	30	Siphoviridae	Caudovirales	Enterococcus phage vB_EfaS_IME197	#7398B2	50	0	0	NA
KT945995	85	6	27.34	410.1	3826	0.09653	0.998499	unknown	Inphared	30	Rountreeviridae	Caudovirales	Enterococcus phage vB_EfaP_IME199	#7398B2	50	0	0	NA
KT945995	87	2	148.6	148.6	1643	0.08277	0.979387	unknown	Inphared	30	Rountreeviridae	Caudovirales	Enterococcus phage vB_EfaP_IME199	#7398B2	50	0	0	NA
KT949345	66	19	162.3	27760	12390	0.6908	7.36994e-08	unknown	Inphared	30	Autographiviridae	Caudovirales	Aeromonas phage Ahp1	#E68080	50	0	0	NA
KT964103	99	45	277	274200	53040	0.8377	0	unknown	Inphared	30	Autographiviridae	Caudovirales	Klebsiella phage KpV41	#E68080	50	0	0	NA
KT968831	41	23	86.68	21930	21000	0.5103	6.15951e-06	unknown	Inphared	30	Siphoviridae	Caudovirales	Pseudomonas phage YMC11/02/R656	#E68080	50	0	0	NA
KT970645	15	7	112	2352	3941	0.3729	0.350739	unknown	Inphared	30	Siphoviridae	Caudovirales	Bacillus phage phi4J1	#7398B2	50	0	0	NA
KT970645	591	4	180.3	1082	1531	0.4128	0.156161	unknown	Inphared	30	Siphoviridae	Caudovirales	Bacillus phage phi4J1	#7398B2	50	0	0	NA
KT989433	651	6	359.4	5391	386.7	0.9311	0.00253743	unknown	Inphared	30	Siphoviridae	Caudovirales	Streptomyces phage phiSAJS1	#E7BF80	50	0	0	NA
KT990215	73	41	263.5	216100	3651	0.983	0	unknown	Inphared	30	Autographiviridae	Caudovirales	Escherichia phage GA2A	#E68080	50	0	0	NA
KT995480	80	40	331	258200	96050	0.7287	0	unknown	Inphared	30	Herelleviridae	Caudovirales	Bacillus phage BM15	#7398B2	50	0	0	NA
KU052037	49	3	88.91	266.7	907.6	0.226	0.808633	unknown	Inphared	30	Myoviridae	Caudovirales	Escherichia phage Rac-SA53	#E68080	50	0	0	NA
KU052037	269	6	48.66	730	3015	0.1943	0.712413	unknown	Inphared	30	Myoviridae	Caudovirales	Escherichia phage Rac-SA53	#E68080	50	0	0	NA
KU052488	474	7	382.3	8027	4782	0.626	0.00108251	unknown	Inphared	30	Siphoviridae	Caudovirales	Lactobacillus phage SA-C12	#7398B2	50	0	0	NA
KU057941	366	10	16.65	749.1	2488	0.23	0.633135	unknown	Inphared	30	Siphoviridae	Caudovirales	Clostridium phage CDSH1	#7398B2	50	0	0	NA
KU064779	71	21	203.8	42800	4374	0.9065	1.55217e-08	unknown	Inphared	30	Autographiviridae	Caudovirales	Pseudomonas phage PPPL-1	#E68080	50	0	0	NA
KU130130	737	22	341.1	78810	5955	0.9293	7.23121e-09	unknown	Inphared	30	Myoviridae	Caudovirales	Pseudomonas phage vB_PsyM_KIL5	#E68080	50	0	0	NA
KU160494	373	17	301.4	40990	170000	0.1942	1	unknown	Inphared	30	Myoviridae	Caudovirales	Vibrio phage vB_VmeM-32	#E68080	50	0	0	NA
KU160494	378	34	237.4	133200	310000	0.3005	0.879273	unknown	Inphared	30	Myoviridae	Caudovirales	Vibrio phage vB_VmeM-32	#E68080	50	0	0	NA
KU160642	614	53	141.2	194600	50540	0.7934	0	unknown	Inphared	30	Siphoviridae	Caudovirales	Arthrobacter phage Circum	#E7BF80	50	0	0	NA
KU160642	612	8	540.6	15140	30130	0.3342	0.159213	unknown	Inphared	30	Siphoviridae	Caudovirales	Arthrobacter phage Circum	#E7BF80	50	0	0	NA
KU160644	813	9	285.5	10280	1163	0.8969	0.00020615	unknown	Inphared	30	Siphoviridae	Caudovirales	Arthrobacter phage Galaxy	#E7BF80	50	0	0	NA
KU160645	874	14	376.2	34240	5685	0.857	3.6805e-06	unknown	Inphared	30	Siphoviridae	Caudovirales	Arthrobacter phage Glenn	#E7BF80	50	0	0	NA
KU160646	613	13	392.3	30600	59290	0.3403	0.0105081	unknown	Inphared	30	Siphoviridae	Caudovirales	Arthrobacter phage Gordon	#E7BF80	50	0	0	NA
KU160646	614	53	141.2	194600	50540	0.7934	0	unknown	Inphared	30	Siphoviridae	Caudovirales	Arthrobacter phage Gordon	#E7BF80	50	0	0	NA
KU160650	877	4	96.65	579.9	0	0.9864	0.010104	unknown	Inphared	30	Podoviridae	Caudovirales	Arthrobacter phage Jasmine	#E7BF80	50	0	0	NA
KU160651	811	13	314.8	24550	10430	0.7013	8.22111e-06	unknown	Inphared	30	Myoviridae	Caudovirales	Arthrobacter phage Jawnski	#E7BF80	50	0	0	NA
KU160661	874	14	376.2	34240	5685	0.857	3.6805e-06	unknown	Inphared	30	Siphoviridae	Caudovirales	Arthrobacter phage Pumancara	#E7BF80	50	0	0	NA
KU160667	729	5	79.87	798.7	906.8	0.4656	0.0463459	unknown	Inphared	30	Siphoviridae	Caudovirales	Arthrobacter phage Stratus	#E7BF80	50	0	0	NA
KU160672	874	14	376.2	34240	5685	0.857	3.6805e-06	unknown	Inphared	30	Siphoviridae	Caudovirales	Arthrobacter phage Wayne	#E7BF80	50	0	0	NA
KU160673	880	4	271.3	1628	558.3	0.7419	0.0151914	unknown	Inphared	30	Siphoviridae	Caudovirales	Arthrobacter phage Wilde	#E7BF80	50	0	0	NA
KU183006	581	45	272	269300	30890	0.8968	0	unknown	Inphared	30	Autographiviridae	Caudovirales	Klebsiella phage vB_KpnP_IME205	#E68080	50	0	0	NA
KU189325	651	6	359.4	5391	386.7	0.9311	0.00253743	unknown	Inphared	30	Siphoviridae	Caudovirales	Streptomyces phage Maih	#E7BF80	50	0	0	NA
KU194205	335	19	400.6	68510	85920	0.4435	3.47006e-07	unknown	Inphared	30	Drexlerviridae	Caudovirales	Escherichia phage JMPW2	#E68080	50	0	0	NA
KU197013	65	45	69.65	68960	19260	0.7809	0	unknown	Inphared	30	Autographiviridae	Caudovirales	Xanthomonas phage XAJ24	#E68080	50	0	0	NA
KU197014	344	21	135.2	28400	7350	0.7935	1.56404e-08	unknown	Inphared	30	Siphoviridae	Caudovirales	Xanthomonas phage XAJ2	#E68080	50	0	0	NA
KU199708	146	7	323.7	6799	7684	0.469	0.00108251	unknown	Inphared	30	Siphoviridae	Caudovirales	Pseudomonas phage JBD69	#E68080	50	0	0	NA
KU199710	178	13	164.9	12860	13370	0.4898	8.24852e-06	unknown	Inphared	30	Siphoviridae	Caudovirales	Pseudomonas phage JBD44	#E68080	50	0	0	NA
KU199710	41	23	86.68	21930	21000	0.5103	6.15951e-06	unknown	Inphared	30	Siphoviridae	Caudovirales	Pseudomonas phage JBD44	#E68080	50	0	0	NA
KU204984	347	6	378.4	5675	7821	0.4201	0.00253743	unknown	Inphared	30	Siphoviridae	Caudovirales	Pseudomonas phage AAT-1	#E68080	50	0	0	NA
KU234532	881	3	457.4	1372	0	0.9956	0.0318013	unknown	Inphared	30	Myoviridae	Caudovirales	Nostoc phage N1	#bfbfbf	50	0	0	NA
KU234533	881	3	457.4	1372	0	0.9956	0.0318013	unknown	Inphared	30	Myoviridae	Caudovirales	Nostoc phage A1	#bfbfbf	50	0	0	NA
KU253712	80	40	331	258200	96050	0.7287	0	unknown	Inphared	30	Herelleviridae	Caudovirales	Bacillus phage Eldridge	#7398B2	50	0	0	NA
KU310943	41	23	86.68	21930	21000	0.5103	6.15951e-06	unknown	Inphared	30	Siphoviridae	Caudovirales	Pseudomonas phage YMC11/07/P54_PAE_BP	#E68080	50	0	0	NA
KU310943	178	13	164.9	12860	13370	0.4898	8.24852e-06	unknown	Inphared	30	Siphoviridae	Caudovirales	Pseudomonas phage YMC11/07/P54_PAE_BP	#E68080	50	0	0	NA
KU310944	101	12	229.2	15130	21020	0.4182	0.0001921	unknown	Inphared	30	Autographiviridae	Caudovirales	Pseudomonas phage YMC11/06/C171_PPU_BP	#E68080	50	0	0	NA
KU356691	632	46	158.4	163900	29830	0.8456	0	unknown	Inphared	30	Schitoviridae	Caudovirales	Pseudomonas phage ZC08	#E68080	50	0	0	NA
KU510289	274	12	341	22510	13340	0.6274	1.82925e-05	unknown	Inphared	30	Myoviridae	Caudovirales	Acinetobacter phage LZ35	#E68080	50	0	0	NA
KU517658	249	7	9.137	191.9	1082	0.149	0.989275	unknown	Inphared	30	Siphoviridae	Caudovirales	Clostridium phage HM T	#7398B2	50	0	0	NA
KU530220	651	6	359.4	5391	386.7	0.9311	0.00253743	unknown	Inphared	30	Siphoviridae	Caudovirales	Streptomyces phage Xkcd426	#E7BF80	50	0	0	NA
KU535860	228	9	95.28	3430	2431	0.5835	0.00020615	unknown	Inphared	30	Zobellviridae	Caudovirales	Pseudomonas phage O4	#E68080	50	0	0	NA
KU574722	390	10	548.9	24700	6840	0.7826	9.13355e-05	unknown	Inphared	30	Myoviridae	Caudovirales	Pectinobacterium phage vB_PcaM_CBB	#E68080	50	0	0	NA
KU577463	80	40	331	258200	96050	0.7287	0	unknown	Inphared	30	Herelleviridae	Caudovirales	Bacillus phage Deep Blue	#7398B2	50	0	0	NA
KU594605	321	32	570.4	282900	213600	0.5697	0	unknown	Inphared	30	Myoviridae	Caudovirales	Cyanophage S-RIM50	#bfbfbf	50	0	0	NA
KU594606	322	38	304.5	214100	251400	0.4598	1.13988e-09	unknown	Inphared	30	Myoviridae	Caudovirales	Cyanophage S-RIM32	#bfbfbf	50	0	0	NA
KU595433	65	45	69.65	68960	19260	0.7809	0	unknown	Inphared	30	Autographiviridae	Caudovirales	Xanthomonas phage f30-Xaj	#E68080	50	0	0	NA
KU599882	630	3	107.4	322.3	2343	0.1207	0.985452	unknown	Inphared	30	Siphoviridae	Caudovirales	Flavobacterium phage Fpv7	#38761D	50	0	0	NA
KU640380	80	40	331	258200	96050	0.7287	0	unknown	Inphared	30	Herelleviridae	Caudovirales	Bacillus phage Shbh1	#7398B2	50	0	0	NA
KU647626	882	2	205.2	205.2	0	0.9809	0.0969654	unknown	Inphared	30	Siphoviridae	Caudovirales	Arthrobacter phage KellEzio	#E7BF80	50	0	0	NA
KU647628	614	53	141.2	194600	50540	0.7934	0	unknown	Inphared	30	Siphoviridae	Caudovirales	Arthrobacter phage Mudcat	#E7BF80	50	0	0	NA
KU647628	612	8	540.6	15140	30130	0.3342	0.159213	unknown	Inphared	30	Siphoviridae	Caudovirales	Arthrobacter phage Mudcat	#E7BF80	50	0	0	NA
KU666550	99	45	277	274200	53040	0.8377	0	unknown	Inphared	30	Autographiviridae	Caudovirales	Klebsiella phage KpV71	#E68080	50	0	0	NA
KU682439	325	9	102.5	3689	27690	0.1175	0.999853	unknown	Inphared	30	Ackermannviridae	Caudovirales	Stenotrophomonas phage vB_SmaS-DLP_6	#E68080	50	0	0	NA
KU682439	324	12	98.81	6522	45240	0.1259	0.999902	unknown	Inphared	30	Ackermannviridae	Caudovirales	Stenotrophomonas phage vB_SmaS-DLP_6	#E68080	50	0	0	NA
KU686199	322	38	304.5	214100	251400	0.4598	1.13988e-09	unknown	Inphared	30	Myoviridae	Caudovirales	Synechococcus phage S-CAM3	#bfbfbf	50	0	0	NA
KU686203	321	32	570.4	282900	213600	0.5697	0	unknown	Inphared	30	Myoviridae	Caudovirales	Synechococcus phage S-CAM8	#bfbfbf	50	0	0	NA
KU686206	322	38	304.5	214100	251400	0.4598	1.13988e-09	unknown	Inphared	30	Myoviridae	Caudovirales	Synechococcus phage S-CAM9	#bfbfbf	50	0	0	NA
KU686208	321	32	570.4	282900	213600	0.5697	0	unknown	Inphared	30	Myoviridae	Caudovirales	Synechococcus phage S-CAM22	#bfbfbf	50	0	0	NA
KU686210	321	32	570.4	282900	213600	0.5697	0	unknown	Inphared	30	Myoviridae	Caudovirales	Synechococcus phage S-WAM1	#bfbfbf	50	0	0	NA
KU686211	322	38	304.5	214100	251400	0.4598	1.13988e-09	unknown	Inphared	30	Myoviridae	Caudovirales	Synechococcus phage S-WAM2	#bfbfbf	50	0	0	NA
KU687349	73	41	263.5	216100	3651	0.983	0	unknown	Inphared	30	Autographiviridae	Caudovirales	Citrobacter phage SH3	#E68080	50	0	0	NA
KU687351	73	41	263.5	216100	3651	0.983	0	unknown	Inphared	30	Autographiviridae	Caudovirales	Citrobacter phage SH5	#E68080	50	0	0	NA
KU728633	172	3	281.5	844.4	1863	0.3112	0.5	unknown	Inphared	30	Siphoviridae	Caudovirales	Mycobacterium phage Bipper	#E7BF80	50	0	0	NA
KU737344	17	21	452.1	94940	86440	0.5233	1.56603e-08	unknown	Inphared	30	Herelleviridae	Caudovirales	Bacillus phage Nigalana	#7398B2	50	0	0	NA
KU737346	17	21	452.1	94940	86440	0.5233	1.56603e-08	unknown	Inphared	30	Herelleviridae	Caudovirales	Bacillus phage Vinny	#7398B2	50	0	0	NA
KU737346	80	40	331	258200	96050	0.7287	0	unknown	Inphared	30	Herelleviridae	Caudovirales	Bacillus phage Vinny	#7398B2	50	0	0	NA
KU737348	17	21	452.1	94940	86440	0.5233	1.56603e-08	unknown	Inphared	30	Herelleviridae	Caudovirales	Bacillus phage Zuko	#7398B2	50	0	0	NA
KU737349	17	21	452.1	94940	86440	0.5233	1.56603e-08	unknown	Inphared	30	Herelleviridae	Caudovirales	Bacillus phage DIGNKC	#7398B2	50	0	0	NA
KU737350	17	21	452.1	94940	86440	0.5233	1.56603e-08	unknown	Inphared	30	Herelleviridae	Caudovirales	Bacillus phage SageFayge	#7398B2	50	0	0	NA
KU747973	488	6	122.7	1840	1230	0.5971	0.00253743	unknown	Inphared	30	Siphoviridae	Caudovirales	Pseudoalteromonas phage vB_PspS-H40/1	#E68080	50	0	0	NA
KU760857	47	8	355.3	9948	165.3	0.9821	0.00046549	unknown	Inphared	30	Myoviridae	Caudovirales	Salmonella phage SJ46	#E68080	50	0	0	NA
KU761558	174	74	236.8	639600	100000	0.8646	0	unknown	Inphared	30	Siphoviridae	Caudovirales	Mycobacterium phage Loser	#E7BF80	50	0	0	NA
KU761559	174	74	236.8	639600	100000	0.8646	0	unknown	Inphared	30	Siphoviridae	Caudovirales	Mycobacterium phage ArcherNM	#E7BF80	50	0	0	NA
KU761955	737	22	341.1	78810	5955	0.9293	7.23121e-09	unknown	Inphared	30	Myoviridae	Caudovirales	Pseudomonas phage phiMK	#E68080	50	0	0	NA
KU836751	91	11	291.7	16040	1546	0.911	4.0007e-05	unknown	Inphared	30	Siphoviridae	Caudovirales	Bacillus phage Leo2	#7398B2	50	0	0	NA
KU847400	17	21	452.1	94940	86440	0.5233	1.56603e-08	unknown	Inphared	30	Herelleviridae	Caudovirales	Bacillus phage Crookii	#7398B2	50	0	0	NA
KU848186	204	13	93.18	7268	7250	0.4997	7.38595e-05	unknown	Inphared	30	Siphoviridae	Caudovirales	Lactobacillus phage PLE3	#7398B2	50	0	0	NA
KU848186	195	7	97.91	2056	3582	0.3637	0.100668	unknown	Inphared	30	Siphoviridae	Caudovirales	Lactobacillus phage PLE3	#7398B2	50	0	0	NA
KU848187	286	3	64.95	194.8	612	0.2397	0.904785	unknown	Inphared	30	Siphoviridae	Caudovirales	Lactobacillus phage PLE2	#7398B2	50	0	0	NA
KU862660	738	2	24.74	24.74	868.8	0.02756	0.979387	unknown	Inphared	30	Myoviridae	Caudovirales	Pseudomonas phage phiPMW	#E68080	50	0	0	NA
KU867307	374	73	430.4	1131000	239100	0.8254	0	unknown	Inphared	30	Myoviridae	Caudovirales	Salmonella phage vB_SnwM_CGG4-1	#E68080	50	0	0	NA
KU873925	324	12	98.81	6522	45240	0.1259	0.999902	unknown	Inphared	30	Myoviridae	Caudovirales	Pseudomonas phage pf16	#E68080	50	0	0	NA
KU873925	325	9	102.5	3689	27690	0.1175	0.999853	unknown	Inphared	30	Myoviridae	Caudovirales	Pseudomonas phage pf16	#E68080	50	0	0	NA
KU878969	374	73	430.4	1131000	239100	0.8254	0	unknown	Inphared	30	Myoviridae	Caudovirales	Escherichia phage MX01	#E68080	50	0	0	NA
KU885988	632	46	158.4	163900	29830	0.8456	0	unknown	Inphared	30	Schitoviridae	Caudovirales	Dinoroseobacter phage DS-1410Ws-06	#E68080	50	0	0	NA
KU885988	631	9	325.6	11720	22640	0.3409	0.0466988	unknown	Inphared	30	Schitoviridae	Caudovirales	Dinoroseobacter phage DS-1410Ws-06	#E68080	50	0	0	NA
KU885989	632	46	158.4	163900	29830	0.8456	0	unknown	Inphared	30	Schitoviridae	Caudovirales	Roseobacter phage RD-1410W1-01	#E68080	50	0	0	NA
KU885989	631	9	325.6	11720	22640	0.3409	0.0466988	unknown	Inphared	30	Schitoviridae	Caudovirales	Roseobacter phage RD-1410W1-01	#E68080	50	0	0	NA
KU892558	188	6	71.47	1072	1739	0.3797	0.148977	unknown	Inphared	30	Siphoviridae	Caudovirales	Lactococcus phage PLgT-1	#7398B2	50	0	0	NA
KU927491	36	31	109.5	50930	36440	0.5825	0	unknown	Inphared	30	Podoviridae	Caudovirales	Salmonella phage 146851_sal5	#E68080	50	0	0	NA
KU927493	42	10	144.4	6496	11850	0.3538	0.0444865	unknown	Inphared	30	Myoviridae	Caudovirales	Salmonella phage 118970_sal3	#E68080	50	0	0	NA
KU927497	409	65	475	987900	165400	0.8565	0	unknown	Inphared	30	Demerecviridae	Caudovirales	Salmonella phage 100268_sal2	#E68080	50	0	0	NA
KU927499	74	32	226.6	112400	59590	0.6532	0	unknown	Inphared	30	Autographiviridae	Caudovirales	Escherichia phage 64795_ec1	#E68080	50	0	0	NA
KU935727	168	12	265.8	17540	12190	0.5895	1.82925e-05	unknown	Inphared	30	Siphoviridae	Caudovirales	Mycobacterium phage Panchino	#E7BF80	50	0	0	NA
KU935728	168	12	265.8	17540	12190	0.5895	1.82925e-05	unknown	Inphared	30	Siphoviridae	Caudovirales	Mycobacterium phage Xeno	#E7BF80	50	0	0	NA
KU935729	168	12	265.8	17540	12190	0.5895	1.82925e-05	unknown	Inphared	30	Siphoviridae	Caudovirales	Mycobacterium phage SkinnyPete	#E7BF80	50	0	0	NA
KU935731	168	12	265.8	17540	12190	0.5895	1.82925e-05	unknown	Inphared	30	Siphoviridae	Caudovirales	Mycobacterium phage Phrann	#E7BF80	50	0	0	NA
KU958700	444	2	19.75	19.75	176.3	0.09872	0.979387	unknown	Inphared	30	Siphoviridae	Caudovirales	Streptomyces phage Chymera	#E7BF80	50	0	0	NA
KU963247	425	9	193.5	6967	28500	0.1963	0.999713	unknown	Inphared	30	Siphoviridae	Caudovirales	Gordonia phage Attis	#E7BF80	50	0	0	NA
KU963247	426	38	137.5	96670	43370	0.6899	0	unknown	Inphared	30	Siphoviridae	Caudovirales	Gordonia phage Attis	#E7BF80	50	0	0	NA
KU963249	426	38	137.5	96670	43370	0.6899	0	unknown	Inphared	30	Siphoviridae	Caudovirales	Gordonia phage Yeezy	#E7BF80	50	0	0	NA
KU963251	733	25	332.1	99640	23690	0.8076	0	unknown	Inphared	30	Siphoviridae	Caudovirales	Gordonia phage UmaThurman	#E7BF80	50	0	0	NA
KU963254	733	25	332.1	99640	23690	0.8076	0	unknown	Inphared	30	Siphoviridae	Caudovirales	Gordonia phage Obliviate	#E7BF80	50	0	0	NA
KU963261	171	2	487.6	487.6	2423	0.1673	0.979387	unknown	Inphared	30	Siphoviridae	Caudovirales	Gordonia phage BetterKatz	#E7BF80	50	0	0	NA
KU963261	735	4	238.9	1434	8927	0.1383	0.992931	unknown	Inphared	30	Siphoviridae	Caudovirales	Gordonia phage BetterKatz	#E7BF80	50	0	0	NA
KU963263	426	38	137.5	96670	43370	0.6899	0	unknown	Inphared	30	Siphoviridae	Caudovirales	Gordonia phage BaxterFox	#E7BF80	50	0	0	NA
KU981050	194	3	225.4	676.1	729	0.4791	0.0404278	unknown	Inphared	30	Siphoviridae	Caudovirales	Weissella phage WCP30	#7398B2	50	0	0	NA
KU985090	422	14	194.9	17740	17340	0.5053	1.30999e-05	unknown	Inphared	30	Siphoviridae	Caudovirales	Mycobacterium phage Shipwreck	#E7BF80	50	0	0	NA
KU992911	84	17	105.9	14400	3511	0.8025	3.22372e-07	unknown	Inphared	30	Rountreeviridae	Caudovirales	Staphylococcus phage SLPW	#7398B2	50	0	0	NA
KU998235	739	12	231.2	15260	10190	0.5989	1.82925e-05	unknown	Inphared	30	Siphoviridae	Caudovirales	Gordonia phage Bowser	#E7BF80	50	0	0	NA
KU998236	733	25	332.1	99640	23690	0.8076	0	unknown	Inphared	30	Siphoviridae	Caudovirales	Gordonia phage Blueberry	#E7BF80	50	0	0	NA
KU998238	298	7	297.9	6255	845.2	0.8792	0.00108251	unknown	Inphared	30	Siphoviridae	Caudovirales	Gordonia phage Splinter	#E7BF80	50	0	0	NA
KU998243	661	11	359.4	19770	5818	0.7719	4.07575e-05	unknown	Inphared	30	Siphoviridae	Caudovirales	Gordonia phage Kvothe	#E7BF80	50	0	0	NA
KU998245	724	4	545	3270	3348	0.4935	0.0151914	unknown	Inphared	30	Siphoviridae	Caudovirales	Gordonia phage OneUp	#E7BF80	50	0	0	NA
KU998247	724	4	545	3270	3348	0.4935	0.0151914	unknown	Inphared	30	Siphoviridae	Caudovirales	Gordonia phage Bachita	#E7BF80	50	0	0	NA
KU998248	733	25	332.1	99640	23690	0.8076	0	unknown	Inphared	30	Siphoviridae	Caudovirales	Gordonia phage Utz	#E7BF80	50	0	0	NA
KU998255	728	9	68.93	2482	893.1	0.7315	0.00020615	unknown	Inphared	30	Siphoviridae	Caudovirales	Gordonia phage McGonagall	#E7BF80	50	0	0	NA
KX011169	17	21	452.1	94940	86440	0.5233	1.56603e-08	unknown	Inphared	30	Herelleviridae	Caudovirales	Bacillus phage SalinJah	#7398B2	50	0	0	NA
KX017520	281	32	262.8	130300	13270	0.9072	0	unknown	Inphared	30	Siphoviridae	Caudovirales	Salmonella phage 64795_sal3	#E68080	50	0	0	NA
KX066068	65	45	69.65	68960	19260	0.7809	0	unknown	Inphared	30	Autographiviridae	Caudovirales	Pseudomonas phage VSW-3	#E68080	50	0	0	NA
KX077179	152	6	68.8	1032	2827	0.2666	0.967224	unknown	Inphared	30	Siphoviridae	Caudovirales	Rhodovulum phage vB_RhkS_P1	#E68080	50	0	0	NA
KX077179	150	4	108.9	653.3	1849	0.2602	0.969699	unknown	Inphared	30	Siphoviridae	Caudovirales	Rhodovulum phage vB_RhkS_P1	#E68080	50	0	0	NA
KX077890	209	30	116.1	50520	34170	0.5961	0	unknown	Inphared	30	Siphoviridae	Caudovirales	Streptococcus phage phiLP081102	#7398B2	50	0	0	NA
KX077891	209	30	116.1	50520	34170	0.5961	0	unknown	Inphared	30	Siphoviridae	Caudovirales	Streptococcus phage phiJH1301-1	#7398B2	50	0	0	NA
KX077892	885	7	29.78	625.3	3471	0.1522	0.999299	unknown	Inphared	30	Unclassified	Unclassified	Streptococcus phage phiJH1301-3	#7398B2	50	0	0	NA
KX077893	891	5	64.48	644.8	2142	0.2305	0.996692	unknown	Inphared	30	Unclassified	Unclassified	Streptococcus phage phiZJ20091101-2	#7398B2	50	0	0	NA
KX077894	208	48	74.34	83850	50880	0.6219	0	unknown	Inphared	30	Siphoviridae	Caudovirales	Streptococcus phage phiZJ20091101-3	#7398B2	50	0	0	NA
KX077895	209	30	116.1	50520	34170	0.5961	0	unknown	Inphared	30	Siphoviridae	Caudovirales	Streptococcus phage phiZJ20091101-4	#7398B2	50	0	0	NA
KX077896	538	41	200.7	164600	34200	0.8276	0	unknown	Inphared	30	Siphoviridae	Caudovirales	Streptococcus phage phiJH1301-2	#7398B2	50	0	0	NA
KX078569	374	73	430.4	1131000	239100	0.8254	0	unknown	Inphared	30	Myoviridae	Caudovirales	Morganella phage vB_MmoM_MP1	#E68080	50	0	0	NA
KX119174	89	26	176.3	57310	7473	0.8839	0	unknown	Inphared	30	Podoviridae	Caudovirales	Helicobacter phage UKEN31U	#bfbfbf	50	0	0	NA
KX119175	89	26	176.3	57310	7473	0.8839	0	unknown	Inphared	30	Podoviridae	Caudovirales	Helicobacter phage Pt22899G	#bfbfbf	50	0	0	NA
KX119176	89	26	176.3	57310	7473	0.8839	0	unknown	Inphared	30	Podoviridae	Caudovirales	Helicobacter phage Pt1846U	#bfbfbf	50	0	0	NA
KX119177	89	26	176.3	57310	7473	0.8839	0	unknown	Inphared	30	Podoviridae	Caudovirales	Helicobacter phage SwA626G	#bfbfbf	50	0	0	NA
KX119182	89	26	176.3	57310	7473	0.8839	0	unknown	Inphared	30	Unclassified	Unclassified	Helicobacter phage Is3180G	#bfbfbf	50	0	0	NA
KX119188	89	26	176.3	57310	7473	0.8839	0	unknown	Inphared	30	Podoviridae	Caudovirales	Helicobacter phage FrB41M	#bfbfbf	50	0	0	NA
KX119189	89	26	176.3	57310	7473	0.8839	0	unknown	Inphared	30	Podoviridae	Caudovirales	Helicobacter phage Pt21299RU	#bfbfbf	50	0	0	NA
KX119190	89	26	176.3	57310	7473	0.8839	0	unknown	Inphared	30	Podoviridae	Caudovirales	Helicobacter phage Pt4472G	#bfbfbf	50	0	0	NA
KX119191	89	26	176.3	57310	7473	0.8839	0	unknown	Inphared	30	Podoviridae	Caudovirales	Helicobacter phage Pt4497U	#bfbfbf	50	0	0	NA
KX119193	89	26	176.3	57310	7473	0.8839	0	unknown	Inphared	30	Podoviridae	Caudovirales	Helicobacter phage FrB58M	#bfbfbf	50	0	0	NA
KX119194	89	26	176.3	57310	7473	0.8839	0	unknown	Inphared	30	Podoviridae	Caudovirales	Helicobacter phage FrG12G	#bfbfbf	50	0	0	NA
KX119195	89	26	176.3	57310	7473	0.8839	0	unknown	Inphared	30	Podoviridae	Caudovirales	Helicobacter phage FrGC43A	#bfbfbf	50	0	0	NA
KX119197	89	26	176.3	57310	7473	0.8839	0	unknown	Inphared	30	Podoviridae	Caudovirales	Helicobacter phage PtB92G	#bfbfbf	50	0	0	NA
KX119198	89	26	176.3	57310	7473	0.8839	0	unknown	Inphared	30	Podoviridae	Caudovirales	Helicobacter phage Pt5322G	#bfbfbf	50	0	0	NA
KX119199	89	26	176.3	57310	7473	0.8839	0	unknown	Inphared	30	Podoviridae	Caudovirales	Helicobacter phage Pt5771G	#bfbfbf	50	0	0	NA
KX119200	89	26	176.3	57310	7473	0.8839	0	unknown	Inphared	30	Podoviridae	Caudovirales	Helicobacter phage FrMEG235U	#bfbfbf	50	0	0	NA
KX119202	89	26	176.3	57310	7473	0.8839	0	unknown	Inphared	30	Podoviridae	Caudovirales	Helicobacter phage Pt1293U	#bfbfbf	50	0	0	NA
KX119203	89	26	176.3	57310	7473	0.8839	0	unknown	Inphared	30	Podoviridae	Caudovirales	Helicobacter phage PtB89G	#bfbfbf	50	0	0	NA
KX119204	89	26	176.3	57310	7473	0.8839	0	unknown	Inphared	30	Podoviridae	Caudovirales	Helicobacter phage Sw577G	#bfbfbf	50	0	0	NA
KX119205	89	26	176.3	57310	7473	0.8839	0	unknown	Inphared	30	Podoviridae	Caudovirales	Helicobacter phage DeM53M	#bfbfbf	50	0	0	NA
KX129925	346	18	110.3	16870	35510	0.3219	0.855403	unknown	Inphared	30	Siphoviridae	Caudovirales	Pseudomonas phage NP1	#E68080	50	0	0	NA
KX130668	339	7	377.9	7936	56580	0.123	0.999299	unknown	Inphared	30	Drexlerviridae	Caudovirales	Escherichia phage vB_EcoS_NBD2	#E68080	50	0	0	NA
KX130861	374	73	430.4	1131000	239100	0.8254	0	unknown	Inphared	30	Myoviridae	Caudovirales	Shigella phage SHFML-11	#E68080	50	0	0	NA
KX130960	336	23	308	77910	24560	0.76	3.30299e-09	unknown	Inphared	30	Drexlerviridae	Caudovirales	Escherichia phage vB_EcoS-IME253	#E68080	50	0	0	NA
KX147096	59	28	520.9	196900	41000	0.8274	0	unknown	Inphared	30	Ackermannviridae	Caudovirales	Serratia phage vB-Sru-IME250	#E68080	50	0	0	NA
KX147229	17	21	452.1	94940	86440	0.5233	1.56603e-08	unknown	Inphared	30	Herelleviridae	Caudovirales	Bacillus phage Belinda	#7398B2	50	0	0	NA
KX156762	29	7	82.88	1741	13180	0.1165	0.999299	unknown	Inphared	30	Siphoviridae	Caudovirales	Staphylococcus phage vB_SauS_IMEP5	#7398B2	50	0	0	NA
KX160204	208	48	74.34	83850	50880	0.6219	0	unknown	Inphared	30	Siphoviridae	Caudovirales	Lactococcus phage 38502	#7398B2	50	0	0	NA
KX160205	184	15	111.2	11670	16650	0.4117	0.00013108	unknown	Inphared	30	Siphoviridae	Caudovirales	Lactococcus phage 49801	#7398B2	50	0	0	NA
KX160207	184	15	111.2	11670	16650	0.4117	0.00013108	unknown	Inphared	30	Siphoviridae	Caudovirales	Lactococcus phage 53801	#7398B2	50	0	0	NA
KX160208	184	15	111.2	11670	16650	0.4117	0.00013108	unknown	Inphared	30	Siphoviridae	Caudovirales	Lactococcus phage 53802	#7398B2	50	0	0	NA
KX160214	184	15	111.2	11670	16650	0.4117	0.00013108	unknown	Inphared	30	Siphoviridae	Caudovirales	Lactococcus phage 98103	#7398B2	50	0	0	NA
KX160218	184	15	111.2	11670	16650	0.4117	0.00013108	unknown	Inphared	30	Siphoviridae	Caudovirales	Lactococcus phage 98204	#7398B2	50	0	0	NA
KX160219	208	48	74.34	83850	50880	0.6219	0	unknown	Inphared	30	Siphoviridae	Caudovirales	Lactococcus phage C41431	#7398B2	50	0	0	NA
KX160220	208	48	74.34	83850	50880	0.6219	0	unknown	Inphared	30	Siphoviridae	Caudovirales	Lactococcus phage Dub35A	#7398B2	50	0	0	NA
KX171208	407	29	357.5	145100	7819	0.9485	0	unknown	Inphared	30	Myoviridae	Caudovirales	Pseudomonas phage vB_Pae436M-8	#E68080	50	0	0	NA
KX171213	640	27	480.9	168800	20800	0.8901	0	unknown	Inphared	30	Herelleviridae	Caudovirales	Staphylococcus phage vB_SscM-2	#7398B2	50	0	0	NA
KX179905	50	3	74.58	223.7	18.17	0.9025	0.0404278	unknown	Inphared	30	Inoviridae	Tubulavirales	Ralstonia phage Rs551	#E68080	50	0	0	NA
KX190833	592	2	213	213	250.9	0.4552	0.110336	unknown	Inphared	30	Siphoviridae	Caudovirales	Bacillus phage vB_BtS_BMBtp14	#7398B2	50	0	0	NA
KX190835	497	5	94.21	942.1	1007	0.4808	0.0107859	unknown	Inphared	30	Siphoviridae	Caudovirales	Bacillus phage vB_BtS_BMBtp15	#7398B2	50	0	0	NA
KX196154	385	6	192	2881	5206	0.3557	0.148977	unknown	Inphared	30	Myoviridae	Caudovirales	Shewanella phage SFCi1	#E68080	50	0	0	NA
KX198612	142	8	156.1	4370	1382	0.7576	0.00046955	unknown	Inphared	30	Siphoviridae	Caudovirales	Pseudomonas phage MD8	#E68080	50	0	0	NA
KX198614	346	18	110.3	16870	35510	0.3219	0.855403	unknown	Inphared	30	Siphoviridae	Caudovirales	Vibrio phage vB_VhaS-tm	#E68080	50	0	0	NA
KX198615	683	11	325	17870	3222	0.8464	3.9821e-05	unknown	Inphared	30	Siphoviridae	Caudovirales	Vibrio phage vB_VhaS-a	#E68080	50	0	0	NA
KX211991	99	45	277	274200	53040	0.8377	0	unknown	Inphared	30	Autographiviridae	Caudovirales	Klebsiella phage KpV475	#E68080	50	0	0	NA
KX227759	467	3	358.7	1076	1521	0.4134	0.0404278	unknown	Inphared	30	Siphoviridae	Caudovirales	Bacillus phage PfIS075	#7398B2	50	0	0	NA
KX227760	16	2	295.2	295.2	2190	0.1186	0.979387	unknown	Inphared	30	Siphoviridae	Caudovirales	Bacillus phage PfEFR-5	#7398B2	50	0	0	NA
KX228399	492	5	275.3	2753	4093	0.4016	0.00609289	unknown	Inphared	30	Myoviridae	Caudovirales	Clostridium phage CDKM9	#7398B2	50	0	0	NA
KX228399	491	7	199.4	4187	5013	0.4544	0.00364518	unknown	Inphared	30	Myoviridae	Caudovirales	Clostridium phage CDKM9	#7398B2	50	0	0	NA
KX228399	122	10	170.7	7681	8341	0.4788	0.0702325	unknown	Inphared	30	Myoviridae	Caudovirales	Clostridium phage CDKM9	#7398B2	50	0	0	NA
KX228400	492	5	275.3	2753	4093	0.4016	0.00609289	unknown	Inphared	30	Myoviridae	Caudovirales	Clostridium phage CDKM15	#7398B2	50	0	0	NA
KX228400	122	10	170.7	7681	8341	0.4788	0.0702325	unknown	Inphared	30	Myoviridae	Caudovirales	Clostridium phage CDKM15	#7398B2	50	0	0	NA
KX228400	491	7	199.4	4187	5013	0.4544	0.00364518	unknown	Inphared	30	Myoviridae	Caudovirales	Clostridium phage CDKM15	#7398B2	50	0	0	NA
KX229736	643	26	600	195000	11640	0.9434	0	unknown	Inphared	30	Myoviridae	Caudovirales	Campylobacter phage PC5	#bfbfbf	50	0	0	NA
KX231828	3	10	192.5	8663	3662	0.7017	9.13355e-05	unknown	Inphared	30	Myoviridae	Caudovirales	Enterobacter phage Arya	#E68080	50	0	0	NA
KX231829	43	15	192.7	20240	7245	0.7356	1.69572e-06	unknown	Inphared	30	Podoviridae	Caudovirales	Enterobacter phage Tyrion	#E68080	50	0	0	NA
KX232515	22	24	110.1	30380	50000	0.3777	0.0296005	unknown	Inphared	30	Siphoviridae	Caudovirales	Staphylococcus phage 3 AJ-2017	#7398B2	50	0	0	NA
KX236333	643	26	600	195000	11640	0.9434	0	unknown	Inphared	30	Myoviridae	Caudovirales	Campylobacter phage PC14	#bfbfbf	50	0	0	NA
KX237514	99	45	277	274200	53040	0.8377	0	unknown	Inphared	30	Autographiviridae	Caudovirales	Klebsiella phage vB_KpnP_KpV48	#E68080	50	0	0	NA
KX237515	338	23	434.5	109900	28160	0.7958	3.30299e-09	unknown	Inphared	30	Drexlerviridae	Caudovirales	Klebsiella phage vB_KpnS_KpV522	#E68080	50	0	0	NA
KX237516	111	17	324.1	44080	14840	0.7477	3.52838e-07	unknown	Inphared	30	Myoviridae	Caudovirales	Klebsiella phage vB_KpnM_KpV52	#E68080	50	0	0	NA
KX241618	347	6	378.4	5675	7821	0.4201	0.00253743	unknown	Inphared	30	Siphoviridae	Caudovirales	Xanthomonas phage Xoo-sp2	#E68080	50	0	0	NA
KX245890	375	11	559.4	30770	123200	0.1998	0.999596	unknown	Inphared	30	Myoviridae	Caudovirales	Citrobacter phage vB_CfrM_CfP1	#E68080	50	0	0	NA
KX245890	378	34	237.4	133200	310000	0.3005	0.879273	unknown	Inphared	30	Myoviridae	Caudovirales	Citrobacter phage vB_CfrM_CfP1	#E68080	50	0	0	NA
KX278418	101	12	229.2	15130	21020	0.4182	0.0001921	unknown	Inphared	30	Autographiviridae	Caudovirales	Pectobacterium phage PP16	#E68080	50	0	0	NA
KX278419	101	12	229.2	15130	21020	0.4182	0.0001921	unknown	Inphared	30	Autographiviridae	Caudovirales	Pectobacterium phage PP90	#E68080	50	0	0	NA
KX284704	512	29	261.3	106100	7879	0.9304	0	unknown	Inphared	30	Siphoviridae	Caudovirales	Enterococcus phage SANTOR1	#7398B2	50	0	0	NA
KX344445	750	38	320.6	225400	682.5	0.9966	0	unknown	Inphared	30	Siphoviridae	Caudovirales	Streptomyces phage Nanodon	#E7BF80	50	0	0	NA
KX346248	157	69	244.4	573400	12800	0.9779	0	unknown	Inphared	30	Siphoviridae	Caudovirales	Lactococcus phage 17W12M	#7398B2	50	0	0	NA
KX349230	321	32	570.4	282900	213600	0.5697	0	unknown	Inphared	30	Myoviridae	Caudovirales	Synechococcus phage S-RIM2	#bfbfbf	50	0	0	NA
KX349293	322	38	304.5	214100	251400	0.4598	1.13988e-09	unknown	Inphared	30	Myoviridae	Caudovirales	Cyanophage S-RIM44	#bfbfbf	50	0	0	NA
KX349297	322	38	304.5	214100	251400	0.4598	1.13988e-09	unknown	Inphared	30	Myoviridae	Caudovirales	Cyanophage S-RIM44	#bfbfbf	50	0	0	NA
KX349303	321	32	570.4	282900	213600	0.5697	0	unknown	Inphared	30	Myoviridae	Caudovirales	Cyanophage S-RIM14	#bfbfbf	50	0	0	NA
KX349324	321	32	570.4	282900	213600	0.5697	0	unknown	Inphared	30	Myoviridae	Caudovirales	Cyanophage S-RIM12	#bfbfbf	50	0	0	NA
KX349899	587	12	189.4	12500	4316	0.7423	1.81502e-05	unknown	Inphared	30	Salasmaviridae	Caudovirales	Bacillus phage Aurora	#7398B2	50	0	0	NA
KX349900	587	12	189.4	12500	4316	0.7423	1.81502e-05	unknown	Inphared	30	Salasmaviridae	Caudovirales	Bacillus phage Claudi	#7398B2	50	0	0	NA
KX349901	587	12	189.4	12500	4316	0.7423	1.81502e-05	unknown	Inphared	30	Salasmaviridae	Caudovirales	Bacillus phage Stitch	#7398B2	50	0	0	NA
KX365747	109	4	155.4	932.4	8.929	0.9822	0.0147005	unknown	Inphared	30	Podoviridae	Caudovirales	Pseudoalteromonas phage PH1	#E68080	50	0	0	NA
KX365748	782	2	200.2	200.2	430.2	0.3155	0.658454	unknown	Inphared	30	Siphoviridae	Caudovirales	Pseudoalteromonas phage BS5	#E68080	50	0	0	NA
KX369584	431	41	393.4	322600	2703	0.9914	0	unknown	Inphared	30	Siphoviridae	Caudovirales	Mycobacterium phage Makemake	#E7BF80	50	0	0	NA
KX369586	431	41	393.4	322600	2703	0.9914	0	unknown	Inphared	30	Siphoviridae	Caudovirales	Mycobacterium phage Papez	#E7BF80	50	0	0	NA
KX373686	158	33	242.2	127900	1042	0.9914	0	unknown	Inphared	30	Siphoviridae	Caudovirales	Lactococcus phage D4412	#7398B2	50	0	0	NA
KX373687	158	33	242.2	127900	1042	0.9914	0	unknown	Inphared	30	Siphoviridae	Caudovirales	Lactococcus phage M5938	#7398B2	50	0	0	NA
KX373692	158	33	242.2	127900	1042	0.9914	0	unknown	Inphared	30	Siphoviridae	Caudovirales	Lactococcus phage M6654	#7398B2	50	0	0	NA
KX379673	157	69	244.4	573400	12800	0.9779	0	unknown	Inphared	30	Siphoviridae	Caudovirales	Lactococcus phage MW18L	#7398B2	50	0	0	NA
KX397364	370	20	599.4	113900	8294	0.9318	2.24144e-08	unknown	Inphared	30	Myoviridae	Caudovirales	Erwinia phage vB_EamM_Asesino	#E68080	50	0	0	NA
KX397365	370	20	599.4	113900	8294	0.9318	2.24144e-08	unknown	Inphared	30	Myoviridae	Caudovirales	Erwinia phage vB_EamM_Caitlin	#E68080	50	0	0	NA
KX397366	370	20	599.4	113900	8294	0.9318	2.24144e-08	unknown	Inphared	30	Myoviridae	Caudovirales	Erwinia phage vB_EamM_ChrisDB	#E68080	50	0	0	NA
KX397369	370	20	599.4	113900	8294	0.9318	2.24144e-08	unknown	Inphared	30	Myoviridae	Caudovirales	Erwinia phage vB_EamM_Kwan	#E68080	50	0	0	NA
KX397370	370	20	599.4	113900	8294	0.9318	2.24144e-08	unknown	Inphared	30	Myoviridae	Caudovirales	Erwinia phage Machina	#E68080	50	0	0	NA
KX397372	370	20	599.4	113900	8294	0.9318	2.24144e-08	unknown	Inphared	30	Myoviridae	Caudovirales	Erwinia phage vB_EamM_Phobos	#E68080	50	0	0	NA
KX397373	370	20	599.4	113900	8294	0.9318	2.24144e-08	unknown	Inphared	30	Myoviridae	Caudovirales	Erwinia phage vB_EamM_Stratton	#E68080	50	0	0	NA
KX405003	446	43	593.8	536200	106200	0.8345	0	unknown	Inphared	30	Myoviridae	Caudovirales	Salmonella phage BPS15Q2	#E68080	50	0	0	NA
KX443552	378	34	237.4	133200	310000	0.3005	0.879273	unknown	Inphared	30	Myoviridae	Caudovirales	Cronobacter phage vB_CsaM_leE	#E68080	50	0	0	NA
KX443552	375	11	559.4	30770	123200	0.1998	0.999596	unknown	Inphared	30	Myoviridae	Caudovirales	Cronobacter phage vB_CsaM_leE	#E68080	50	0	0	NA
KX452695	377	26	330.5	107400	32640	0.7666	0	unknown	Inphared	30	Myoviridae	Caudovirales	Klebsiella phage KNP2	#E68080	50	0	0	NA
KX452697	59	28	520.9	196900	41000	0.8274	0	unknown	Inphared	30	Ackermannviridae	Caudovirales	Serratia phage KNP4	#E68080	50	0	0	NA
KX452698	374	73	430.4	1131000	239100	0.8254	0	unknown	Inphared	30	Myoviridae	Caudovirales	Shigella phage KNP5	#E68080	50	0	0	NA
KX455876	903	9	402.1	14480	411	0.9712	0.00019094	unknown	Inphared	30	Myoviridae	Caudovirales	Aeromonas phage Ahp2	#E68080	50	0	0	NA
KX456206	196	14	79.87	7268	11140	0.3943	0.0384481	unknown	Inphared	30	Siphoviridae	Caudovirales	Lactococcus phage 28201	#7398B2	50	0	0	NA
KX456206	189	5	189.5	1895	4916	0.2778	0.338052	unknown	Inphared	30	Siphoviridae	Caudovirales	Lactococcus phage 28201	#7398B2	50	0	0	NA
KX456211	208	48	74.34	83850	50880	0.6219	0	unknown	Inphared	30	Siphoviridae	Caudovirales	Lactococcus phage 63301	#7398B2	50	0	0	NA
KX456212	208	48	74.34	83850	50880	0.6219	0	unknown	Inphared	30	Siphoviridae	Caudovirales	Lactococcus phage 86501	#7398B2	50	0	0	NA
KX456213	189	5	189.5	1895	4916	0.2778	0.338052	unknown	Inphared	30	Siphoviridae	Caudovirales	Lactococcus phage 98201	#7398B2	50	0	0	NA
KX456213	196	14	79.87	7268	11140	0.3943	0.0384481	unknown	Inphared	30	Siphoviridae	Caudovirales	Lactococcus phage 98201	#7398B2	50	0	0	NA
KX458241	65	45	69.65	68960	19260	0.7809	0	unknown	Inphared	30	Autographiviridae	Caudovirales	Pseudomonas phage Andromeda	#E68080	50	0	0	NA
KX467643	264	7	239.7	5033	352.7	0.9321	0.00108251	unknown	Inphared	30	Lipothrixviridae	Ligamenvirales	Sulfolobus islandicus filamentous virus 2	#bfbfbf	50	0	0	NA
KX495186	80	40	331	258200	96050	0.7287	0	unknown	Inphared	30	Herelleviridae	Caudovirales	Bacillus phage PK16	#7398B2	50	0	0	NA
KX507045	485	21	131.1	27530	21010	0.5667	2.75752e-08	unknown	Inphared	30	Siphoviridae	Caudovirales	Vibrio phage 2E1	#E68080	50	0	0	NA
KX513864	843	10	37.38	1682	191.2	0.8885	6.31021e-05	unknown	Inphared	30	Microviridae	Petitvirales	Human gokushovirus	#bfbfbf	50	0	0	NA
KX513865	679	134	21.73	193600	30640	0.8624	0	unknown	Inphared	30	Microviridae	Petitvirales	Human gut gokushovirus	#bfbfbf	50	0	0	NA
KX513866	839	20	11.19	2125	444.7	0.8143	2.46644e-08	unknown	Inphared	30	Microviridae	Petitvirales	Human gut gokushovirus	#bfbfbf	50	0	0	NA
KX513869	855	9	34.96	1259	1860	0.4012	0.00225311	unknown	Inphared	30	Microviridae	Petitvirales	Human gut gokushovirus	#bfbfbf	50	0	0	NA
KX513870	839	20	11.19	2125	444.7	0.8143	2.46644e-08	unknown	Inphared	30	Microviridae	Petitvirales	Human gut gokushovirus	#bfbfbf	50	0	0	NA
[truncated: 8,061 more rows]

## Sheet: TS5
Table S5. Gut virome metadata
Run	Instrument	LibrarySelection	LibrarySource	LibraryLayout	BioProject	BioSample	TaxID	ScientificName	Sample.Name	Location	Disease	Age	Gender	Age2	Disease2	Location2	LoVe_family-Quimbyvirus_detected	Crassvirales_detected	Hankyvirus_detected
ERR2867948	Illumina HiSeq 2500	RANDOM	METAGENOMIC	PAIRED	PRJEB29491	SAMEA5065314	1070528	viral metagenome	3B	UK	Healthy	Adult	Male	Adult	Healthy	Europe	yes	yes	NA
ERR2867952	Illumina HiSeq 2500	RANDOM	METAGENOMIC	PAIRED	PRJEB29491	SAMEA5065318	1070528	viral metagenome	17B	UK	Healthy	Adult	Male	Adult	Healthy	Europe	NA	yes	NA
ERR2867953	Illumina HiSeq 2500	RANDOM	METAGENOMIC	PAIRED	PRJEB29491	SAMEA5065319	1070528	viral metagenome	17A	UK	Healthy	Adult	Male	Adult	Healthy	Europe	NA	yes	NA
ERR2867958	Illumina HiSeq 2500	RANDOM	METAGENOMIC	PAIRED	PRJEB29491	SAMEA5065324	1070528	viral metagenome	15B	UK	Healthy	Adult	Female	Adult	Healthy	Europe	NA	yes	NA
ERR2867960	Illumina HiSeq 2500	RANDOM	METAGENOMIC	PAIRED	PRJEB29491	SAMEA5065326	1070528	viral metagenome	12B	UK	Healthy	Adult	Male	Adult	Healthy	Europe	NA	yes	NA
ERR2867963	Illumina HiSeq 2500	RANDOM	METAGENOMIC	PAIRED	PRJEB29491	SAMEA5065329	1070528	viral metagenome	20A	UK	Healthy	Adult	Male	Adult	Healthy	Europe	NA	NA	NA
ERR2867968	Illumina HiSeq 2500	RANDOM	METAGENOMIC	PAIRED	PRJEB29491	SAMEA5065334	1070528	viral metagenome	19B	UK	Healthy	Adult	Female	Adult	Healthy	Europe	NA	NA	NA
ERR2867971	Illumina HiSeq 2500	RANDOM	METAGENOMIC	PAIRED	PRJEB29491	SAMEA5065337	1070528	viral metagenome	4A	UK	Healthy	Adult	Female	Adult	Healthy	Europe	NA	yes	NA
ERR2867973	Illumina HiSeq 2500	RANDOM	METAGENOMIC	PAIRED	PRJEB29491	SAMEA5065339	1070528	viral metagenome	11A	UK	Healthy	Adult	Female	Adult	Healthy	Europe	NA	yes	NA
ERR2867978	Illumina HiSeq 2500	RANDOM	METAGENOMIC	PAIRED	PRJEB29491	SAMEA5065344	1070528	viral metagenome	6B	UK	Healthy	Adult	Female	Adult	Healthy	Europe	NA	yes	NA
ERR2867979	Illumina HiSeq 2500	RANDOM	METAGENOMIC	PAIRED	PRJEB29491	SAMEA5065345	1070528	viral metagenome	6A	UK	Healthy	Adult	Female	Adult	Healthy	Europe	NA	NA	NA
ERR2867983	Illumina HiSeq 2500	RANDOM	METAGENOMIC	PAIRED	PRJEB29491	SAMEA5065349	1070528	viral metagenome	21A	UK	Healthy	Adult	Female	Adult	Healthy	Europe	NA	NA	NA
ERR2867984	Illumina HiSeq 2500	RANDOM	METAGENOMIC	PAIRED	PRJEB29491	SAMEA5065350	1070528	viral metagenome	13B	UK	Healthy	Adult	Female	Adult	Healthy	Europe	NA	yes	NA
ERR2867992	Illumina HiSeq 2500	RANDOM	METAGENOMIC	PAIRED	PRJEB29491	SAMEA5065358	1070528	viral metagenome	8B_largeInsert	UK	Healthy	Adult	NA	Adult	Healthy	Europe	yes	yes	NA
ERR2867994	Illumina HiSeq 2500	RANDOM	METAGENOMIC	PAIRED	PRJEB29491	SAMEA5065360	1070528	viral metagenome	17B_largeInsert	UK	Healthy	Adult	NA	Adult	Healthy	Europe	NA	yes	NA
ERR2867995	Illumina HiSeq 2500	RANDOM	METAGENOMIC	PAIRED	PRJEB29491	SAMEA5065361	1070528	viral metagenome	17A_largeInsert	UK	Healthy	Adult	NA	Adult	Healthy	Europe	NA	yes	NA
ERR2867997	Illumina HiSeq 2500	RANDOM	METAGENOMIC	PAIRED	PRJEB29491	SAMEA5065363	1070528	viral metagenome	18A_largeInsert	UK	Healthy	Adult	NA	Adult	Healthy	Europe	yes	NA	NA
ERR2868000	Illumina HiSeq 2500	RANDOM	METAGENOMIC	PAIRED	PRJEB29491	SAMEA5065366	1070528	viral metagenome	15B_largeInsert	UK	Healthy	Adult	NA	Adult	Healthy	Europe	NA	yes	NA
ERR2868001	Illumina HiSeq 2500	RANDOM	METAGENOMIC	PAIRED	PRJEB29491	SAMEA5065367	1070528	viral metagenome	15A_largeInsert	UK	Healthy	Adult	NA	Adult	Healthy	Europe	NA	yes	NA
ERR2868005	Illumina HiSeq 2500	RANDOM	METAGENOMIC	PAIRED	PRJEB29491	SAMEA5065371	1070528	viral metagenome	20A_largeInsert	UK	Healthy	Adult	NA	Adult	Healthy	Europe	NA	NA	NA
ERR2868006	Illumina HiSeq 2500	RANDOM	METAGENOMIC	PAIRED	PRJEB29491	SAMEA5065372	1070528	viral metagenome	1B_largeInsert	UK	Healthy	Adult	NA	Adult	Healthy	Europe	NA	yes	NA
ERR2868007	Illumina HiSeq 2500	RANDOM	METAGENOMIC	PAIRED	PRJEB29491	SAMEA5065373	1070528	viral metagenome	1A_largeInsert	UK	Healthy	Adult	NA	Adult	Healthy	Europe	NA	yes	NA
ERR2868011	Illumina HiSeq 2500	RANDOM	METAGENOMIC	PAIRED	PRJEB29491	SAMEA5065377	1070528	viral metagenome	19A_largeInsert	UK	Healthy	Adult	NA	Adult	Healthy	Europe	NA	NA	NA
ERR2868012	Illumina HiSeq 2500	RANDOM	METAGENOMIC	PAIRED	PRJEB29491	SAMEA5065378	1070528	viral metagenome	4B_largeInsert	UK	Healthy	Adult	NA	Adult	Healthy	Europe	yes	yes	NA
ERR2868013	Illumina HiSeq 2500	RANDOM	METAGENOMIC	PAIRED	PRJEB29491	SAMEA5065379	1070528	viral metagenome	4A_largeInsert	UK	Healthy	Adult	NA	Adult	Healthy	Europe	NA	yes	NA
ERR2868014	Illumina HiSeq 2500	RANDOM	METAGENOMIC	PAIRED	PRJEB29491	SAMEA5065380	1070528	viral metagenome	11B_largeInsert	UK	Healthy	Adult	NA	Adult	Healthy	Europe	NA	yes	NA
ERR2868015	Illumina HiSeq 2500	RANDOM	METAGENOMIC	PAIRED	PRJEB29491	SAMEA5065381	1070528	viral metagenome	11A_largeInsert	UK	Healthy	Adult	NA	Adult	Healthy	Europe	yes	yes	NA
ERR2868016	Illumina HiSeq 2500	RANDOM	METAGENOMIC	PAIRED	PRJEB29491	SAMEA5065382	1070528	viral metagenome	5B_largeInsert	UK	Healthy	Adult	NA	Adult	Healthy	Europe	NA	yes	NA
ERR2868024	Illumina HiSeq 2500	RANDOM	METAGENOMIC	PAIRED	PRJEB29491	SAMEA5065390	1070528	viral metagenome	21B_largeInsert	UK	Healthy	Adult	NA	Adult	Healthy	Europe	NA	yes	NA
ERR2868028	Illumina HiSeq 2500	RANDOM	METAGENOMIC	PAIRED	PRJEB29491	SAMEA5065394	1070528	viral metagenome	16B_largeInsert	UK	Healthy	Adult	NA	Adult	Healthy	Europe	NA	yes	NA
ERR843912	Illumina MiSeq	MDA	METAGENOMIC	PAIRED	PRJEB7772	SAMEA3323619	9606	Homo sapiens	1	United Kingdom	NA	NA	NA	NA	NA	Europe	NA	NA	NA
ERR843913	Illumina MiSeq	MDA	METAGENOMIC	PAIRED	PRJEB7772	SAMEA3323620	9606	Homo sapiens	2	United Kingdom	NA	NA	NA	NA	NA	Europe	NA	yes	NA
ERR843914	Illumina MiSeq	MDA	METAGENOMIC	PAIRED	PRJEB7772	SAMEA3323621	9606	Homo sapiens	3	United Kingdom	NA	NA	NA	NA	NA	Europe	NA	NA	NA
ERR843915	Illumina MiSeq	MDA	METAGENOMIC	PAIRED	PRJEB7772	SAMEA3323622	9606	Homo sapiens	4	United Kingdom	NA	NA	NA	NA	NA	Europe	NA	yes	yes
ERR843917	Illumina MiSeq	MDA	METAGENOMIC	PAIRED	PRJEB7772	SAMEA3323624	9606	Homo sapiens	6	United Kingdom	NA	NA	NA	NA	NA	Europe	NA	yes	NA
ERR843919	Illumina MiSeq	MDA	METAGENOMIC	PAIRED	PRJEB7772	SAMEA3323626	9606	Homo sapiens	8	United Kingdom	NA	NA	NA	NA	NA	Europe	NA	yes	NA
ERR843920	Illumina MiSeq	MDA	METAGENOMIC	PAIRED	PRJEB7772	SAMEA3323627	9606	Homo sapiens	9	United Kingdom	NA	NA	NA	NA	NA	Europe	NA	yes	NA
ERR843921	Illumina MiSeq	MDA	METAGENOMIC	PAIRED	PRJEB7772	SAMEA3323628	9606	Homo sapiens	10	United Kingdom	NA	NA	NA	NA	NA	Europe	NA	NA	NA
ERR843922	Illumina MiSeq	MDA	METAGENOMIC	PAIRED	PRJEB7772	SAMEA3323629	9606	Homo sapiens	11	United Kingdom	NA	NA	NA	NA	NA	Europe	NA	yes	NA
ERR843923	Illumina MiSeq	MDA	METAGENOMIC	PAIRED	PRJEB7772	SAMEA3323630	9606	Homo sapiens	12	United Kingdom	NA	NA	NA	NA	NA	Europe	NA	NA	NA
ERR843924	Illumina MiSeq	MDA	METAGENOMIC	PAIRED	PRJEB7772	SAMEA3323631	9606	Homo sapiens	13	United Kingdom	NA	NA	NA	NA	NA	Europe	yes	yes	NA
ERR843925	Illumina MiSeq	MDA	METAGENOMIC	PAIRED	PRJEB7772	SAMEA3323632	9606	Homo sapiens	14	United Kingdom	NA	NA	NA	NA	NA	Europe	NA	NA	NA
ERR843926	Illumina MiSeq	MDA	METAGENOMIC	PAIRED	PRJEB7772	SAMEA3323633	9606	Homo sapiens	15	United Kingdom	NA	NA	NA	NA	NA	Europe	NA	NA	NA
ERR843927	Illumina MiSeq	MDA	METAGENOMIC	PAIRED	PRJEB7772	SAMEA3323634	9606	Homo sapiens	16	United Kingdom	NA	NA	NA	NA	NA	Europe	NA	yes	NA
ERR843928	Illumina MiSeq	MDA	METAGENOMIC	PAIRED	PRJEB7772	SAMEA3323635	9606	Homo sapiens	17	United Kingdom	NA	NA	NA	NA	NA	Europe	NA	yes	NA
ERR843929	Illumina MiSeq	MDA	METAGENOMIC	PAIRED	PRJEB7772	SAMEA3323636	9606	Homo sapiens	18	United Kingdom	NA	NA	NA	NA	NA	Europe	NA	NA	NA
ERR843930	Illumina MiSeq	MDA	METAGENOMIC	PAIRED	PRJEB7772	SAMEA3323637	9606	Homo sapiens	19	United Kingdom	NA	NA	NA	NA	NA	Europe	NA	NA	NA
ERR843935	Illumina MiSeq	MDA	METAGENOMIC	PAIRED	PRJEB7772	SAMEA3323642	9606	Homo sapiens	24	United Kingdom	NA	NA	NA	NA	NA	Europe	NA	NA	yes
ERR843937	Illumina MiSeq	MDA	METAGENOMIC	PAIRED	PRJEB7772	SAMEA3323644	9606	Homo sapiens	26	United Kingdom	NA	NA	NA	NA	NA	Europe	NA	NA	NA
ERR843938	Illumina MiSeq	MDA	METAGENOMIC	PAIRED	PRJEB7772	SAMEA3323645	9606	Homo sapiens	27	United Kingdom	NA	NA	NA	NA	NA	Europe	NA	yes	NA
ERR843939	Illumina MiSeq	MDA	METAGENOMIC	PAIRED	PRJEB7772	SAMEA3323646	9606	Homo sapiens	28	United Kingdom	NA	NA	NA	NA	NA	Europe	NA	NA	NA
ERR843940	Illumina MiSeq	MDA	METAGENOMIC	PAIRED	PRJEB7772	SAMEA3323647	9606	Homo sapiens	29	United Kingdom	NA	NA	NA	NA	NA	Europe	NA	NA	NA
ERR843941	Illumina MiSeq	MDA	METAGENOMIC	PAIRED	PRJEB7772	SAMEA3323648	9606	Homo sapiens	30	United Kingdom	NA	NA	NA	NA	NA	Europe	NA	NA	NA
ERR843942	Illumina MiSeq	MDA	METAGENOMIC	PAIRED	PRJEB7772	SAMEA3323649	9606	Homo sapiens	31	United Kingdom	NA	NA	NA	NA	NA	Europe	NA	NA	NA
ERR843943	Illumina MiSeq	MDA	METAGENOMIC	PAIRED	PRJEB7772	SAMEA3323650	9606	Homo sapiens	32	United Kingdom	NA	NA	NA	NA	NA	Europe	NA	NA	NA
ERR843944	Illumina MiSeq	MDA	METAGENOMIC	PAIRED	PRJEB7772	SAMEA3323651	9606	Homo sapiens	33	United Kingdom	NA	NA	NA	NA	NA	Europe	NA	NA	NA
ERR843946	Illumina MiSeq	MDA	METAGENOMIC	PAIRED	PRJEB7772	SAMEA3323653	9606	Homo sapiens	35	United Kingdom	NA	NA	NA	NA	NA	Europe	NA	yes	NA
ERR843947	Illumina MiSeq	MDA	METAGENOMIC	PAIRED	PRJEB7772	SAMEA3323654	9606	Homo sapiens	36	United Kingdom	NA	NA	NA	NA	NA	Europe	NA	yes	NA
ERR843951	Illumina MiSeq	MDA	METAGENOMIC	PAIRED	PRJEB7772	SAMEA3323658	9606	Homo sapiens	40	United Kingdom	NA	NA	NA	NA	NA	Europe	NA	NA	NA
ERR843952	Illumina MiSeq	MDA	METAGENOMIC	PAIRED	PRJEB7772	SAMEA3323659	9606	Homo sapiens	41	United Kingdom	NA	NA	NA	NA	NA	Europe	NA	NA	NA
ERR843954	Illumina MiSeq	MDA	METAGENOMIC	PAIRED	PRJEB7772	SAMEA3323661	9606	Homo sapiens	43	United Kingdom	NA	NA	NA	NA	NA	Europe	NA	NA	NA
ERR843956	Illumina MiSeq	MDA	METAGENOMIC	PAIRED	PRJEB7772	SAMEA3323663	9606	Homo sapiens	45	United Kingdom	NA	NA	NA	NA	NA	Europe	NA	NA	NA
ERR843957	Illumina MiSeq	MDA	METAGENOMIC	PAIRED	PRJEB7772	SAMEA3323664	9606	Homo sapiens	46	United Kingdom	NA	NA	NA	NA	NA	Europe	NA	NA	NA
ERR843959	Illumina MiSeq	MDA	METAGENOMIC	PAIRED	PRJEB7772	SAMEA3323666	9606	Homo sapiens	48	United Kingdom	NA	NA	NA	NA	NA	Europe	NA	NA	NA
ERR843960	Illumina MiSeq	MDA	METAGENOMIC	PAIRED	PRJEB7772	SAMEA3323667	9606	Homo sapiens	49	United Kingdom	NA	NA	NA	NA	NA	Europe	NA	NA	NA
ERR843961	Illumina MiSeq	MDA	METAGENOMIC	PAIRED	PRJEB7772	SAMEA3323668	9606	Homo sapiens	50	United Kingdom	NA	NA	NA	NA	NA	Europe	NA	yes	NA
ERR843962	Illumina MiSeq	MDA	METAGENOMIC	PAIRED	PRJEB7772	SAMEA3323669	9606	Homo sapiens	51	United Kingdom	NA	NA	NA	NA	NA	Europe	NA	NA	NA
ERR843963	Illumina MiSeq	MDA	METAGENOMIC	PAIRED	PRJEB7772	SAMEA3323670	9606	Homo sapiens	52	United Kingdom	NA	NA	NA	NA	NA	Europe	NA	yes	NA
ERR843964	Illumina MiSeq	MDA	METAGENOMIC	PAIRED	PRJEB7772	SAMEA3323671	9606	Homo sapiens	53	United Kingdom	NA	NA	NA	NA	NA	Europe	NA	NA	NA
ERR843966	Illumina MiSeq	MDA	METAGENOMIC	PAIRED	PRJEB7772	SAMEA3323673	9606	Homo sapiens	55	United Kingdom	NA	NA	NA	NA	NA	Europe	NA	yes	NA
ERR843970	Illumina MiSeq	MDA	METAGENOMIC	PAIRED	PRJEB7772	SAMEA3323677	9606	Homo sapiens	59	United Kingdom	NA	NA	NA	NA	NA	Europe	NA	NA	NA
ERR843971	Illumina MiSeq	MDA	METAGENOMIC	PAIRED	PRJEB7772	SAMEA3323678	9606	Homo sapiens	60	United Kingdom	NA	NA	NA	NA	NA	Europe	NA	yes	NA
ERR843973	Illumina MiSeq	MDA	METAGENOMIC	PAIRED	PRJEB7772	SAMEA3323680	9606	Homo sapiens	62	United Kingdom	NA	NA	NA	NA	NA	Europe	NA	NA	NA
ERR843976	Illumina MiSeq	MDA	METAGENOMIC	PAIRED	PRJEB7772	SAMEA3323683	9606	Homo sapiens	65	United Kingdom	NA	NA	NA	NA	NA	Europe	NA	NA	NA
ERR843978	Illumina MiSeq	MDA	METAGENOMIC	PAIRED	PRJEB7772	SAMEA3323685	9606	Homo sapiens	67	United Kingdom	NA	NA	NA	NA	NA	Europe	NA	NA	NA
ERR843979	Illumina MiSeq	MDA	METAGENOMIC	PAIRED	PRJEB7772	SAMEA3323686	9606	Homo sapiens	68	United Kingdom	NA	NA	NA	NA	NA	Europe	yes	yes	NA
ERR843980	Illumina MiSeq	MDA	METAGENOMIC	PAIRED	PRJEB7772	SAMEA3323687	9606	Homo sapiens	69	United Kingdom	NA	NA	NA	NA	NA	Europe	yes	yes	NA
ERR843981	Illumina MiSeq	MDA	METAGENOMIC	PAIRED	PRJEB7772	SAMEA3323688	9606	Homo sapiens	70	United Kingdom	NA	NA	NA	NA	NA	Europe	NA	NA	NA
ERR843982	Illumina MiSeq	MDA	METAGENOMIC	PAIRED	PRJEB7772	SAMEA3323689	9606	Homo sapiens	71	United Kingdom	NA	NA	NA	NA	NA	Europe	NA	NA	NA
ERR843984	Illumina MiSeq	MDA	METAGENOMIC	PAIRED	PRJEB7772	SAMEA3323691	9606	Homo sapiens	73	United Kingdom	NA	NA	NA	NA	NA	Europe	NA	NA	NA
ERR843985	Illumina MiSeq	MDA	METAGENOMIC	PAIRED	PRJEB7772	SAMEA3323692	9606	Homo sapiens	74	United Kingdom	NA	NA	NA	NA	NA	Europe	NA	yes	NA
ERR843987	Illumina MiSeq	MDA	METAGENOMIC	PAIRED	PRJEB7772	SAMEA3323694	9606	Homo sapiens	76	United Kingdom	NA	NA	NA	NA	NA	Europe	NA	NA	NA
ERR843988	Illumina MiSeq	MDA	METAGENOMIC	PAIRED	PRJEB7772	SAMEA3323695	9606	Homo sapiens	77	United Kingdom	NA	NA	NA	NA	NA	Europe	NA	NA	NA
ERR843989	Illumina MiSeq	MDA	METAGENOMIC	PAIRED	PRJEB7772	SAMEA3323696	9606	Homo sapiens	78	United Kingdom	NA	NA	NA	NA	NA	Europe	NA	NA	NA
ERR843991	Illumina MiSeq	MDA	METAGENOMIC	PAIRED	PRJEB7772	SAMEA3323698	9606	Homo sapiens	80	United Kingdom	NA	NA	NA	NA	NA	Europe	NA	NA	NA
ERR843992	Illumina MiSeq	MDA	METAGENOMIC	PAIRED	PRJEB7772	SAMEA3323699	9606	Homo sapiens	81	United Kingdom	NA	NA	NA	NA	NA	Europe	NA	NA	NA
ERR843993	Illumina MiSeq	MDA	METAGENOMIC	PAIRED	PRJEB7772	SAMEA3323700	9606	Homo sapiens	82	United Kingdom	NA	NA	NA	NA	NA	Europe	NA	yes	NA
ERR843995	Illumina MiSeq	MDA	METAGENOMIC	PAIRED	PRJEB7772	SAMEA3323702	9606	Homo sapiens	84	United Kingdom	NA	NA	NA	NA	NA	Europe	NA	NA	NA
ERR843996	Illumina MiSeq	MDA	METAGENOMIC	PAIRED	PRJEB7772	SAMEA3323703	9606	Homo sapiens	85	United Kingdom	NA	NA	NA	NA	NA	Europe	NA	NA	NA
ERR843997	Illumina MiSeq	MDA	METAGENOMIC	PAIRED	PRJEB7772	SAMEA3323704	9606	Homo sapiens	86	United Kingdom	NA	NA	NA	NA	NA	Europe	NA	NA	NA
ERR843998	Illumina MiSeq	MDA	METAGENOMIC	PAIRED	PRJEB7772	SAMEA3323705	9606	Homo sapiens	87	United Kingdom	NA	NA	NA	NA	NA	Europe	NA	yes	NA
ERR844005	Illumina MiSeq	MDA	METAGENOMIC	PAIRED	PRJEB7772	SAMEA3323712	9606	Homo sapiens	94	United Kingdom	NA	NA	NA	NA	NA	Europe	NA	NA	NA
ERR844006	Illumina MiSeq	MDA	METAGENOMIC	PAIRED	PRJEB7772	SAMEA3323713	9606	Homo sapiens	95	United Kingdom	NA	NA	NA	NA	NA	Europe	NA	yes	NA
ERR844007	Illumina MiSeq	MDA	METAGENOMIC	PAIRED	PRJEB7772	SAMEA3323714	9606	Homo sapiens	96	United Kingdom	NA	NA	NA	NA	NA	Europe	NA	NA	NA
ERR844008	Illumina MiSeq	MDA	METAGENOMIC	PAIRED	PRJEB7772	SAMEA3323715	9606	Homo sapiens	97	United Kingdom	NA	NA	NA	NA	NA	Europe	NA	yes	NA
ERR844009	Illumina MiSeq	MDA	METAGENOMIC	PAIRED	PRJEB7772	SAMEA3323716	9606	Homo sapiens	98	United Kingdom	NA	NA	NA	NA	NA	Europe	NA	NA	NA
ERR844010	Illumina MiSeq	MDA	METAGENOMIC	PAIRED	PRJEB7772	SAMEA3323717	9606	Homo sapiens	99	United Kingdom	NA	NA	NA	NA	NA	Europe	NA	yes	NA
ERR844011	Illumina MiSeq	MDA	METAGENOMIC	PAIRED	PRJEB7772	SAMEA3323718	9606	Homo sapiens	100	United Kingdom	NA	NA	NA	NA	NA	Europe	NA	NA	NA
ERR844013	Illumina MiSeq	MDA	METAGENOMIC	PAIRED	PRJEB7772	SAMEA3323720	9606	Homo sapiens	102	United Kingdom	NA	NA	NA	NA	NA	Europe	NA	yes	NA
ERR844015	Illumina MiSeq	MDA	METAGENOMIC	PAIRED	PRJEB7772	SAMEA3323722	9606	Homo sapiens	104	United Kingdom	NA	NA	NA	NA	NA	Europe	NA	NA	NA
ERR844018	Illumina MiSeq	MDA	METAGENOMIC	PAIRED	PRJEB7772	SAMEA3323725	9606	Homo sapiens	107	United Kingdom	NA	NA	NA	NA	NA	Europe	NA	yes	NA
ERR844019	Illumina MiSeq	MDA	METAGENOMIC	PAIRED	PRJEB7772	SAMEA3323726	9606	Homo sapiens	108	United Kingdom	NA	NA	NA	NA	NA	Europe	NA	yes	NA
ERR844022	Illumina MiSeq	MDA	METAGENOMIC	PAIRED	PRJEB7772	SAMEA3323729	9606	Homo sapiens	111	United Kingdom	NA	NA	NA	NA	NA	Europe	NA	yes	NA
ERR844024	Illumina MiSeq	MDA	METAGENOMIC	PAIRED	PRJEB7772	SAMEA3323731	9606	Homo sapiens	113	United Kingdom	NA	NA	NA	NA	NA	Europe	NA	yes	NA
ERR844025	Illumina MiSeq	MDA	METAGENOMIC	PAIRED	PRJEB7772	SAMEA3323732	9606	Homo sapiens	114	United Kingdom	NA	NA	NA	NA	NA	Europe	yes	yes	NA
ERR844026	Illumina MiSeq	MDA	METAGENOMIC	PAIRED	PRJEB7772	SAMEA3323733	9606	Homo sapiens	115	United Kingdom	NA	NA	NA	NA	NA	Europe	NA	NA	NA
ERR844027	Illumina MiSeq	MDA	METAGENOMIC	PAIRED	PRJEB7772	SAMEA3323734	9606	Homo sapiens	116	United Kingdom	NA	NA	NA	NA	NA	Europe	yes	NA	yes
ERR844031	Illumina MiSeq	MDA	METAGENOMIC	PAIRED	PRJEB7772	SAMEA3323738	9606	Homo sapiens	120	United Kingdom	NA	NA	NA	NA	NA	Europe	yes	NA	NA
ERR844032	Illumina MiSeq	MDA	METAGENOMIC	PAIRED	PRJEB7772	SAMEA3323739	9606	Homo sapiens	121	United Kingdom	NA	NA	NA	NA	NA	Europe	NA	yes	NA
ERR844033	Illumina MiSeq	MDA	METAGENOMIC	PAIRED	PRJEB7772	SAMEA3323740	9606	Homo sapiens	122	United Kingdom	NA	NA	NA	NA	NA	Europe	NA	NA	NA
ERR844036	Illumina MiSeq	MDA	METAGENOMIC	PAIRED	PRJEB7772	SAMEA3323743	9606	Homo sapiens	125	United Kingdom	NA	NA	NA	NA	NA	Europe	NA	yes	NA
ERR844037	Illumina MiSeq	MDA	METAGENOMIC	PAIRED	PRJEB7772	SAMEA3323744	9606	Homo sapiens	126	United Kingdom	NA	NA	NA	NA	NA	Europe	NA	yes	NA
ERR844038	Illumina MiSeq	MDA	METAGENOMIC	PAIRED	PRJEB7772	SAMEA3323745	9606	Homo sapiens	127	United Kingdom	NA	NA	NA	NA	NA	Europe	NA	yes	NA
ERR844039	Illumina MiSeq	MDA	METAGENOMIC	PAIRED	PRJEB7772	SAMEA3323746	9606	Homo sapiens	128	United Kingdom	NA	NA	NA	NA	NA	Europe	NA	yes	NA
ERR844040	Illumina MiSeq	MDA	METAGENOMIC	PAIRED	PRJEB7772	SAMEA3323747	9606	Homo sapiens	129	United Kingdom	NA	NA	NA	NA	NA	Europe	NA	yes	NA
ERR844043	Illumina MiSeq	MDA	METAGENOMIC	PAIRED	PRJEB7772	SAMEA3323750	9606	Homo sapiens	132	United Kingdom	NA	NA	NA	NA	NA	Europe	yes	yes	NA
ERR844048	Illumina MiSeq	MDA	METAGENOMIC	PAIRED	PRJEB7772	SAMEA3323755	9606	Homo sapiens	137	United Kingdom	NA	NA	NA	NA	NA	Europe	NA	yes	NA
ERR844049	Illumina MiSeq	MDA	METAGENOMIC	PAIRED	PRJEB7772	SAMEA3323756	9606	Homo sapiens	138	United Kingdom	NA	NA	NA	NA	NA	Europe	yes	yes	NA
ERR844051	Illumina MiSeq	MDA	METAGENOMIC	PAIRED	PRJEB7772	SAMEA3323758	9606	Homo sapiens	140	United Kingdom	NA	NA	NA	NA	NA	Europe	NA	NA	NA
ERR844052	Illumina MiSeq	MDA	METAGENOMIC	PAIRED	PRJEB7772	SAMEA3323759	9606	Homo sapiens	141	United Kingdom	NA	NA	NA	NA	NA	Europe	NA	NA	NA
ERR844054	Illumina MiSeq	MDA	METAGENOMIC	PAIRED	PRJEB7772	SAMEA3323761	9606	Homo sapiens	143	United Kingdom	NA	NA	NA	NA	NA	Europe	NA	yes	NA
ERR844055	Illumina MiSeq	MDA	METAGENOMIC	PAIRED	PRJEB7772	SAMEA3323762	9606	Homo sapiens	144	United Kingdom	NA	NA	NA	NA	NA	Europe	NA	NA	NA
ERR844057	Illumina MiSeq	MDA	METAGENOMIC	PAIRED	PRJEB7772	SAMEA3323764	9606	Homo sapiens	146	United Kingdom	NA	NA	NA	NA	NA	Europe	NA	NA	NA
ERR844058	Illumina MiSeq	MDA	METAGENOMIC	PAIRED	PRJEB7772	SAMEA3323765	9606	Homo sapiens	147	United Kingdom	NA	NA	NA	NA	NA	Europe	yes	yes	NA
ERR844059	Illumina MiSeq	MDA	METAGENOMIC	PAIRED	PRJEB7772	SAMEA3323766	9606	Homo sapiens	148	United Kingdom	NA	NA	NA	NA	NA	Europe	NA	NA	NA
ERR844060	Illumina MiSeq	MDA	METAGENOMIC	PAIRED	PRJEB7772	SAMEA3323767	9606	Homo sapiens	149	United Kingdom	NA	NA	NA	NA	NA	Europe	NA	NA	NA
ERR844061	Illumina MiSeq	MDA	METAGENOMIC	PAIRED	PRJEB7772	SAMEA3323768	9606	Homo sapiens	150	United Kingdom	NA	NA	NA	NA	NA	Europe	yes	yes	NA
ERR844062	Illumina MiSeq	MDA	METAGENOMIC	PAIRED	PRJEB7772	SAMEA3323769	9606	Homo sapiens	151	United Kingdom	NA	NA	NA	NA	NA	Europe	NA	yes	NA
ERR844063	Illumina MiSeq	MDA	METAGENOMIC	PAIRED	PRJEB7772	SAMEA3323770	9606	Homo sapiens	152	United Kingdom	NA	NA	NA	NA	NA	Europe	NA	NA	NA
ERR844064	Illumina MiSeq	MDA	METAGENOMIC	PAIRED	PRJEB7772	SAMEA3323771	9606	Homo sapiens	153	United Kingdom	NA	NA	NA	NA	NA	Europe	NA	yes	NA
ERR844066	Illumina MiSeq	MDA	METAGENOMIC	PAIRED	PRJEB7772	SAMEA3323773	9606	Homo sapiens	155	United Kingdom	NA	NA	NA	NA	NA	Europe	NA	NA	NA
ERR844070	Illumina MiSeq	MDA	METAGENOMIC	PAIRED	PRJEB7772	SAMEA3323777	9606	Homo sapiens	159	United Kingdom	NA	NA	NA	NA	NA	Europe	NA	yes	NA
ERR844072	Illumina MiSeq	MDA	METAGENOMIC	PAIRED	PRJEB7772	SAMEA3323779	9606	Homo sapiens	161	United Kingdom	NA	NA	NA	NA	NA	Europe	NA	yes	NA
ERR844074	Illumina MiSeq	MDA	METAGENOMIC	PAIRED	PRJEB7772	SAMEA3323781	9606	Homo sapiens	163	United Kingdom	NA	NA	NA	NA	NA	Europe	NA	NA	NA
ERR844077	Illumina MiSeq	MDA	METAGENOMIC	PAIRED	PRJEB7772	SAMEA3323784	9606	Homo sapiens	166	United Kingdom	NA	NA	NA	NA	NA	Europe	yes	yes	NA
ERR844078	Illumina MiSeq	MDA	METAGENOMIC	PAIRED	PRJEB7772	SAMEA3323785	9606	Homo sapiens	167	United Kingdom	NA	NA	NA	NA	NA	Europe	NA	yes	NA
ERR844079	Illumina MiSeq	MDA	METAGENOMIC	PAIRED	PRJEB7772	SAMEA3323786	9606	Homo sapiens	168	United Kingdom	NA	NA	NA	NA	NA	Europe	NA	yes	NA
ERR844080	Illumina MiSeq	MDA	METAGENOMIC	PAIRED	PRJEB7772	SAMEA3323787	9606	Homo sapiens	169	United Kingdom	NA	NA	NA	NA	NA	Europe	NA	yes	NA
ERR844081	Illumina MiSeq	MDA	METAGENOMIC	PAIRED	PRJEB7772	SAMEA3323788	9606	Homo sapiens	170	United Kingdom	NA	NA	NA	NA	NA	Europe	NA	NA	NA
ERR844082	Illumina MiSeq	MDA	METAGENOMIC	PAIRED	PRJEB7772	SAMEA3323789	9606	Homo sapiens	171	United Kingdom	NA	NA	NA	NA	NA	Europe	NA	yes	NA
ERR906881	Illumina MiSeq	RANDOM	METAGENOMIC	PAIRED	PRJEB9524	SAMEA3444256	9606	Homo sapiens	CJM00097	Uganda	NA	NA	NA	NA	NA	Africa	NA	NA	NA
ERR906882	Illumina MiSeq	RANDOM	METAGENOMIC	PAIRED	PRJEB9524	SAMEA3444257	9606	Homo sapiens	CJM00098	Uganda	NA	NA	NA	NA	NA	Africa	NA	NA	NA
ERR906883	Illumina MiSeq	RANDOM	METAGENOMIC	PAIRED	PRJEB9524	SAMEA3444258	9606	Homo sapiens	CJM00099	Uganda	NA	NA	NA	NA	NA	Africa	NA	NA	NA
ERR906884	Illumina MiSeq	RANDOM	METAGENOMIC	PAIRED	PRJEB9524	SAMEA3444259	9606	Homo sapiens	CJM00100	Uganda	NA	NA	NA	NA	NA	Africa	NA	NA	NA
ERR906886	Illumina MiSeq	RANDOM	METAGENOMIC	PAIRED	PRJEB9524	SAMEA3444261	9606	Homo sapiens	CJM00102	Uganda	NA	NA	NA	NA	NA	Africa	NA	NA	NA
ERR906887	Illumina MiSeq	RANDOM	METAGENOMIC	PAIRED	PRJEB9524	SAMEA3444262	9606	Homo sapiens	CJM00109	Uganda	NA	NA	NA	NA	NA	Africa	NA	NA	NA
ERR906888	Illumina MiSeq	RANDOM	METAGENOMIC	PAIRED	PRJEB9524	SAMEA3444263	9606	Homo sapiens	CJM00110	Uganda	NA	NA	NA	NA	NA	Africa	NA	NA	NA
ERR906890	Illumina MiSeq	RANDOM	METAGENOMIC	PAIRED	PRJEB9524	SAMEA3444265	9606	Homo sapiens	CJM00113	Uganda	NA	NA	NA	NA	NA	Africa	NA	yes	NA
ERR906893	Illumina MiSeq	RANDOM	METAGENOMIC	PAIRED	PRJEB9524	SAMEA3444268	9606	Homo sapiens	CJM00116	Uganda	NA	NA	NA	NA	NA	Africa	NA	NA	NA
ERR906894	Illumina MiSeq	RANDOM	METAGENOMIC	PAIRED	PRJEB9524	SAMEA3444269	9606	Homo sapiens	CJM00117	Uganda	NA	NA	NA	NA	NA	Africa	NA	NA	NA
ERR906895	Illumina MiSeq	RANDOM	METAGENOMIC	PAIRED	PRJEB9524	SAMEA3444270	9606	Homo sapiens	CJM00118	Uganda	NA	NA	NA	NA	NA	Africa	NA	NA	NA
ERR906896	Illumina MiSeq	RANDOM	METAGENOMIC	PAIRED	PRJEB9524	SAMEA3444271	9606	Homo sapiens	CJM00119	Uganda	NA	NA	NA	NA	NA	Africa	NA	NA	NA
ERR906898	Illumina MiSeq	RANDOM	METAGENOMIC	PAIRED	PRJEB9524	SAMEA3444273	9606	Homo sapiens	CJM00121	Uganda	NA	NA	NA	NA	NA	Africa	NA	NA	NA
ERR906899	Illumina MiSeq	RANDOM	METAGENOMIC	PAIRED	PRJEB9524	SAMEA3444274	9606	Homo sapiens	CJM00122	Uganda	NA	NA	NA	NA	NA	Africa	NA	NA	NA
ERR906901	Illumina MiSeq	RANDOM	METAGENOMIC	PAIRED	PRJEB9524	SAMEA3444276	9606	Homo sapiens	CJM00124	Uganda	NA	NA	NA	NA	NA	Africa	NA	NA	NA
ERR906902	Illumina MiSeq	RANDOM	METAGENOMIC	PAIRED	PRJEB9524	SAMEA3444277	9606	Homo sapiens	CJM00125	Uganda	NA	NA	NA	NA	NA	Africa	NA	NA	NA
ERR906903	Illumina MiSeq	RANDOM	METAGENOMIC	PAIRED	PRJEB9524	SAMEA3444278	9606	Homo sapiens	CJM00126	Uganda	NA	NA	NA	NA	NA	Africa	NA	yes	NA
ERR906904	Illumina MiSeq	RANDOM	METAGENOMIC	PAIRED	PRJEB9524	SAMEA3444279	9606	Homo sapiens	CJM00127	Uganda	NA	NA	NA	NA	NA	Africa	NA	NA	NA
ERR906906	Illumina MiSeq	RANDOM	METAGENOMIC	PAIRED	PRJEB9524	SAMEA3444281	9606	Homo sapiens	CJM00130	Uganda	NA	NA	NA	NA	NA	Africa	NA	NA	NA
ERR906907	Illumina MiSeq	RANDOM	METAGENOMIC	PAIRED	PRJEB9524	SAMEA3444282	9606	Homo sapiens	CJM00131	Uganda	NA	NA	NA	NA	NA	Africa	NA	NA	NA
ERR906909	Illumina MiSeq	RANDOM	METAGENOMIC	PAIRED	PRJEB9524	SAMEA3444284	9606	Homo sapiens	MBA1011	Uganda	NA	NA	NA	NA	NA	Africa	NA	NA	NA
ERR906910	Illumina MiSeq	RANDOM	METAGENOMIC	PAIRED	PRJEB9524	SAMEA3444285	9606	Homo sapiens	MBA1019	Uganda	NA	NA	NA	NA	NA	Africa	NA	NA	NA
ERR906911	Illumina MiSeq	RANDOM	METAGENOMIC	PAIRED	PRJEB9524	SAMEA3444286	9606	Homo sapiens	MBA1021	Uganda	NA	NA	NA	NA	NA	Africa	NA	NA	NA
ERR906912	Illumina MiSeq	RANDOM	METAGENOMIC	PAIRED	PRJEB9524	SAMEA3444287	9606	Homo sapiens	MBA1029	Uganda	NA	NA	NA	NA	NA	Africa	NA	NA	NA
ERR906913	Illumina MiSeq	RANDOM	METAGENOMIC	PAIRED	PRJEB9524	SAMEA3444288	9606	Homo sapiens	MBA1034	Uganda	NA	NA	NA	NA	NA	Africa	NA	yes	NA
ERR906914	Illumina MiSeq	RANDOM	METAGENOMIC	PAIRED	PRJEB9524	SAMEA3444289	9606	Homo sapiens	MBA1053	Uganda	NA	NA	NA	NA	NA	Africa	NA	NA	NA
ERR906915	Illumina MiSeq	RANDOM	METAGENOMIC	PAIRED	PRJEB9524	SAMEA3444290	9606	Homo sapiens	MBA1055	Uganda	NA	NA	NA	NA	NA	Africa	NA	yes	NA
ERR906916	Illumina MiSeq	RANDOM	METAGENOMIC	PAIRED	PRJEB9524	SAMEA3444291	9606	Homo sapiens	MBA1062	Uganda	NA	NA	NA	NA	NA	Africa	NA	NA	NA
ERR906918	Illumina MiSeq	RANDOM	METAGENOMIC	PAIRED	PRJEB9524	SAMEA3444293	9606	Homo sapiens	MBA1098	Uganda	NA	NA	NA	NA	NA	Africa	NA	yes	NA
ERR906920	Illumina MiSeq	RANDOM	METAGENOMIC	PAIRED	PRJEB9524	SAMEA3444295	9606	Homo sapiens	MBA1103	Uganda	NA	NA	NA	NA	NA	Africa	NA	NA	NA
ERR906921	Illumina MiSeq	RANDOM	METAGENOMIC	PAIRED	PRJEB9524	SAMEA3444296	9606	Homo sapiens	MBA1133	Uganda	NA	NA	NA	NA	NA	Africa	NA	NA	NA
ERR906922	Illumina MiSeq	RANDOM	METAGENOMIC	PAIRED	PRJEB9524	SAMEA3444297	9606	Homo sapiens	MBA1133_1	Uganda	NA	NA	NA	NA	NA	Africa	NA	NA	NA
ERR906923	Illumina MiSeq	RANDOM	METAGENOMIC	PAIRED	PRJEB9524	SAMEA3444298	9606	Homo sapiens	MBA1728	Uganda	NA	NA	NA	NA	NA	Africa	NA	NA	NA
ERR906925	Illumina MiSeq	RANDOM	METAGENOMIC	PAIRED	PRJEB9524	SAMEA3444300	9606	Homo sapiens	MBA1752	Uganda	NA	NA	NA	NA	NA	Africa	NA	NA	NA
ERR906926	Illumina MiSeq	RANDOM	METAGENOMIC	PAIRED	PRJEB9524	SAMEA3444301	9606	Homo sapiens	MBA1753	Uganda	NA	NA	NA	NA	NA	Africa	NA	NA	NA
ERR906927	Illumina MiSeq	RANDOM	METAGENOMIC	PAIRED	PRJEB9524	SAMEA3444302	9606	Homo sapiens	MBA1754	Uganda	NA	NA	NA	NA	NA	Africa	NA	NA	NA
ERR906928	Illumina MiSeq	RANDOM	METAGENOMIC	PAIRED	PRJEB9524	SAMEA3444303	9606	Homo sapiens	MBA1755	Uganda	NA	NA	NA	NA	NA	Africa	NA	NA	NA
ERR906929	Illumina MiSeq	RANDOM	METAGENOMIC	PAIRED	PRJEB9524	SAMEA3444304	9606	Homo sapiens	MBA1758	Uganda	NA	NA	NA	NA	NA	Africa	NA	NA	NA
ERR906930	Illumina MiSeq	RANDOM	METAGENOMIC	PAIRED	PRJEB9524	SAMEA3444305	9606	Homo sapiens	MBA1766	Uganda	NA	NA	NA	NA	NA	Africa	NA	NA	NA
ERR906931	Illumina MiSeq	RANDOM	METAGENOMIC	PAIRED	PRJEB9524	SAMEA3444306	9606	Homo sapiens	MBA1767	Uganda	NA	NA	NA	NA	NA	Africa	NA	NA	NA
ERR906933	Illumina MiSeq	RANDOM	METAGENOMIC	PAIRED	PRJEB9524	SAMEA3444308	9606	Homo sapiens	MBA4001	Uganda	NA	NA	NA	NA	NA	Africa	NA	NA	NA
ERR906934	Illumina MiSeq	RANDOM	METAGENOMIC	PAIRED	PRJEB9524	SAMEA3444309	9606	Homo sapiens	MBA4009	Uganda	NA	NA	NA	NA	NA	Africa	NA	NA	NA
ERR906936	Illumina MiSeq	RANDOM	METAGENOMIC	PAIRED	PRJEB9524	SAMEA3444311	9606	Homo sapiens	MBA4011	Uganda	NA	NA	NA	NA	NA	Africa	NA	NA	NA
ERR906938	Illumina MiSeq	RANDOM	METAGENOMIC	PAIRED	PRJEB9524	SAMEA3444313	9606	Homo sapiens	MBA4025	Uganda	NA	NA	NA	NA	NA	Africa	NA	yes	NA
ERR906939	Illumina MiSeq	RANDOM	METAGENOMIC	PAIRED	PRJEB9524	SAMEA3444314	9606	Homo sapiens	MBA4026	Uganda	NA	NA	NA	NA	NA	Africa	NA	NA	NA
ERR906940	Illumina MiSeq	RANDOM	METAGENOMIC	PAIRED	PRJEB9524	SAMEA3444315	9606	Homo sapiens	MBA4027	Uganda	NA	NA	NA	NA	NA	Africa	NA	NA	NA
ERR906943	Illumina MiSeq	RANDOM	METAGENOMIC	PAIRED	PRJEB9524	SAMEA3444318	9606	Homo sapiens	MBA4038	Uganda	NA	NA	NA	NA	NA	Africa	NA	NA	NA
ERR906945	Illumina MiSeq	RANDOM	METAGENOMIC	PAIRED	PRJEB9524	SAMEA3444320	9606	Homo sapiens	MBA4040	Uganda	NA	NA	NA	NA	NA	Africa	NA	NA	NA
SRR4295172	Illumina MiSeq	RANDOM	METAGENOMIC	PAIRED	PRJNA308867	SAMN04415496	408170	human gut metagenome	Ind 1.1	USA: Montana	Healthy	Adult	NA	Adult	Healthy	North America	NA	yes	NA
SRR4295174	Illumina MiSeq	RANDOM	METAGENOMIC	PAIRED	PRJNA308867	SAMN04415498	408170	human gut metagenome	Ind 2.1	USA: Montana	Healthy	Adult	NA	Adult	Healthy	North America	NA	yes	NA
SRR4295175	Illumina MiSeq	RANDOM	METAGENOMIC	PAIRED	PRJNA308867	SAMN04415499	408170	human gut metagenome	Ind 2.2	USA: Montana	Healthy	Adult	NA	Adult	Healthy	North America	NA	yes	yes
SRR5088933	Illumina HiSeq 2000	RANDOM	OTHER	PAIRED	PRJNA356544	SAMN06117580	9606	Homo sapiens	BLS014624	USA	Healthy	Adult	NA	Adult	Healthy	North America	yes	yes	yes
SRR5088937	Illumina HiSeq 2000	RANDOM	OTHER	PAIRED	PRJNA356544	SAMN06117583	9606	Homo sapiens	BLS014627	USA	Healthy	Adult	NA	Adult	Healthy	North America	yes	yes	yes
SRR5088938	Illumina HiSeq 2000	RANDOM	OTHER	PAIRED	PRJNA356544	SAMN06117588	9606	Homo sapiens	BLS014632	USA	Healthy	Adult	NA	Adult	Healthy	North America	NA	yes	yes
SRR5088939	Illumina HiSeq 2000	RANDOM	OTHER	PAIRED	PRJNA356544	SAMN06117579	9606	Homo sapiens	BLS014623	USA	Healthy	Adult	NA	Adult	Healthy	North America	yes	NA	yes
SRR5088940	Illumina HiSeq 2000	RANDOM	OTHER	PAIRED	PRJNA356544	SAMN06117578	9606	Homo sapiens	BLS014622	USA	Healthy	Adult	NA	Adult	Healthy	North America	NA	yes	yes
SRR5088941	Illumina HiSeq 2000	RANDOM	OTHER	PAIRED	PRJNA356544	SAMN06117582	9606	Homo sapiens	BLS014626	USA	Healthy	Adult	NA	Adult	Healthy	North America	yes	yes	yes
SRR5088942	Illumina HiSeq 2000	RANDOM	OTHER	PAIRED	PRJNA356544	SAMN06117581	9606	Homo sapiens	BLS014625	USA	Healthy	Adult	NA	Adult	Healthy	North America	NA	yes	yes
SRR5088943	Illumina HiSeq 2000	RANDOM	OTHER	PAIRED	PRJNA356544	SAMN06117587	9606	Homo sapiens	BLS014631	USA	Healthy	Adult	NA	Adult	Healthy	North America	yes	yes	yes
SRR5494999	Illumina MiSeq	unspecified	METAGENOMIC	PAIRED	PRJNA385126	SAMN06860650	1070528	viral metagenome	IM125	Ireland	NA	Child	Female	Child	NA	Europe	NA	yes	NA
SRR5495000	Illumina MiSeq	unspecified	METAGENOMIC	PAIRED	PRJNA385126	SAMN06860649	1070528	viral metagenome	IM118	Ireland	NA	Child	Male	Child	NA	Europe	NA	NA	NA
SRR5495001	Illumina MiSeq	unspecified	METAGENOMIC	PAIRED	PRJNA385126	SAMN06860648	1070528	viral metagenome	IM117	Ireland	NA	Child	Female	Child	NA	Europe	NA	yes	NA
SRR5495002	Illumina MiSeq	unspecified	METAGENOMIC	PAIRED	PRJNA385126	SAMN06860647	1070528	viral metagenome	IM115	Ireland	NA	Child	Female	Child	NA	Europe	NA	NA	yes
SRR5495003	Illumina MiSeq	unspecified	METAGENOMIC	PAIRED	PRJNA385126	SAMN06860646	1070528	viral metagenome	IM113	Ireland	NA	Child	Female	Child	NA	Europe	NA	yes	NA
SRR5495004	Illumina MiSeq	unspecified	METAGENOMIC	PAIRED	PRJNA385126	SAMN06860645	1070528	viral metagenome	IM107	Ireland	NA	Child	Male	Child	NA	Europe	NA	yes	NA
SRR5495005	Illumina MiSeq	unspecified	METAGENOMIC	PAIRED	PRJNA385126	SAMN06860644	1070528	viral metagenome	IM104	Ireland	NA	Child	Female	Child	NA	Europe	NA	NA	NA
SRR5495006	Illumina MiSeq	unspecified	METAGENOMIC	PAIRED	PRJNA385126	SAMN06860643	1070528	viral metagenome	IM082	Ireland	NA	Child	Male	Child	NA	Europe	NA	NA	NA
SRR5495007	Illumina MiSeq	unspecified	METAGENOMIC	PAIRED	PRJNA385126	SAMN06860642	1070528	viral metagenome	IM075	Ireland	NA	Child	Male	Child	NA	Europe	NA	NA	NA
SRR5495008	Illumina MiSeq	unspecified	METAGENOMIC	PAIRED	PRJNA385126	SAMN06860641	1070528	viral metagenome	IM074	Ireland	NA	Child	Male	Child	NA	Europe	NA	NA	NA
SRR5495009	Illumina MiSeq	unspecified	METAGENOMIC	PAIRED	PRJNA385126	SAMN06860640	1070528	viral metagenome	IM064	Ireland	NA	Child	Female	Child	NA	Europe	NA	NA	NA
SRR5495010	Illumina MiSeq	unspecified	METAGENOMIC	PAIRED	PRJNA385126	SAMN06860639	1070528	viral metagenome	IM061	Ireland	NA	Child	Male	Child	NA	Europe	NA	NA	NA
SRR5495011	Illumina MiSeq	unspecified	METAGENOMIC	PAIRED	PRJNA385126	SAMN06860638	1070528	viral metagenome	IM058	Ireland	NA	Child	Male	Child	NA	Europe	NA	yes	NA
SRR5495012	Illumina MiSeq	unspecified	METAGENOMIC	PAIRED	PRJNA385126	SAMN06860637	1070528	viral metagenome	IM057	Ireland	NA	Child	Male	Child	NA	Europe	NA	NA	NA
SRR5495013	Illumina MiSeq	unspecified	METAGENOMIC	PAIRED	PRJNA385126	SAMN06860636	1070528	viral metagenome	IM018	Ireland	NA	Child	Female	Child	NA	Europe	NA	NA	NA
SRR5495014	Illumina MiSeq	unspecified	METAGENOMIC	PAIRED	PRJNA385126	SAMN06860635	1070528	viral metagenome	IM015	Ireland	NA	Child	Male	Child	NA	Europe	NA	NA	yes
SRR5495015	Illumina MiSeq	unspecified	METAGENOMIC	PAIRED	PRJNA385126	SAMN06860634	1070528	viral metagenome	IM011	Ireland	NA	Child	Male	Child	NA	Europe	NA	NA	NA
SRR5495016	Illumina MiSeq	unspecified	METAGENOMIC	PAIRED	PRJNA385126	SAMN06860633	1070528	viral metagenome	IM008	Ireland	NA	Child	Male	Child	NA	Europe	NA	yes	NA
SRR5495017	Illumina MiSeq	unspecified	METAGENOMIC	PAIRED	PRJNA385126	SAMN06860632	1070528	viral metagenome	IM006	Ireland	NA	Child	Male	Child	NA	Europe	NA	NA	NA
SRR5495018	Illumina MiSeq	unspecified	METAGENOMIC	PAIRED	PRJNA385126	SAMN06860631	1070528	viral metagenome	IM003	Ireland	NA	Child	Female	Child	NA	Europe	NA	NA	NA
SRR5495019	Illumina MiSeq	unspecified	METAGENOMIC	PAIRED	PRJNA385126	SAMN06860630	1070528	viral metagenome	EM318_T0	Ireland	NA	NA	NA	NA	NA	Europe	NA	yes	NA
SRR5495020	Illumina MiSeq	unspecified	METAGENOMIC	PAIRED	PRJNA385126	SAMN06860629	1070528	viral metagenome	EM314_T0	Ireland	NA	NA	NA	NA	NA	Europe	NA	yes	NA
SRR5495021	Illumina MiSeq	unspecified	METAGENOMIC	PAIRED	PRJNA385126	SAMN06860628	1070528	viral metagenome	EM298_T0	Ireland	NA	NA	NA	NA	NA	Europe	NA	yes	NA
SRR5495022	Illumina MiSeq	unspecified	METAGENOMIC	PAIRED	PRJNA385126	SAMN06860627	1070528	viral metagenome	EM274_T0	Ireland	NA	NA	NA	NA	NA	Europe	NA	yes	NA
SRR5495023	Illumina MiSeq	unspecified	METAGENOMIC	PAIRED	PRJNA385126	SAMN06860626	1070528	viral metagenome	EM251_T3	Ireland	NA	NA	NA	NA	NA	Europe	NA	yes	NA
SRR5495024	Illumina MiSeq	unspecified	METAGENOMIC	PAIRED	PRJNA385126	SAMN06860625	1070528	viral metagenome	EM245_T3	Ireland	NA	NA	NA	NA	NA	Europe	yes	yes	NA
SRR5495025	Illumina MiSeq	unspecified	METAGENOMIC	PAIRED	PRJNA385126	SAMN06860624	1070528	viral metagenome	EM241_T0	Ireland	NA	NA	NA	NA	NA	Europe	NA	yes	NA
SRR5495026	Illumina MiSeq	unspecified	METAGENOMIC	PAIRED	PRJNA385126	SAMN06860623	1070528	viral metagenome	EM235_T6	Ireland	NA	NA	NA	NA	NA	Europe	NA	yes	NA
SRR5495027	Illumina MiSeq	unspecified	METAGENOMIC	PAIRED	PRJNA385126	SAMN06860622	1070528	viral metagenome	EM231_T3	Ireland	NA	NA	NA	NA	NA	Europe	NA	yes	NA
SRR5495028	Illumina MiSeq	unspecified	METAGENOMIC	PAIRED	PRJNA385126	SAMN06860621	1070528	viral metagenome	EM229_T3	Ireland	NA	NA	NA	NA	NA	Europe	NA	yes	NA
SRR5495029	Illumina MiSeq	unspecified	METAGENOMIC	PAIRED	PRJNA385126	SAMN06860620	1070528	viral metagenome	EM219_T3	Ireland	NA	NA	NA	NA	NA	Europe	NA	NA	NA
SRR5495030	Illumina MiSeq	unspecified	METAGENOMIC	PAIRED	PRJNA385126	SAMN06860619	1070528	viral metagenome	EM210_T0	Ireland	NA	NA	NA	NA	NA	Europe	NA	yes	NA
SRR5495031	Illumina MiSeq	unspecified	METAGENOMIC	PAIRED	PRJNA385126	SAMN06860618	1070528	viral metagenome	EM200_T3	Ireland	NA	NA	NA	NA	NA	Europe	NA	yes	NA
SRR5495032	Illumina MiSeq	unspecified	METAGENOMIC	PAIRED	PRJNA385126	SAMN06860617	1070528	viral metagenome	EM198_T6	Ireland	NA	NA	NA	NA	NA	Europe	NA	yes	NA
[truncated: 1,008 more rows]

## Sheet: TS6
Table S6. Phage length and PHROG annotations
[truncated: 82,037 more rows]

[truncated: 6 more sheets: TS7, TS8, TS9, TS10, TS11, T12]
